# Supplementary material for: β‐Catenin activity induces an RNA biosynthesis program promoting therapy resistance in T‐cell acute lymphoblastic leukemia
Source: EMBO Mol Med. 2023 Jan 4;15(2):e16554. doi: 10.15252/emmm.202216554 (PMC9906382; doi:10.15252/emmm.202216554)
Supplement: Supplementary file 3 — Dataset EV1 [file EMMM-15-e16554-s001.xlsx]

## Sheet: legend
Dataset EV1. β-catenin, TCF1, LEF1 and Kaiso DNA binding regions from ChIPSeq experiments in T-ALL cell lines.
List of peaks coordinates for the consensus β-catenin DNA binding regions. List of peak coordinates for each transcription factor (independent sheets) and annotation of nearest genes. Last column of each sheet corresponds to the total number of replicates in which the peak is found.

## Sheet: 522 genes ChIP signature
Chromosome	Start	End	Symbol	Ensembl gene ID	Description
chr7	2232713	2233220	MAD1L1	ENSG00000002822	mitotic arrest deficient 1 like 1 [Source:HGNC Symbol;Acc:HGNC:6762]
chr16	57447167	57447698	CIAPIN1	ENSG00000005194	cytokine induced apoptosis inhibitor 1 [Source:HGNC Symbol;Acc:HGNC:28050]
chr17	58327836	58330275	TSPOAP1	ENSG00000005379	TSPO associated protein 1 [Source:HGNC Symbol;Acc:HGNC:16831]
chr3	48661664	48661975	CELSR3	ENSG00000008300	cadherin EGF LAG seven-pass G-type receptor 3 [Source:HGNC Symbol;Acc:HGNC:3230]
chr3	169966506	169966938	SEC62	ENSG00000008952	SEC62 homolog, preprotein translocation factor [Source:HGNC Symbol;Acc:HGNC:11846]
chr1	27725445	27725921	FAM76A	ENSG00000009780	family with sequence similarity 76 member A [Source:HGNC Symbol;Acc:HGNC:28530]
chr1	231337963	231338472	SPRTN	ENSG00000010072	SprT-like N-terminal domain [Source:HGNC Symbol;Acc:HGNC:25356]
chr5	139293421	139293982	MATR3	ENSG00000015479	matrin 3 [Source:HGNC Symbol;Acc:HGNC:6912]
chr19	56393404	56393963	ZNF582	ENSG00000018869	zinc finger protein 582 [Source:HGNC Symbol;Acc:HGNC:26421]
chr20	52191338	52191714	ZFP64	ENSG00000020256	ZFP64 zinc finger protein [Source:HGNC Symbol;Acc:HGNC:15940]
chr13	42271697	42272077	AKAP11	ENSG00000023516	A-kinase anchoring protein 11 [Source:HGNC Symbol;Acc:HGNC:369]
chr6	136289768	136290138	BCLAF1	ENSG00000029363	BCL2 associated transcription factor 1 [Source:HGNC Symbol;Acc:HGNC:16863]
chr2	224585464	224585717	CUL3	ENSG00000036257	cullin 3 [Source:HGNC Symbol;Acc:HGNC:2553]
chr1	77682362	77682977	ZZZ3	ENSG00000036549	zinc finger ZZ-type containing 3 [Source:HGNC Symbol;Acc:HGNC:24523]
chr4	177442305	177442742	AGA	ENSG00000038002	aspartylglucosaminidase [Source:HGNC Symbol;Acc:HGNC:318]
chr5	169583458	169583954	SPDL1	ENSG00000040275	spindle apparatus coiled-coil protein 1 [Source:HGNC Symbol;Acc:HGNC:26010]
chr19	46860262	46860522	AP2S1	ENSG00000042753	adaptor related protein complex 2 subunit sigma 1 [Source:HGNC Symbol;Acc:HGNC:565]
chrX	13734385	13734870	OFD1	ENSG00000046651	OFD1 centriole and centriolar satellite protein [Source:HGNC Symbol;Acc:HGNC:2567]
chr4	56977568	56977901	POLR2B	ENSG00000047315	RNA polymerase II subunit B [Source:HGNC Symbol;Acc:HGNC:9188]
chr7	26186385	26189665	NFE2L3	ENSG00000050344	nuclear factor, erythroid 2 like 3 [Source:HGNC Symbol;Acc:HGNC:7783]
chr9	130996444	130996889	LAMC3	ENSG00000050555	laminin subunit gamma 3 [Source:HGNC Symbol;Acc:HGNC:6494]
chr4	25377080	25377464	ANAPC4	ENSG00000053900	anaphase promoting complex subunit 4 [Source:HGNC Symbol;Acc:HGNC:19990]
chr9	122905123	122905670	RC3H2	ENSG00000056586	ring finger and CCCH-type domains 2 [Source:HGNC Symbol;Acc:HGNC:21461]
chr1	75796471	75797429	MSH4	ENSG00000057468	mutS homolog 4 [Source:HGNC Symbol;Acc:HGNC:7327]
chr12	79934972	79935393	PPP1R12A	ENSG00000058272	protein phosphatase 1 regulatory subunit 12A [Source:HGNC Symbol;Acc:HGNC:7618]
chr17	59707425	59707694	VMP1	ENSG00000062716	vacuole membrane protein 1 [Source:HGNC Symbol;Acc:HGNC:29559]
chr1	111755694	111755983	DDX20	ENSG00000064703	DEAD-box helicase 20 [Source:HGNC Symbol;Acc:HGNC:2743]
chr6	35259496	35259780	ZNF76	ENSG00000065029	zinc finger protein 76 [Source:HGNC Symbol;Acc:HGNC:13149]
chr16	75623174	75623621	ADAT1	ENSG00000065457	adenosine deaminase tRNA specific 1 [Source:HGNC Symbol;Acc:HGNC:228]
chr6	83859347	83859680	CYB5R4	ENSG00000065615	cytochrome b5 reductase 4 [Source:HGNC Symbol;Acc:HGNC:20147]
chr10	104269174	104269458	GSTO2	ENSG00000065621	glutathione S-transferase omega 2 [Source:HGNC Symbol;Acc:HGNC:23064]
chr1	40691385	40691882	NFYC	ENSG00000066136	nuclear transcription factor Y subunit gamma [Source:HGNC Symbol;Acc:HGNC:7806]
chr1	93879013	93879370	DNTTIP2	ENSG00000067334	deoxynucleotidyltransferase terminal interacting protein 2 [Source:HGNC Symbol;Acc:HGNC:24013]
chrX	153794155	153794587	IDH3G	ENSG00000067829	isocitrate dehydrogenase (NAD(+)) 3 non-catalytic subunit gamma [Source:HGNC Symbol;Acc:HGNC:5386]
chr17	42561855	42562335	COASY	ENSG00000068120	Coenzyme A synthase [Source:HGNC Symbol;Acc:HGNC:29932]
chr3	160398963	160399425	IFT80	ENSG00000068885	intraflagellar transport 80 [Source:HGNC Symbol;Acc:HGNC:29262]
chr3	196081976	196082281	TFRC	ENSG00000072274	transferrin receptor [Source:HGNC Symbol;Acc:HGNC:11763]
chrX	53422507	53422865	SMC1A	ENSG00000072501	structural maintenance of chromosomes 1A [Source:HGNC Symbol;Acc:HGNC:11111]
chr15	66356393	66356946	TIPIN	ENSG00000075131	TIMELESS interacting protein [Source:HGNC Symbol;Acc:HGNC:30750]
chr12	102119985	102120385	NUP37	ENSG00000075188	nucleoporin 37 [Source:HGNC Symbol;Acc:HGNC:29929]
chr22	45413357	45413851	SMC1B	ENSG00000077935	structural maintenance of chromosomes 1B [Source:HGNC Symbol;Acc:HGNC:11112]
chr8	42391405	42391839	VDAC3	ENSG00000078668	voltage dependent anion channel 3 [Source:HGNC Symbol;Acc:HGNC:12674]
chr10	70170525	70170837	SAR1A	ENSG00000079332	secretion associated Ras related GTPase 1A [Source:HGNC Symbol;Acc:HGNC:10534]
chr16	30697923	30698409	SRCAP	ENSG00000080603	Snf2 related CREBBP activator protein [Source:HGNC Symbol;Acc:HGNC:16974]
chr20	36384039	36384461	DLGAP4	ENSG00000080845	DLG associated protein 4 [Source:HGNC Symbol;Acc:HGNC:24476]
chr5	134149230	134149966	TCF7	ENSG00000081059	transcription factor 7 [Source:HGNC Symbol;Acc:HGNC:11639]
chr2	200811615	200811991	BZW1	ENSG00000082153	basic leucine zipper and W2 domains 1 [Source:HGNC Symbol;Acc:HGNC:18380]
chr6	70412983	70413541	FAM135A	ENSG00000082269	family with sequence similarity 135 member A [Source:HGNC Symbol;Acc:HGNC:21084]
chr4	56977568	56977901	NOA1	ENSG00000084092	nitric oxide associated 1 [Source:HGNC Symbol;Acc:HGNC:28473]
chr8	38231283	38231799	DDHD2	ENSG00000085788	DDHD domain containing 2 [Source:HGNC Symbol;Acc:HGNC:29106]
chrX	53683780	53684746	HUWE1	ENSG00000086758	HECT, UBA and WWE domain containing E3 ubiquitin protein ligase 1 [Source:HGNC Symbol;Acc:HGNC:30892]
chr7	100874805	100875172	SRRT	ENSG00000087087	serrate, RNA effector molecule [Source:HGNC Symbol;Acc:HGNC:24101]
chr5	177022470	177022860	UIMC1	ENSG00000087206	ubiquitin interaction motif containing 1 [Source:HGNC Symbol;Acc:HGNC:30298]
chr4	2963017	2963754	NOP14	ENSG00000087269	NOP14 nucleolar protein [Source:HGNC Symbol;Acc:HGNC:16821]
chr12	29380860	29381592	ERGIC2	ENSG00000087502	ERGIC and golgi 2 [Source:HGNC Symbol;Acc:HGNC:30208]
chr2	119759374	119760094	PTPN4	ENSG00000088179	protein tyrosine phosphatase non-receptor type 4 [Source:HGNC Symbol;Acc:HGNC:9656]
chr20	31951790	31952201	PDRG1	ENSG00000088356	p53 and DNA damage regulated 1 [Source:HGNC Symbol;Acc:HGNC:16119]
chr16	57447167	57447698	COQ9	ENSG00000088682	coenzyme Q9 [Source:HGNC Symbol;Acc:HGNC:25302]
chr20	17938791	17939175	SNX5	ENSG00000089006	sorting nexin 5 [Source:HGNC Symbol;Acc:HGNC:14969]
chr1	26900328	26900602	NUDC	ENSG00000090273	nuclear distribution C, dynein complex regulator [Source:HGNC Symbol;Acc:HGNC:8045]
chr14	30622321	30622876	SCFD1	ENSG00000092108	sec1 family domain containing 1 [Source:HGNC Symbol;Acc:HGNC:20726]
chr14	21383904	21384144	SUPT16H	ENSG00000092201	SPT16 homolog, facilitates chromatin remodeling subunit [Source:HGNC Symbol;Acc:HGNC:11465]
chr3	42600138	42600864	SEC22C	ENSG00000093183	SEC22 homolog C, vesicle trafficking protein [Source:HGNC Symbol;Acc:HGNC:16828]
chrX	48801620	48801989	HDAC6	ENSG00000094631	histone deacetylase 6 [Source:HGNC Symbol;Acc:HGNC:14064]
chr9	120842577	120843356	PSMD5	ENSG00000095261	proteasome 26S subunit, non-ATPase 5 [Source:HGNC Symbol;Acc:HGNC:9563]
chr6	52419943	52420448	EFHC1	ENSG00000096093	EF-hand domain containing 1 [Source:HGNC Symbol;Acc:HGNC:16406]
chr6	44387102	44387900	CDC5L	ENSG00000096401	cell division cycle 5 like [Source:HGNC Symbol;Acc:HGNC:1743]
chr10	68331605	68332312	HNRNPH3	ENSG00000096746	heterogeneous nuclear ribonucleoprotein H3 [Source:HGNC Symbol;Acc:HGNC:5043]
chr9	26956133	26956464	IFT74	ENSG00000096872	intraflagellar transport 74 [Source:HGNC Symbol;Acc:HGNC:21424]
chr19	1095386	1095720	POLR2E	ENSG00000099817	RNA polymerase II, I and III subunit E [Source:HGNC Symbol;Acc:HGNC:9192]
chr22	42614785	42615209	POLDIP3	ENSG00000100227	DNA polymerase delta interacting protein 3 [Source:HGNC Symbol;Acc:HGNC:23782]
chr22	35299808	35300054	TOM1	ENSG00000100284	target of myb1 membrane trafficking protein [Source:HGNC Symbol;Acc:HGNC:11982]
chr14	103333630	103334258	EIF5	ENSG00000100664	eukaryotic translation initiation factor 5 [Source:HGNC Symbol;Acc:HGNC:3299]
chr14	100238663	100239008	YY1	ENSG00000100811	YY1 transcription factor [Source:HGNC Symbol;Acc:HGNC:12856]
chr14	39174876	39175268	PNN	ENSG00000100941	pinin, desmosome associated protein [Source:HGNC Symbol;Acc:HGNC:9162]
chr18	37270109	37270421	CELF4	ENSG00000101489	CUGBP Elav-like family member 4 [Source:HGNC Symbol;Acc:HGNC:14015]
chrX	48696524	48696870	SUV39H1	ENSG00000101945	suppressor of variegation 3-9 homolog 1 [Source:HGNC Symbol;Acc:HGNC:11479]
chrX	154378712	154379326	EMD	ENSG00000102119	emerin [Source:HGNC Symbol;Acc:HGNC:3331]
chr16	67833820	67834195	CENPT	ENSG00000102901	centromere protein T [Source:HGNC Symbol;Acc:HGNC:25787]
chr15	63833788	63834259	HERC1	ENSG00000103657	HECT and RLD domain containing E3 ubiquitin protein ligase family member 1 [Source:HGNC Symbol;Acc:HGNC:4867]
chr15	99251095	99251455	TTC23	ENSG00000103852	tetratricopeptide repeat domain 23 [Source:HGNC Symbol;Acc:HGNC:25730]
chr15	48178167	48178484	MYEF2	ENSG00000104177	myelin expression factor 2 [Source:HGNC Symbol;Acc:HGNC:17940]
chr8	28889819	28890174	INTS9	ENSG00000104299	integrator complex subunit 9 [Source:HGNC Symbol;Acc:HGNC:25592]
chr8	1833221	1833661	ARHGEF10	ENSG00000104728	Rho guanine nucleotide exchange factor 10 [Source:HGNC Symbol;Acc:HGNC:14103]
chr19	49451696	49451989	PIH1D1	ENSG00000104872	PIH1 domain containing 1 [Source:HGNC Symbol;Acc:HGNC:26075]
chr19	49987170	49987548	VRK3	ENSG00000105053	VRK serine/threonine kinase 3 [Source:HGNC Symbol;Acc:HGNC:18996]
chr19	41859553	41860515	RPS19	ENSG00000105372	ribosomal protein S19 [Source:HGNC Symbol;Acc:HGNC:10402]
chr19	47422424	47422843	MEIS3	ENSG00000105419	Meis homeobox 3 [Source:HGNC Symbol;Acc:HGNC:29537]
chr19	48445546	48446031	GRWD1	ENSG00000105447	glutamate rich WD repeat containing 1 [Source:HGNC Symbol;Acc:HGNC:21270]
chr19	18152870	18153148	PIK3R2	ENSG00000105647	phosphoinositide-3-kinase regulatory subunit 2 [Source:HGNC Symbol;Acc:HGNC:8980]
chr19	19320514	19320987	SUGP1	ENSG00000105705	SURP and G-patch domain containing 1 [Source:HGNC Symbol;Acc:HGNC:18643]
chr7	92602541	92603277	CDK6	ENSG00000105810	cyclin dependent kinase 6 [Source:HGNC Symbol;Acc:HGNC:1777]
chr9	124110282	124110698	LHX2	ENSG00000106689	LIM homeobox 2 [Source:HGNC Symbol;Acc:HGNC:6594]
chr9	109119875	109120461	TMEM245	ENSG00000106771	transmembrane protein 245 [Source:HGNC Symbol;Acc:HGNC:1363]
chr10	96043293	96043718	CCNJ	ENSG00000107443	cyclin J [Source:HGNC Symbol;Acc:HGNC:23434]
chr10	101042948	101043235	SFXN3	ENSG00000107819	sideroflexin 3 [Source:HGNC Symbol;Acc:HGNC:16087]
chr10	125719313	125719770	EDRF1	ENSG00000107938	erythroid differentiation regulatory factor 1 [Source:HGNC Symbol;Acc:HGNC:24640]
chr10	68331605	68332312	PBLD	ENSG00000108187	phenazine biosynthesis like protein domain containing [Source:HGNC Symbol;Acc:HGNC:23301]
chr17	59106746	59107612	TRIM37	ENSG00000108395	tripartite motif containing 37 [Source:HGNC Symbol;Acc:HGNC:7523]
chr17	4939868	4940711	RNF167	ENSG00000108523	ring finger protein 167 [Source:HGNC Symbol;Acc:HGNC:24544]
chr17	4939868	4940711	SLC25A11	ENSG00000108528	solute carrier family 25 member 11 [Source:HGNC Symbol;Acc:HGNC:10981]
chr4	102827782	102828364	UBE2D3	ENSG00000109332	ubiquitin conjugating enzyme E2 D3 [Source:HGNC Symbol;Acc:HGNC:12476]
chr4	17810556	17811166	NCAPG	ENSG00000109805	non-SMC condensin I complex subunit G [Source:HGNC Symbol;Acc:HGNC:24304]
chr12	10613516	10613881	MAGOHB	ENSG00000111196	mago homolog B, exon junction complex subunit [Source:HGNC Symbol;Acc:HGNC:25504]
chr12	11171402	11171866	PRR4	ENSG00000111215	proline rich 4 [Source:HGNC Symbol;Acc:HGNC:18020]
chr12	118016503	118017054	RFC5	ENSG00000111445	replication factor C subunit 5 [Source:HGNC Symbol;Acc:HGNC:9973]
chr12	67268804	67269418	CAND1	ENSG00000111530	cullin associated and neddylation dissociated 1 [Source:HGNC Symbol;Acc:HGNC:30688]
chr12	6937880	6938194	ATN1	ENSG00000111676	atrophin 1 [Source:HGNC Symbol;Acc:HGNC:3033]
chr12	26938193	26938672	FGFR1OP2	ENSG00000111790	FGFR1 oncogene partner 2 [Source:HGNC Symbol;Acc:HGNC:23098]
chr6	116279813	116280039	DSE	ENSG00000111817	dermatan sulfate epimerase [Source:HGNC Symbol;Acc:HGNC:21144]
chr6	36027381	36028025	MAPK14	ENSG00000112062	mitogen-activated protein kinase 14 [Source:HGNC Symbol;Acc:HGNC:6876]
chr6	39060773	39061279	GLP1R	ENSG00000112164	glucagon like peptide 1 receptor [Source:HGNC Symbol;Acc:HGNC:4324]
chr6	99568638	99569008	CCNC	ENSG00000112237	cyclin C [Source:HGNC Symbol;Acc:HGNC:1581]
chr6	33200646	33201030	SLC39A7	ENSG00000112473	solute carrier family 39 member 7 [Source:HGNC Symbol;Acc:HGNC:4927]
chr5	134149230	134149966	SKP1	ENSG00000113558	S-phase kinase associated protein 1 [Source:HGNC Symbol;Acc:HGNC:10899]
chr5	177022470	177022860	ZNF346	ENSG00000113761	zinc finger protein 346 [Source:HGNC Symbol;Acc:HGNC:16403]
chr3	160398963	160399425	SMC4	ENSG00000113810	structural maintenance of chromosomes 4 [Source:HGNC Symbol;Acc:HGNC:14013]
chr3	126084241	126084500	SLC41A3	ENSG00000114544	solute carrier family 41 member 3 [Source:HGNC Symbol;Acc:HGNC:31046]
chr3	42600138	42600864	NKTR	ENSG00000114857	natural killer cell triggering receptor [Source:HGNC Symbol;Acc:HGNC:7833]
chr2	73926568	73926963	DGUOK	ENSG00000114956	deoxyguanosine kinase [Source:HGNC Symbol;Acc:HGNC:2858]
chr2	24971829	24972347	DNAJC27	ENSG00000115137	DnaJ heat shock protein family (Hsp40) member C27 [Source:HGNC Symbol;Acc:HGNC:30290]
chr2	27409541	27409860	PPM1G	ENSG00000115241	protein phosphatase, Mg2+/Mn2+ dependent 1G [Source:HGNC Symbol;Acc:HGNC:9278]
chr19	1438130	1438547	RPS15	ENSG00000115268	ribosomal protein S15 [Source:HGNC Symbol;Acc:HGNC:10388]
chr2	85547329	85547698	GGCX	ENSG00000115486	gamma-glutamyl carboxylase [Source:HGNC Symbol;Acc:HGNC:4247]
chr2	197499837	197500184	HSPE1	ENSG00000115541	heat shock protein family E (Hsp10) member 1 [Source:HGNC Symbol;Acc:HGNC:5269]
chr2	170928881	170929206	GORASP2	ENSG00000115806	golgi reassembly stacking protein 2 [Source:HGNC Symbol;Acc:HGNC:17500]
chr2	175167938	175168392	ATF2	ENSG00000115966	activating transcription factor 2 [Source:HGNC Symbol;Acc:HGNC:784]
chr1	174999712	175000063	CACYBP	ENSG00000116161	calcyclin binding protein [Source:HGNC Symbol;Acc:HGNC:30423]
chr1	111449134	111449738	WDR77	ENSG00000116455	WD repeat domain 77 [Source:HGNC Symbol;Acc:HGNC:29652]
chr1	35173736	35174166	SFPQ	ENSG00000116560	splicing factor proline and glutamine rich [Source:HGNC Symbol;Acc:HGNC:10774]
chr1	183472057	183472319	SMG7	ENSG00000116698	SMG7 nonsense mediated mRNA decay factor [Source:HGNC Symbol;Acc:HGNC:16792]
chr1	43358658	43359048	CDC20	ENSG00000117399	cell division cycle 20 [Source:HGNC Symbol;Acc:HGNC:1723]
chr1	45521658	45522245	PRDX1	ENSG00000117450	peroxiredoxin 1 [Source:HGNC Symbol;Acc:HGNC:9352]
chr1	25819965	25820411	MTFR1L	ENSG00000117640	mitochondrial fission regulator 1 like [Source:HGNC Symbol;Acc:HGNC:28836]
chr11	118435955	118436574	KMT2A	ENSG00000118058	lysine methyltransferase 2A [Source:HGNC Symbol;Acc:HGNC:7132]
chr11	118565798	118566155	IFT46	ENSG00000118096	intraflagellar transport 46 [Source:HGNC Symbol;Acc:HGNC:26146]
chr2	206765424	206765819	FASTKD2	ENSG00000118246	FAST kinase domains 2 [Source:HGNC Symbol;Acc:HGNC:29160]
chr1	70354489	70354933	ANKRD13C	ENSG00000118454	ankyrin repeat domain 13C [Source:HGNC Symbol;Acc:HGNC:25374]
chr6	135210454	135210860	MYB	ENSG00000118513	MYB proto-oncogene, transcription factor [Source:HGNC Symbol;Acc:HGNC:7545]
chr4	15681417	15681889	FBXL5	ENSG00000118564	F-box and leucine rich repeat protein 5 [Source:HGNC Symbol;Acc:HGNC:13602]
chr1	175023396	175023710	MRPS14	ENSG00000120333	mitochondrial ribosomal protein S14 [Source:HGNC Symbol;Acc:HGNC:14049]
chr12	401301	401736	CCDC77	ENSG00000120647	coiled-coil domain containing 77 [Source:HGNC Symbol;Acc:HGNC:28203]
chr13	31162275	31162672	HSPH1	ENSG00000120694	heat shock protein family H (Hsp110) member 1 [Source:HGNC Symbol;Acc:HGNC:16969]
chr5	138543306	138543614	ETF1	ENSG00000120705	eukaryotic translation termination factor 1 [Source:HGNC Symbol;Acc:HGNC:3477]
chr5	139293421	139293982	SIL1	ENSG00000120725	SIL1 nucleotide exchange factor [Source:HGNC Symbol;Acc:HGNC:24624]
chr17	57084760	57085239	AKAP1	ENSG00000121057	A-kinase anchoring protein 1 [Source:HGNC Symbol;Acc:HGNC:367]
chr4	39977734	39978119	PDS5A	ENSG00000121892	PDS5 cohesin associated factor A [Source:HGNC Symbol;Acc:HGNC:29088]
chr5	176361580	176362066	KIAA1191	ENSG00000122203	KIAA1191 [Source:HGNC Symbol;Acc:HGNC:29209]
chr1	207052739	207053334	PFKFB2	ENSG00000123836	6-phosphofructo-2-kinase/fructose-2,6-biphosphatase 2 [Source:HGNC Symbol;Acc:HGNC:8873]
chr6	13574247	13574582	SIRT5	ENSG00000124523	sirtuin 5 [Source:HGNC Symbol;Acc:HGNC:14933]
chr6	43427624	43427993	ABCC10	ENSG00000124574	ATP binding cassette subfamily C member 10 [Source:HGNC Symbol;Acc:HGNC:52]
chr6	7313148	7313612	SSR1	ENSG00000124783	signal sequence receptor subunit 1 [Source:HGNC Symbol;Acc:HGNC:11323]
chr4	2963017	2963754	GRK4	ENSG00000125388	G protein-coupled receptor kinase 4 [Source:HGNC Symbol;Acc:HGNC:4543]
chr17	75261429	75261873	MRPS7	ENSG00000125445	mitochondrial ribosomal protein S7 [Source:HGNC Symbol;Acc:HGNC:14499]
chr17	75261429	75261873	GGA3	ENSG00000125447	golgi associated, gamma adaptin ear containing, ARF binding protein 3 [Source:HGNC Symbol;Acc:HGNC:17079]
chr17	39451036	39451549	MED1	ENSG00000125686	mediator complex subunit 1 [Source:HGNC Symbol;Acc:HGNC:9234]
chr20	17968635	17969155	OVOL2	ENSG00000125850	ovo like zinc finger 2 [Source:HGNC Symbol;Acc:HGNC:15804]
chr20	17968635	17969155	MGME1	ENSG00000125871	mitochondrial genome maintenance exonuclease 1 [Source:HGNC Symbol;Acc:HGNC:16205]
chr20	33663353	33663904	NECAB3	ENSG00000125967	N-terminal EF-hand calcium binding protein 3 [Source:HGNC Symbol;Acc:HGNC:15851]
chr19	4123880	4124609	MAP2K2	ENSG00000126934	mitogen-activated protein kinase kinase 2 [Source:HGNC Symbol;Acc:HGNC:6842]
chr17	2511712	2512121	METTL16	ENSG00000127804	methyltransferase like 16 [Source:HGNC Symbol;Acc:HGNC:28484]
chr10	133373225	133373665	ECHS1	ENSG00000127884	enoyl-CoA hydratase, short chain 1 [Source:HGNC Symbol;Acc:HGNC:3151]
chr7	76047843	76048269	STYXL1	ENSG00000127952	serine/threonine/tyrosine interacting like 1 [Source:HGNC Symbol;Acc:HGNC:18165]
chr22	39519964	39520389	ATF4	ENSG00000128272	activating transcription factor 4 [Source:HGNC Symbol;Acc:HGNC:786]
chr22	45413357	45413851	RIBC2	ENSG00000128408	RIB43A domain with coiled-coils 2 [Source:HGNC Symbol;Acc:HGNC:13241]
chr7	102396191	102396688	PRKRIP1	ENSG00000128563	PRKR interacting protein 1 [Source:HGNC Symbol;Acc:HGNC:21894]
chr15	41116473	41116869	INO80	ENSG00000128908	INO80 complex ATPase subunit [Source:HGNC Symbol;Acc:HGNC:26956]
chr12	48716771	48717110	CCNT1	ENSG00000129315	cyclin T1 [Source:HGNC Symbol;Acc:HGNC:1599]
chr14	20343511	20343855	PARP2	ENSG00000129484	poly(ADP-ribose) polymerase 2 [Source:HGNC Symbol;Acc:HGNC:272]
chr8	38105184	38105753	ASH2L	ENSG00000129691	ASH2 like, histone lysine methyltransferase complex subunit [Source:HGNC Symbol;Acc:HGNC:744]
chr8	33484769	33485309	TTI2	ENSG00000129696	TELO2 interacting protein 2 [Source:HGNC Symbol;Acc:HGNC:26262]
chr19	19320514	19320987	MAU2	ENSG00000129933	MAU2 sister chromatid cohesion factor [Source:HGNC Symbol;Acc:HGNC:29140]
chr19	9140245	9140588	ZNF317	ENSG00000130803	zinc finger protein 317 [Source:HGNC Symbol;Acc:HGNC:13507]
chr19	10113054	10115156	EIF3G	ENSG00000130811	eukaryotic translation initiation factor 3 subunit G [Source:HGNC Symbol;Acc:HGNC:3274]
chr17	67717681	67718157	NOL11	ENSG00000130935	nucleolar protein 11 [Source:HGNC Symbol;Acc:HGNC:24557]
chr20	31880096	31880356	TTLL9	ENSG00000131044	tubulin tyrosine ligase like 9 [Source:HGNC Symbol;Acc:HGNC:16118]
chr20	35741930	35742950	RBM39	ENSG00000131051	RNA binding motif protein 39 [Source:HGNC Symbol;Acc:HGNC:15923]
chrX	77899254	77899540	COX7B	ENSG00000131174	cytochrome c oxidase subunit 7B [Source:HGNC Symbol;Acc:HGNC:2291]
chr8	39923664	39923962	IDO1	ENSG00000131203	indoleamine 2,3-dioxygenase 1 [Source:HGNC Symbol;Acc:HGNC:6059]
chr3	17742583	17742987	TBC1D5	ENSG00000131374	TBC1 domain family member 5 [Source:HGNC Symbol;Acc:HGNC:19166]
chr9	93936421	93937000	BARX1	ENSG00000131668	BARX homeobox 1 [Source:HGNC Symbol;Acc:HGNC:955]
chr1	26408539	26408875	LIN28A	ENSG00000131914	lin-28 homolog A [Source:HGNC Symbol;Acc:HGNC:15986]
chr8	42843108	42843552	THAP1	ENSG00000131931	THAP domain containing 1 [Source:HGNC Symbol;Acc:HGNC:20856]
chr20	10219586	10219901	SNAP25	ENSG00000132639	synaptosome associated protein 25 [Source:HGNC Symbol;Acc:HGNC:11132]
chr13	33818017	33818285	RFC3	ENSG00000133119	replication factor C subunit 3 [Source:HGNC Symbol;Acc:HGNC:9971]
chr19	8513981	8514347	ZNF414	ENSG00000133250	zinc finger protein 414 [Source:HGNC Symbol;Acc:HGNC:20630]
chr22	40007254	40007584	FAM83F	ENSG00000133477	family with sequence similarity 83 member F [Source:HGNC Symbol;Acc:HGNC:25148]
chr12	71663653	71664150	ZFC3H1	ENSG00000133858	zinc finger C3H1-type containing [Source:HGNC Symbol;Acc:HGNC:28328]
chr12	48957243	48957992	ARF3	ENSG00000134287	ADP ribosylation factor 3 [Source:HGNC Symbol;Acc:HGNC:654]
chr12	46357267	46357763	SLC38A2	ENSG00000134294	solute carrier family 38 member 2 [Source:HGNC Symbol;Acc:HGNC:13448]
chr9	85940628	85941410	NAA35	ENSG00000135040	N-alpha-acetyltransferase 35, NatC auxiliary subunit [Source:HGNC Symbol;Acc:HGNC:24340]
chr11	34104884	34105848	NAT10	ENSG00000135372	N-acetyltransferase 10 [Source:HGNC Symbol;Acc:HGNC:29830]
chr12	56315991	56316400	PAN2	ENSG00000135473	poly(A) specific ribonuclease subunit PAN2 [Source:HGNC Symbol;Acc:HGNC:20074]
chr12	54286693	54287831	HNRNPA1	ENSG00000135486	heterogeneous nuclear ribonucleoprotein A1 [Source:HGNC Symbol;Acc:HGNC:5031]
chr6	143843002	143843447	LTV1	ENSG00000135521	LTV1 ribosome biogenesis factor [Source:HGNC Symbol;Acc:HGNC:21173]
chr1	179954430	179954939	CEP350	ENSG00000135837	centrosomal protein 350 [Source:HGNC Symbol;Acc:HGNC:24238]
chr15	78437802	78438590	IREB2	ENSG00000136381	iron responsive element binding protein 2 [Source:HGNC Symbol;Acc:HGNC:6115]
chr17	64147933	64148561	TEX2	ENSG00000136478	testis expressed 2 [Source:HGNC Symbol;Acc:HGNC:30884]
chr3	185913172	185913913	TRA2B	ENSG00000136527	transformer 2 beta homolog [Source:HGNC Symbol;Acc:HGNC:10781]
chr10	26860862	26861138	ABI1	ENSG00000136754	abl interactor 1 [Source:HGNC Symbol;Acc:HGNC:11320]
chr9	19380057	19380454	RPS6	ENSG00000137154	ribosomal protein S6 [Source:HGNC Symbol;Acc:HGNC:10429]
chr6	43516808	43517218	YIPF3	ENSG00000137207	Yip1 domain family member 3 [Source:HGNC Symbol;Acc:HGNC:21023]
chr11	85664983	85665426	CREBZF	ENSG00000137504	CREB/ATF bZIP transcription factor [Source:HGNC Symbol;Acc:HGNC:24905]
chr3	138174734	138175212	DBR1	ENSG00000138231	debranching RNA lariats 1 [Source:HGNC Symbol;Acc:HGNC:15594]
chr2	216412293	216412584	SMARCAL1	ENSG00000138375	SWI/SNF related, matrix associated, actin dependent regulator of chromatin, subfamily a like 1 [Source:HGNC Symbol;Acc:HGNC:11102]
chr2	206765424	206765819	MDH1B	ENSG00000138400	malate dehydrogenase 1B [Source:HGNC Symbol;Acc:HGNC:17836]
chr3	101513299	101513685	SENP7	ENSG00000138468	SUMO specific peptidase 7 [Source:HGNC Symbol;Acc:HGNC:30402]
chr15	69160346	69160724	GLCE	ENSG00000138604	glucuronic acid epimerase [Source:HGNC Symbol;Acc:HGNC:17855]
chr15	75023341	75023809	PPCDC	ENSG00000138621	phosphopantothenoylcysteine decarboxylase [Source:HGNC Symbol;Acc:HGNC:28107]
chr4	128061050	128061357	LARP1B	ENSG00000138709	La ribonucleoprotein 1B [Source:HGNC Symbol;Acc:HGNC:24704]
chr12	128823851	128824229	SLC15A4	ENSG00000139370	solute carrier family 15 member 4 [Source:HGNC Symbol;Acc:HGNC:23090]
chr12	51383338	51383666	GALNT6	ENSG00000139629	polypeptide N-acetylgalactosaminyltransferase 6 [Source:HGNC Symbol;Acc:HGNC:4128]
chr12	122752439	122753165	DENR	ENSG00000139726	density regulated re-initiation and release factor [Source:HGNC Symbol;Acc:HGNC:2769]
chr16	84116579	84117135	MBTPS1	ENSG00000140943	membrane bound transcription factor peptidase, site 1 [Source:HGNC Symbol;Acc:HGNC:15456]
chr16	90022355	90022833	GAS8	ENSG00000141013	growth arrest specific 8 [Source:HGNC Symbol;Acc:HGNC:4166]
chr17	29761371	29761713	SSH2	ENSG00000141298	slingshot protein phosphatase 2 [Source:HGNC Symbol;Acc:HGNC:30580]
chr17	60677209	60677604	BCAS3	ENSG00000141376	BCAS3 microtubule associated cell migration factor [Source:HGNC Symbol;Acc:HGNC:14347]
chr17	59707425	59707694	PTRH2	ENSG00000141378	peptidyl-tRNA hydrolase 2 [Source:HGNC Symbol;Acc:HGNC:24265]
chr18	21553239	21553497	ESCO1	ENSG00000141446	establishment of sister chromatid cohesion N-acetyltransferase 1 [Source:HGNC Symbol;Acc:HGNC:24645]
chr18	24170356	24170759	OSBPL1A	ENSG00000141447	oxysterol binding protein like 1A [Source:HGNC Symbol;Acc:HGNC:16398]
chr17	7688145	7688432	WRAP53	ENSG00000141499	WD repeat containing antisense to TP53 [Source:HGNC Symbol;Acc:HGNC:25522]
chr17	80147137	80147525	EIF4A3	ENSG00000141543	eukaryotic translation initiation factor 4A3 [Source:HGNC Symbol;Acc:HGNC:18683]
chr21	45980670	45981086	COL6A1	ENSG00000142156	collagen type VI alpha 1 chain [Source:HGNC Symbol;Acc:HGNC:2211]
chr19	49495919	49496601	RPS11	ENSG00000142534	ribosomal protein S11 [Source:HGNC Symbol;Acc:HGNC:10384]
chr1	10472395	10472812	PEX14	ENSG00000142655	peroxisomal biogenesis factor 14 [Source:HGNC Symbol;Acc:HGNC:8856]
chr1	26279728	26279994	SH3BGRL3	ENSG00000142669	SH3 domain binding glutamate rich protein like 3 [Source:HGNC Symbol;Acc:HGNC:15568]
chr1	110034245	110034750	STRIP1	ENSG00000143093	striatin interacting protein 1 [Source:HGNC Symbol;Acc:HGNC:25916]
chr1	167936304	167936791	MPC2	ENSG00000143158	mitochondrial pyruvate carrier 2 [Source:HGNC Symbol;Acc:HGNC:24515]
chr1	167936304	167936791	DCAF6	ENSG00000143164	DDB1 and CUL4 associated factor 6 [Source:HGNC Symbol;Acc:HGNC:30002]
chr1	165768818	165769194	TMCO1	ENSG00000143183	transmembrane and coiled-coil domains 1 [Source:HGNC Symbol;Acc:HGNC:18188]
chr2	169827165	169827605	UBR3	ENSG00000144357	ubiquitin protein ligase E3 component n-recognin 3 [Source:HGNC Symbol;Acc:HGNC:30467]
chr2	197499837	197500184	HSPD1	ENSG00000144381	heat shock protein family D (Hsp60) member 1 [Source:HGNC Symbol;Acc:HGNC:5261]
chr2	213284206	213284549	SPAG16	ENSG00000144451	sperm associated antigen 16 [Source:HGNC Symbol;Acc:HGNC:23225]
chr2	219498658	219498987	GMPPA	ENSG00000144591	GDP-mannose pyrophosphorylase A [Source:HGNC Symbol;Acc:HGNC:22923]
chr3	66220717	66220994	SLC25A26	ENSG00000144741	solute carrier family 25 member 26 [Source:HGNC Symbol;Acc:HGNC:20661]
chr4	151099408	151099722	RPS3A	ENSG00000145425	ribosomal protein S3A [Source:HGNC Symbol;Acc:HGNC:10421]
chr5	40828514	40829282	RPL37	ENSG00000145592	ribosomal protein L37 [Source:HGNC Symbol;Acc:HGNC:10347]
chr5	134845723	134846119	DDX46	ENSG00000145833	DEAD-box helicase 46 [Source:HGNC Symbol;Acc:HGNC:18681]
chr6	97283071	97283496	MMS22L	ENSG00000146263	MMS22 like, DNA repair protein [Source:HGNC Symbol;Acc:HGNC:21475]
chr6	145964257	145964616	SHPRH	ENSG00000146414	SNF2 histone linker PHD RING helicase [Source:HGNC Symbol;Acc:HGNC:19336]
chr7	76047843	76048269	MDH2	ENSG00000146701	malate dehydrogenase 2 [Source:HGNC Symbol;Acc:HGNC:6971]
chr7	130205181	130205821	TMEM209	ENSG00000146842	transmembrane protein 209 [Source:HGNC Symbol;Acc:HGNC:21898]
chr7	134986294	134986642	AGBL3	ENSG00000146856	ATP/GTP binding protein like 3 [Source:HGNC Symbol;Acc:HGNC:27981]
chr7	158704569	158705074	NCAPG2	ENSG00000146918	non-SMC condensin II complex subunit G2 [Source:HGNC Symbol;Acc:HGNC:21904]
chr7	139359397	139360045	LUC7L2	ENSG00000146963	LUC7 like 2, pre-mRNA splicing factor [Source:HGNC Symbol;Acc:HGNC:21608]
chrX	46573994	46574463	CHST7	ENSG00000147119	carbohydrate sulfotransferase 7 [Source:HGNC Symbol;Acc:HGNC:13817]
chrX	71254035	71254408	ZMYM3	ENSG00000147130	zinc finger MYM-type containing 3 [Source:HGNC Symbol;Acc:HGNC:13054]
chrX	71068319	71068743	SNX12	ENSG00000147164	sorting nexin 12 [Source:HGNC Symbol;Acc:HGNC:14976]
chr9	6412821	6413423	UHRF2	ENSG00000147854	ubiquitin like with PHD and ring finger domains 2 [Source:HGNC Symbol;Acc:HGNC:12557]
chr9	133348049	133348421	MED22	ENSG00000148297	mediator complex subunit 22 [Source:HGNC Symbol;Acc:HGNC:11477]
chr9	133348049	133348421	RPL7A	ENSG00000148303	ribosomal protein L7a [Source:HGNC Symbol;Acc:HGNC:10364]
chr9	127451207	127451722	LRSAM1	ENSG00000148356	leucine rich repeat and sterile alpha motif containing 1 [Source:HGNC Symbol;Acc:HGNC:25135]
chr10	63132950	63133264	NRBF2	ENSG00000148572	nuclear receptor binding factor 2 [Source:HGNC Symbol;Acc:HGNC:19692]
chr11	13462895	13463709	BTBD10	ENSG00000148925	BTB domain containing 10 [Source:HGNC Symbol;Acc:HGNC:21445]
chr11	27506570	27507032	LIN7C	ENSG00000148943	lin-7 homolog C, crumbs cell polarity complex component [Source:HGNC Symbol;Acc:HGNC:17789]
chr11	108315669	108316232	ATM	ENSG00000149311	ATM serine/threonine kinase [Source:HGNC Symbol;Acc:HGNC:795]
chr20	33663353	33663904	C20orf144	ENSG00000149609	chromosome 20 open reading frame 144 [Source:HGNC Symbol;Acc:HGNC:16137]
chr16	61771291	61771688	CDH8	ENSG00000150394	cadherin 8 [Source:HGNC Symbol;Acc:HGNC:1767]
chr13	21140499	21140712	SAP18	ENSG00000150459	Sin3A associated protein 18 [Source:HGNC Symbol;Acc:HGNC:10530]
chr15	39782659	39783047	FSIP1	ENSG00000150667	fibrous sheath interacting protein 1 [Source:HGNC Symbol;Acc:HGNC:21674]
chr5	10249771	10250086	CCT5	ENSG00000150753	chaperonin containing TCP1 subunit 5 [Source:HGNC Symbol;Acc:HGNC:1618]
chr12	124988924	124989340	DHX37	ENSG00000150990	DEAH-box helicase 37 [Source:HGNC Symbol;Acc:HGNC:17210]
chr4	139015586	139015873	NOCT	ENSG00000151014	nocturnin [Source:HGNC Symbol;Acc:HGNC:14254]
chr2	677192	677839	TMEM18	ENSG00000151353	transmembrane protein 18 [Source:HGNC Symbol;Acc:HGNC:25257]
chr10	14185429	14186189	FRMD4A	ENSG00000151474	FERM domain containing 4A [Source:HGNC Symbol;Acc:HGNC:25491]
chr10	7787852	7788349	KIN	ENSG00000151657	Kin17 DNA and RNA binding protein [Source:HGNC Symbol;Acc:HGNC:6327]
chr4	185142923	185143450	SLC25A4	ENSG00000151729	solute carrier family 25 member 4 [Source:HGNC Symbol;Acc:HGNC:10990]
chr13	48660292	48660759	CYSLTR2	ENSG00000152207	cysteinyl leukotriene receptor 2 [Source:HGNC Symbol;Acc:HGNC:18274]
chr2	85327820	85328190	TGOLN2	ENSG00000152291	trans-golgi network protein 2 [Source:HGNC Symbol;Acc:HGNC:15450]
chr3	32168830	32169090	GPD1L	ENSG00000152642	glycerol-3-phosphate dehydrogenase 1 like [Source:HGNC Symbol;Acc:HGNC:28956]
chr13	98110719	98111209	FARP1	ENSG00000152767	FERM, ARH/RhoGEF and pleckstrin domain protein 1 [Source:HGNC Symbol;Acc:HGNC:3591]
chr5	112860928	112861363	SRP19	ENSG00000153037	signal recognition particle 19 [Source:HGNC Symbol;Acc:HGNC:11300]
chr4	143513223	143513661	SMARCA5	ENSG00000153147	SWI/SNF related, matrix associated, actin dependent regulator of chromatin, subfamily a, member 5 [Source:HGNC Symbol;Acc:HGNC:11101]
chr1	246931784	246932273	AHCTF1	ENSG00000153207	AT-hook containing transcription factor 1 [Source:HGNC Symbol;Acc:HGNC:24618]
chr3	33451908	33452379	UBP1	ENSG00000153560	upstream binding protein 1 [Source:HGNC Symbol;Acc:HGNC:12507]
chr5	66144056	66144319	SREK1	ENSG00000153914	splicing regulatory glutamic acid and lysine rich protein 1 [Source:HGNC Symbol;Acc:HGNC:17882]
chr3	14178544	14179069	XPC	ENSG00000154767	XPC complex subunit, DNA damage recognition and repair factor [Source:HGNC Symbol;Acc:HGNC:12816]
chr9	19049135	19049648	SAXO1	ENSG00000155875	stabilizer of axonemal microtubules 1 [Source:HGNC Symbol;Acc:HGNC:28566]
chr9	19049135	19049648	RRAGA	ENSG00000155876	Ras related GTP binding A [Source:HGNC Symbol;Acc:HGNC:16963]
chr10	73358539	73359211	CFAP70	ENSG00000156042	cilia and flagella associated protein 70 [Source:HGNC Symbol;Acc:HGNC:30726]
chr21	29073554	29073960	CCT8	ENSG00000156261	chaperonin containing TCP1 subunit 8 [Source:HGNC Symbol;Acc:HGNC:1623]
chr11	57667553	57668140	ZDHHC5	ENSG00000156599	zinc finger DHHC-type palmitoyltransferase 5 [Source:HGNC Symbol;Acc:HGNC:18472]
chr15	73633308	73633628	NPTN	ENSG00000156642	neuroplastin [Source:HGNC Symbol;Acc:HGNC:17867]
chr8	123157040	123157471	TBC1D31	ENSG00000156787	TBC1 domain family member 31 [Source:HGNC Symbol;Acc:HGNC:30888]
chr3	186784135	186784416	EIF4A2	ENSG00000156976	eukaryotic translation initiation factor 4A2 [Source:HGNC Symbol;Acc:HGNC:3284]
chr3	10460182	10460718	ATP2B2	ENSG00000157087	ATPase plasma membrane Ca2+ transporting 2 [Source:HGNC Symbol;Acc:HGNC:815]
chr7	155069819	155070368	HTR5A	ENSG00000157219	5-hydroxytryptamine receptor 5A [Source:HGNC Symbol;Acc:HGNC:5300]
chrX	30889254	30889632	TAB3	ENSG00000157625	TGF-beta activated kinase 1 (MAP3K7) binding protein 3 [Source:HGNC Symbol;Acc:HGNC:30681]
chrX	53422507	53422865	RIBC1	ENSG00000158423	RIB43A domain with coiled-coils 1 [Source:HGNC Symbol;Acc:HGNC:26537]
chr21	32771759	32772240	PAXBP1	ENSG00000159086	PAX3 and PAX7 binding protein 1 [Source:HGNC Symbol;Acc:HGNC:13579]
chr1	10472395	10472812	DFFA	ENSG00000160049	DNA fragmentation factor subunit alpha [Source:HGNC Symbol;Acc:HGNC:2772]
chr21	46253641	46254219	MCM3AP	ENSG00000160294	minichromosome maintenance complex component 3 associated protein [Source:HGNC Symbol;Acc:HGNC:6946]
chr17	29390047	29390521	TAOK1	ENSG00000160551	TAO kinase 1 [Source:HGNC Symbol;Acc:HGNC:29259]
chr1	154558740	154559077	UBE2Q1	ENSG00000160714	ubiquitin conjugating enzyme E2 Q1 [Source:HGNC Symbol;Acc:HGNC:15698]
chr1	156213045	156213383	PMF1	ENSG00000160783	polyamine modulated factor 1 [Source:HGNC Symbol;Acc:HGNC:9112]
chr19	50511226	50511704	JOSD2	ENSG00000161677	Josephin domain containing 2 [Source:HGNC Symbol;Acc:HGNC:28853]
chr19	12919137	12919594	SYCE2	ENSG00000161860	synaptonemal complex central element protein 2 [Source:HGNC Symbol;Acc:HGNC:27411]
chr17	8383283	8383613	RPL26	ENSG00000161970	ribosomal protein L26 [Source:HGNC Symbol;Acc:HGNC:10327]
chr1	6554090	6554855	NOL9	ENSG00000162408	nucleolar protein 9 [Source:HGNC Symbol;Acc:HGNC:26265]
chr1	77979002	77979475	FUBP1	ENSG00000162613	far upstream element binding protein 1 [Source:HGNC Symbol;Acc:HGNC:4004]
chr1	77979002	77979475	DNAJB4	ENSG00000162616	DnaJ heat shock protein family (Hsp40) member B4 [Source:HGNC Symbol;Acc:HGNC:14886]
chr1	159177238	159177652	CADM3	ENSG00000162706	cell adhesion molecule 3 [Source:HGNC Symbol;Acc:HGNC:17601]
chr1	209784380	209784729	C1orf74	ENSG00000162757	chromosome 1 open reading frame 74 [Source:HGNC Symbol;Acc:HGNC:26319]
chr1	110338482	110339393	RBM15	ENSG00000162775	RNA binding motif protein 15 [Source:HGNC Symbol;Acc:HGNC:14959]
chr4	17810556	17811166	DCAF16	ENSG00000163257	DDB1 and CUL4 associated factor 16 [Source:HGNC Symbol;Acc:HGNC:25987]
chr4	83455763	83456151	HELQ	ENSG00000163312	helicase, POLQ like [Source:HGNC Symbol;Acc:HGNC:18536]
chr4	83455763	83456151	MRPS18C	ENSG00000163319	mitochondrial ribosomal protein S18C [Source:HGNC Symbol;Acc:HGNC:16633]
chr1	156282538	156283218	TMEM79	ENSG00000163472	transmembrane protein 79 [Source:HGNC Symbol;Acc:HGNC:28196]
chr17	76557286	76557944	SNHG16	ENSG00000163597	small nucleolar RNA host gene 16 [Source:HGNC Symbol;Acc:HGNC:44352]
chr4	73069411	73070066	COX18	ENSG00000163626	cytochrome c oxidase assembly factor COX18 [Source:HGNC Symbol;Acc:HGNC:26801]
chr4	99946678	99947091	DNAJB14	ENSG00000164031	DnaJ heat shock protein family (Hsp40) member B14 [Source:HGNC Symbol;Acc:HGNC:25881]
chr3	49719274	49719679	RNF123	ENSG00000164068	ring finger protein 123 [Source:HGNC Symbol;Acc:HGNC:21148]
chr4	127965014	127965367	MFSD8	ENSG00000164073	major facilitator superfamily domain containing 8 [Source:HGNC Symbol;Acc:HGNC:28486]
chr4	127965014	127965367	ABHD18	ENSG00000164074	abhydrolase domain containing 18 [Source:HGNC Symbol;Acc:HGNC:26111]
chr4	118281251	118282608	PRSS12	ENSG00000164099	serine protease 12 [Source:HGNC Symbol;Acc:HGNC:9477]
chr5	80131611	80132557	SERINC5	ENSG00000164300	serine incorporator 5 [Source:HGNC Symbol;Acc:HGNC:18825]
chr8	103298695	103299058	FZD6	ENSG00000164930	frizzled class receptor 6 [Source:HGNC Symbol;Acc:HGNC:4044]
chr9	83965309	83966133	HNRNPK	ENSG00000165119	heterogeneous nuclear ribonucleoprotein K [Source:HGNC Symbol;Acc:HGNC:5044]
chr13	21176313	21176995	SKA3	ENSG00000165480	spindle and kinetochore associated complex subunit 3 [Source:HGNC Symbol;Acc:HGNC:20262]
chr13	21603972	21604422	MICU2	ENSG00000165487	mitochondrial calcium uptake 2 [Source:HGNC Symbol;Acc:HGNC:31830]
chr14	21103769	21104194	ZNF219	ENSG00000165804	zinc finger protein 219 [Source:HGNC Symbol;Acc:HGNC:13011]
chr17	54968378	54969148	COX11	ENSG00000166260	cytochrome c oxidase copper chaperone COX11 [Source:HGNC Symbol;Acc:HGNC:2261]
chr17	54968378	54969148	STXBP4	ENSG00000166263	syntaxin binding protein 4 [Source:HGNC Symbol;Acc:HGNC:19694]
chr11	108009113	108009580	CUL5	ENSG00000166266	cullin 5 [Source:HGNC Symbol;Acc:HGNC:2556]
chr11	108315669	108316232	C11orf65	ENSG00000166323	chromosome 11 open reading frame 65 [Source:HGNC Symbol;Acc:HGNC:28519]
chr10	73625929	73626333	USP54	ENSG00000166348	ubiquitin specific peptidase 54 [Source:HGNC Symbol;Acc:HGNC:23513]
chr11	8682491	8682950	RPL27A	ENSG00000166441	ribosomal protein L27a [Source:HGNC Symbol;Acc:HGNC:10329]
chr17	39461110	39461847	CDK12	ENSG00000167258	cyclin dependent kinase 12 [Source:HGNC Symbol;Acc:HGNC:24224]
chr19	54411086	54411412	TTYH1	ENSG00000167614	tweety family member 1 [Source:HGNC Symbol;Acc:HGNC:13476]
chr19	4402202	4402846	CHAF1A	ENSG00000167670	chromatin assembly factor 1 subunit A [Source:HGNC Symbol;Acc:HGNC:1910]
chr11	64778729	64779207	SF1	ENSG00000168066	splicing factor 1 [Source:HGNC Symbol;Acc:HGNC:12950]
chr4	26320756	26321136	RBPJ	ENSG00000168214	recombination signal binding protein for immunoglobulin kappa J region [Source:HGNC Symbol;Acc:HGNC:5724]
chr8	51899126	51899468	PCMTD1	ENSG00000168300	protein-L-isoaspartate (D-aspartate) O-methyltransferase domain containing 1 [Source:HGNC Symbol;Acc:HGNC:30483]
chr15	99251095	99251455	LRRC28	ENSG00000168904	leucine rich repeat containing 28 [Source:HGNC Symbol;Acc:HGNC:28355]
chr13	114281501	114281728	UPF3A	ENSG00000169062	UPF3A regulator of nonsense mediated mRNA decay [Source:HGNC Symbol;Acc:HGNC:20332]
chr5	131170622	131170973	HINT1	ENSG00000169567	histidine triad nucleotide binding protein 1 [Source:HGNC Symbol;Acc:HGNC:4912]
chr20	25623924	25624360	NANP	ENSG00000170191	N-acetylneuraminic acid phosphatase [Source:HGNC Symbol;Acc:HGNC:16140]
chr14	75281026	75281652	FOS	ENSG00000170345	Fos proto-oncogene, AP-1 transcription factor subunit [Source:HGNC Symbol;Acc:HGNC:3796]
chr5	139383422	139385710	SLC23A1	ENSG00000170482	solute carrier family 23 member 1 [Source:HGNC Symbol;Acc:HGNC:10974]
chr5	133051690	133052145	HSPA4	ENSG00000170606	heat shock protein family A (Hsp70) member 4 [Source:HGNC Symbol;Acc:HGNC:5237]
chr12	53626249	53626658	ATF7	ENSG00000170653	activating transcription factor 7 [Source:HGNC Symbol;Acc:HGNC:792]
chr3	14178544	14179069	LSM3	ENSG00000170860	LSM3 homolog, U6 small nuclear RNA and mRNA degradation associated [Source:HGNC Symbol;Acc:HGNC:17874]
chr19	54200817	54201296	RPS9	ENSG00000170889	ribosomal protein S9 [Source:HGNC Symbol;Acc:HGNC:10442]
chr8	10990134	10990591	XKR6	ENSG00000171044	XK related 6 [Source:HGNC Symbol;Acc:HGNC:27806]
chr19	5828046	5828557	NRTN	ENSG00000171119	neurturin [Source:HGNC Symbol;Acc:HGNC:8007]
chr3	9792794	9793207	TADA3	ENSG00000171148	transcriptional adaptor 3 [Source:HGNC Symbol;Acc:HGNC:19422]
chr6	43516808	43517218	POLR1C	ENSG00000171453	RNA polymerase I and III subunit C [Source:HGNC Symbol;Acc:HGNC:20194]
chr20	32357699	32358436	ASXL1	ENSG00000171456	ASXL transcriptional regulator 1 [Source:HGNC Symbol;Acc:HGNC:18318]
chr1	7568622	7569088	CAMTA1	ENSG00000171735	calmodulin binding transcription activator 1 [Source:HGNC Symbol;Acc:HGNC:18806]
chr4	139453438	139453931	RAB33B	ENSG00000172007	RAB33B, member RAS oncogene family [Source:HGNC Symbol;Acc:HGNC:16075]
chr7	100705929	100706222	POP7	ENSG00000172336	POP7 homolog, ribonuclease P/MRP subunit [Source:HGNC Symbol;Acc:HGNC:19949]
chr16	87951074	87951745	BANP	ENSG00000172530	BTG3 associated nuclear protein [Source:HGNC Symbol;Acc:HGNC:13450]
chr11	67408419	67410341	PPP1CA	ENSG00000172531	protein phosphatase 1 catalytic subunit alpha [Source:HGNC Symbol;Acc:HGNC:9281]
chr13	21176313	21176995	MRPL57	ENSG00000173141	mitochondrial ribosomal protein L57 [Source:HGNC Symbol;Acc:HGNC:14514]
chr2	203535170	203535501	RAPH1	ENSG00000173166	Ras association (RalGDS/AF-6) and pleckstrin homology domains 1 [Source:HGNC Symbol;Acc:HGNC:14436]
chr12	71663653	71664150	THAP2	ENSG00000173451	THAP domain containing 2 [Source:HGNC Symbol;Acc:HGNC:20854]
chr3	49719274	49719679	GMPPB	ENSG00000173540	GDP-mannose pyrophosphorylase B [Source:HGNC Symbol;Acc:HGNC:22932]
chr17	41966468	41966890	CNP	ENSG00000173786	2',3'-cyclic nucleotide 3' phosphodiesterase [Source:HGNC Symbol;Acc:HGNC:2158]
chr11	66638370	66639049	RBM4	ENSG00000173933	RNA binding motif protein 4 [Source:HGNC Symbol;Acc:HGNC:9901]
chr11	66421539	66422117	NPAS4	ENSG00000174576	neuronal PAS domain protein 4 [Source:HGNC Symbol;Acc:HGNC:18983]
chr19	5903541	5904003	NDUFA11	ENSG00000174886	NADH:ubiquinone oxidoreductase subunit A11 [Source:HGNC Symbol;Acc:HGNC:20371]
chr11	66267686	66267975	KLC2	ENSG00000174996	kinesin light chain 2 [Source:HGNC Symbol;Acc:HGNC:20716]
chr12	57547032	57547475	DCTN2	ENSG00000175203	dynactin subunit 2 [Source:HGNC Symbol;Acc:HGNC:2712]
chr11	67408419	67410341	TBC1D10C	ENSG00000175463	TBC1 domain family member 10C [Source:HGNC Symbol;Acc:HGNC:24702]
chr9	95875201	95876112	LINC00476	ENSG00000175611	long intergenic non-protein coding RNA 476 [Source:HGNC Symbol;Acc:HGNC:27858]
chr1	1375190	1375529	AURKAIP1	ENSG00000175756	aurora kinase A interacting protein 1 [Source:HGNC Symbol;Acc:HGNC:24114]
chr3	49719274	49719679	AMIGO3	ENSG00000176020	adhesion molecule with Ig like domain 3 [Source:HGNC Symbol;Acc:HGNC:24075]
chr19	4769493	4769869	MIR7-3HG	ENSG00000176840	MIR7-3 host gene [Source:HGNC Symbol;Acc:HGNC:30049]
chr15	84654081	84654637	WDR73	ENSG00000177082	WD repeat domain 73 [Source:HGNC Symbol;Acc:HGNC:25928]
chr12	132687152	132687567	POLE	ENSG00000177084	DNA polymerase epsilon, catalytic subunit [Source:HGNC Symbol;Acc:HGNC:9177]
chr17	996671	997110	TIMM22	ENSG00000177370	translocase of inner mitochondrial membrane 22 [Source:HGNC Symbol;Acc:HGNC:17317]
chr20	49283841	49284450	ZFAS1	ENSG00000177410	ZNFX1 antisense RNA 1 [Source:HGNC Symbol;Acc:HGNC:33101]
chr17	75405534	75405905	GRB2	ENSG00000177885	growth factor receptor bound protein 2 [Source:HGNC Symbol;Acc:HGNC:4566]
chr15	75640144	75640578	IMP3	ENSG00000177971	IMP U3 small nucleolar ribonucleoprotein 3 [Source:HGNC Symbol;Acc:HGNC:14497]
chr3	49007144	49007615	WDR6	ENSG00000178252	WD repeat domain 6 [Source:HGNC Symbol;Acc:HGNC:12758]
chr3	49007144	49007615	P4HTM	ENSG00000178467	prolyl 4-hydroxylase, transmembrane [Source:HGNC Symbol;Acc:HGNC:28858]
chr3	94062625	94063326	NSUN3	ENSG00000178694	NOP2/Sun RNA methyltransferase 3 [Source:HGNC Symbol;Acc:HGNC:26208]
chr14	60486046	60486374	C14orf39	ENSG00000179008	chromosome 14 open reading frame 39 [Source:HGNC Symbol;Acc:HGNC:19849]
chr17	8176209	8176662	TMEM107	ENSG00000179029	transmembrane protein 107 [Source:HGNC Symbol;Acc:HGNC:28128]
chr8	143829145	143829677	PUF60	ENSG00000179950	poly(U) binding splicing factor 60 [Source:HGNC Symbol;Acc:HGNC:17042]
chr16	30400415	30400935	ZNF48	ENSG00000180035	zinc finger protein 48 [Source:HGNC Symbol;Acc:HGNC:13114]
chr1	28505676	28506105	RCC1	ENSG00000180198	regulator of chromosome condensation 1 [Source:HGNC Symbol;Acc:HGNC:1913]
chr1	207050784	207051251	YOD1	ENSG00000180667	YOD1 deubiquitinase [Source:HGNC Symbol;Acc:HGNC:25035]
chrX	153794155	153794587	SSR4	ENSG00000180879	signal sequence receptor subunit 4 [Source:HGNC Symbol;Acc:HGNC:11326]
chr6	151390342	151390775	ZBTB2	ENSG00000181472	zinc finger and BTB domain containing 2 [Source:HGNC Symbol;Acc:HGNC:20868]
chr5	134845723	134846119	C5orf24	ENSG00000181904	chromosome 5 open reading frame 24 [Source:HGNC Symbol;Acc:HGNC:26746]
chr9	95875201	95876112	ERCC6L2	ENSG00000182150	ERCC excision repair 6 like 2 [Source:HGNC Symbol;Acc:HGNC:26922]
chr17	7857069	7857927	CYB5D1	ENSG00000182224	cytochrome b5 domain containing 1 [Source:HGNC Symbol;Acc:HGNC:26516]
chr17	68035419	68035799	KPNA2	ENSG00000182481	karyopherin subunit alpha 2 [Source:HGNC Symbol;Acc:HGNC:6395]
chr17	7857069	7857927	NAA38	ENSG00000183011	N-alpha-acetyltransferase 38, NatC auxiliary subunit [Source:HGNC Symbol;Acc:HGNC:28212]
chr22	42079571	42079823	SMDT1	ENSG00000183172	single-pass membrane protein with aspartate rich tail 1 [Source:HGNC Symbol;Acc:HGNC:25055]
chr21	39183357	39183919	PSMG1	ENSG00000183527	proteasome assembly chaperone 1 [Source:HGNC Symbol;Acc:HGNC:3043]
chr2	19901467	19902107	TTC32	ENSG00000183891	tetratricopeptide repeat domain 32 [Source:HGNC Symbol;Acc:HGNC:32954]
chr3	139389438	139389931	COPB2	ENSG00000184432	COPI coat complex subunit beta 2 [Source:HGNC Symbol;Acc:HGNC:2232]
chr6	169701807	169702272	WDR27	ENSG00000184465	WD repeat domain 27 [Source:HGNC Symbol;Acc:HGNC:21248]
chr17	8376409	8376665	KRBA2	ENSG00000184619	KRAB-A domain containing 2 [Source:HGNC Symbol;Acc:HGNC:26989]
chr6	169701807	169702272	C6orf120	ENSG00000185127	chromosome 6 open reading frame 120 [Source:HGNC Symbol;Acc:HGNC:21247]
chr5	140113878	140114245	PURA	ENSG00000185129	purine rich element binding protein A [Source:HGNC Symbol;Acc:HGNC:9701]
chr3	38805818	38806210	SCN10A	ENSG00000185313	sodium voltage-gated channel alpha subunit 10 [Source:HGNC Symbol;Acc:HGNC:10582]
chr12	102119985	102120385	PARPBP	ENSG00000185480	PARP1 binding protein [Source:HGNC Symbol;Acc:HGNC:26074]
chr22	31399390	31399648	DRG1	ENSG00000185721	developmentally regulated GTP binding protein 1 [Source:HGNC Symbol;Acc:HGNC:3029]
chr17	4263653	4264393	ANKFY1	ENSG00000185722	ankyrin repeat and FYVE domain containing 1 [Source:HGNC Symbol;Acc:HGNC:20763]
chr13	113296940	113297359	LAMP1	ENSG00000185896	lysosomal associated membrane protein 1 [Source:HGNC Symbol;Acc:HGNC:6499]
chr1	103525750	103526137	RNPC3	ENSG00000185946	RNA binding region (RNP1, RRM) containing 3 [Source:HGNC Symbol;Acc:HGNC:18666]
chr19	36489510	36489952	ZNF566	ENSG00000186017	zinc finger protein 566 [Source:HGNC Symbol;Acc:HGNC:25919]
chr12	52514561	52515243	KRT5	ENSG00000186081	keratin 5 [Source:HGNC Symbol;Acc:HGNC:6442]
chr1	145845684	145846019	NUDT17	ENSG00000186364	nudix hydrolase 17 [Source:HGNC Symbol;Acc:HGNC:26618]
chrX	119606278	119606676	NKRF	ENSG00000186416	NFKB repressing factor [Source:HGNC Symbol;Acc:HGNC:19374]
chr11	58578567	58579021	ZFP91	ENSG00000186660	ZFP91 zinc finger protein, atypical E3 ubiquitin ligase [Source:HGNC Symbol;Acc:HGNC:14983]
chr5	131170622	131170973	LYRM7	ENSG00000186687	LYR motif containing 7 [Source:HGNC Symbol;Acc:HGNC:28072]
chr12	76037340	76037732	NAP1L1	ENSG00000187109	nucleosome assembly protein 1 like 1 [Source:HGNC Symbol;Acc:HGNC:7637]
chr19	9324044	9324475	ZNF559	ENSG00000188321	zinc finger protein 559 [Source:HGNC Symbol;Acc:HGNC:28197]
chr22	49657445	49657784	C22orf34	ENSG00000188511	chromosome 22 putative open reading frame 34 [Source:HGNC Symbol;Acc:HGNC:28010]
chr1	23980036	23980741	SRSF10	ENSG00000188529	serine and arginine rich splicing factor 10 [Source:HGNC Symbol;Acc:HGNC:16713]
chr6	116279813	116280039	TSPYL1	ENSG00000189241	TSPY like 1 [Source:HGNC Symbol;Acc:HGNC:12382]
chr19	39445278	39445816	SUPT5H	ENSG00000196235	SPT5 homolog, DSIF elongation factor subunit [Source:HGNC Symbol;Acc:HGNC:11469]
chr2	200889531	200889967	NIF3L1	ENSG00000196290	NGG1 interacting factor 3 like 1 [Source:HGNC Symbol;Acc:HGNC:13390]
chr1	207321120	207321479	CD55	ENSG00000196352	CD55 molecule (Cromer blood group) [Source:HGNC Symbol;Acc:HGNC:2665]
chr20	50509979	50510421	PTPN1	ENSG00000196396	protein tyrosine phosphatase non-receptor type 1 [Source:HGNC Symbol;Acc:HGNC:9642]
chrX	13734385	13734870	TRAPPC2	ENSG00000196459	trafficking protein particle complex 2 [Source:HGNC Symbol;Acc:HGNC:23068]
chr19	12162952	12163259	ZNF136	ENSG00000196646	zinc finger protein 136 [Source:HGNC Symbol;Acc:HGNC:12920]
chr3	108083885	108084823	CD47	ENSG00000196776	CD47 molecule [Source:HGNC Symbol;Acc:HGNC:1682]
chr18	62187014	62187470	PIGN	ENSG00000197563	phosphatidylinositol glycan anchor biosynthesis class N [Source:HGNC Symbol;Acc:HGNC:8967]
chr1	70354489	70354933	HHLA3	ENSG00000197568	HERV-H LTR-associating 3 [Source:HGNC Symbol;Acc:HGNC:4906]
chr9	32550725	32551099	TOPORS	ENSG00000197579	TOP1 binding arginine/serine rich protein, E3 ubiquitin ligase [Source:HGNC Symbol;Acc:HGNC:21653]
chr1	1511531	1511978	ATAD3A	ENSG00000197785	ATPase family AAA domain containing 3A [Source:HGNC Symbol;Acc:HGNC:25567]
chr19	36850586	36851057	ZNF790	ENSG00000197863	zinc finger protein 790 [Source:HGNC Symbol;Acc:HGNC:33114]
chr9	127451207	127451722	RPL12	ENSG00000197958	ribosomal protein L12 [Source:HGNC Symbol;Acc:HGNC:10302]
chr8	33484769	33485309	MAK16	ENSG00000198042	MAK16 homolog [Source:HGNC Symbol;Acc:HGNC:13703]
chr6	47477584	47477962	CD2AP	ENSG00000198087	CD2 associated protein [Source:HGNC Symbol;Acc:HGNC:14258]
chr3	49093829	49094520	QRICH1	ENSG00000198218	glutamine rich 1 [Source:HGNC Symbol;Acc:HGNC:24713]
chr19	21835683	21836244	ZNF43	ENSG00000198521	zinc finger protein 43 [Source:HGNC Symbol;Acc:HGNC:13109]
chr6	36885528	36885985	C6orf89	ENSG00000198663	chromosome 6 open reading frame 89 [Source:HGNC Symbol;Acc:HGNC:21114]
chr1	26900328	26900602	GPATCH3	ENSG00000198746	G-patch domain containing 3 [Source:HGNC Symbol;Acc:HGNC:25720]
chr6	35468050	35468737	RPL10A	ENSG00000198755	ribosomal protein L10a [Source:HGNC Symbol;Acc:HGNC:10299]
chr15	74995225	74995740	SCAMP5	ENSG00000198794	secretory carrier membrane protein 5 [Source:HGNC Symbol;Acc:HGNC:30386]
chr9	133382346	133383044	STKLD1	ENSG00000198870	serine/threonine kinase like domain containing 1 [Source:HGNC Symbol;Acc:HGNC:28669]
chr3	108589507	108589960	DZIP3	ENSG00000198919	DAZ interacting zinc finger protein 3 [Source:HGNC Symbol;Acc:HGNC:30938]
chr1	156282538	156283218	SMG5	ENSG00000198952	SMG5 nonsense mediated mRNA decay factor [Source:HGNC Symbol;Acc:HGNC:24644]
chr18	24170356	24170759	RNA5SP452	ENSG00000199874	RNA, 5S ribosomal pseudogene 452 [Source:HGNC Symbol;Acc:HGNC:43352]
chr1	244835274	244836453	COX20	ENSG00000203667	cytochrome c oxidase assembly factor COX20 [Source:HGNC Symbol;Acc:HGNC:26970]
chr10	122912025	122912350	FAM24A	ENSG00000203795	family with sequence similarity 24 member A [Source:HGNC Symbol;Acc:HGNC:23470]
chr2	241823025	241823424	NEU4	ENSG00000204099	neuraminidase 4 [Source:HGNC Symbol;Acc:HGNC:21328]
chr6	33200646	33201030	RXRB	ENSG00000204231	retinoid X receptor beta [Source:HGNC Symbol;Acc:HGNC:10478]
chr6	33028823	33029267	HLA-DOA	ENSG00000204252	major histocompatibility complex, class II, DO alpha [Source:HGNC Symbol;Acc:HGNC:4936]
chr6	32130222	32130430	FKBPL	ENSG00000204315	FKBP prolyl isomerase like [Source:HGNC Symbol;Acc:HGNC:13949]
chr6	30617204	30617412	PPP1R10	ENSG00000204569	protein phosphatase 1 regulatory subunit 10 [Source:HGNC Symbol;Acc:HGNC:9284]
chr19	50511226	50511704	ASPDH	ENSG00000204653	aspartate dehydrogenase domain containing [Source:HGNC Symbol;Acc:HGNC:33856]
chrX	1159586	1159960	CRLF2	ENSG00000205755	cytokine receptor like factor 2 [Source:HGNC Symbol;Acc:HGNC:14281]
chr21	32771759	32772240	C21orf62-AS1	ENSG00000205930	C21orf62 antisense RNA 1 [Source:HGNC Symbol;Acc:HGNC:1290]
chr11	298057	298812	IFITM5	ENSG00000206013	interferon induced transmembrane protein 5 [Source:HGNC Symbol;Acc:HGNC:16644]
chr6	33200646	33201030	SLC39A7	ENSG00000206288	solute carrier family 39 member 7 [Source:HGNC Symbol;Acc:HGNC:4927]
chr6	33200646	33201030	RXRB	ENSG00000206289	retinoid X receptor beta [Source:HGNC Symbol;Acc:HGNC:10478]
chr6	33028823	33029267	HLA-DOA	ENSG00000206292	major histocompatibility complex, class II, DO alpha [Source:HGNC Symbol;Acc:HGNC:4936]
chr6	30617204	30617412	PPP1R10	ENSG00000206489	protein phosphatase 1 regulatory subunit 10 [Source:HGNC Symbol;Acc:HGNC:9284]
chr3	9396811	9397258	THUMPD3-AS1	ENSG00000206573	THUMPD3 antisense RNA 1 [Source:HGNC Symbol;Acc:HGNC:44478]
chr14	68736176	68736460	RNU6-921P	ENSG00000207089	RNA, U6 small nuclear 921, pseudogene [Source:HGNC Symbol;Acc:HGNC:47884]
chr12	27244046	27244285	STK38L	ENSG00000211455	serine/threonine kinase 38 like [Source:HGNC Symbol;Acc:HGNC:17848]
chr7	142804488	142805867	TRBC2	ENSG00000211772	T cell receptor beta constant 2 [Source:HGNC Symbol;Acc:HGNC:12157]
chr12	11171402	11171866	TAS2R14	ENSG00000212127	taste 2 receptor member 14 [Source:HGNC Symbol;Acc:HGNC:14920]
chr1	232805173	232805585	MAP10	ENSG00000212916	microtubule associated protein 10 [Source:HGNC Symbol;Acc:HGNC:29265]
chr17	58352226	58352469	SUPT4H1	ENSG00000213246	SPT4 homolog, DSIF elongation factor subunit [Source:HGNC Symbol;Acc:HGNC:11467]
chr10	67764314	67764776	AKR1B10P1	ENSG00000213606	aldo-keto reductase family 1 member B10 pseudogene 1 [Source:HGNC Symbol;Acc:HGNC:45062]
chr20	25623924	25624360	ZNF337-AS1	ENSG00000213742	ZNF337 antisense RNA 1 [Source:HGNC Symbol;Acc:HGNC:40759]
chr4	2243745	2244152	HAUS3	ENSG00000214367	HAUS augmin like complex subunit 3 [Source:HGNC Symbol;Acc:HGNC:28719]
chr15	34588417	34588731	GOLGA8B	ENSG00000215252	golgin A8 family member B [Source:HGNC Symbol;Acc:HGNC:31973]
chrX	41333675	41334002	DDX3X	ENSG00000215301	DEAD-box helicase 3 X-linked [Source:HGNC Symbol;Acc:HGNC:2745]
chr13	91359818	91360782	MIR17HG	ENSG00000215417	miR-17-92a-1 cluster host gene [Source:HGNC Symbol;Acc:HGNC:23564]
chr21	46253641	46254219	MCM3AP-AS1	ENSG00000215424	MCM3AP antisense RNA 1 [Source:HGNC Symbol;Acc:HGNC:16417]
chr18	49492306	49492861	RPL17-C18orf32	ENSG00000215472	RPL17-C18orf32 readthrough [Source:HGNC Symbol;Acc:HGNC:44661]
chr7	155069842	155070277	HTR5A-AS1	ENSG00000220575	HTR5A antisense RNA 1 [Source:HGNC Symbol;Acc:HGNC:48956]
chr6	32130222	32130430	FKBPL	ENSG00000223666	FKBP prolyl isomerase like [Source:HGNC Symbol;Acc:HGNC:13949]
chr6	28895323	28895928	HCG14	ENSG00000224157	HLA complex group 14 [Source:HGNC Symbol;Acc:HGNC:18323]
chr2	24971829	24972347	DNAJC27-AS1	ENSG00000224165	DNAJC27 antisense RNA 1 [Source:HGNC Symbol;Acc:HGNC:42943]
chr6	32130222	32130430	FKBPL	ENSG00000224200	FKBP prolyl isomerase like [Source:HGNC Symbol;Acc:HGNC:13949]
chr6	33200646	33201030	SLC39A7	ENSG00000224399	solute carrier family 39 member 7 [Source:HGNC Symbol;Acc:HGNC:4927]
chr20	37626976	37627231	LINC00489	ENSG00000225759	long intergenic non-protein coding RNA 489 [Source:HGNC Symbol;Acc:HGNC:43426]
chr9	85264774	85265387	UBE2V1P10	ENSG00000226590	UBE2V1 pseudogene 10 [Source:HGNC Symbol;Acc:HGNC:44895]
chr6	33200646	33201030	SLC39A7	ENSG00000226614	solute carrier family 39 member 7 [Source:HGNC Symbol;Acc:HGNC:4927]
chr10	96043293	96043718	ENTPD1-AS1	ENSG00000226688	ENTPD1 antisense RNA 1 [Source:HGNC Symbol;Acc:HGNC:45203]
chr6	33200646	33201030	RXRB	ENSG00000227322	retinoid X receptor beta [Source:HGNC Symbol;Acc:HGNC:10478]
chr6	33200646	33201030	SLC39A7	ENSG00000227402	solute carrier family 39 member 7 [Source:HGNC Symbol;Acc:HGNC:4927]
chr6	28895323	28895928	HCG14	ENSG00000227559	HLA complex group 14 [Source:HGNC Symbol;Acc:HGNC:18323]
chr6	30617204	30617412	PPP1R10	ENSG00000227804	protein phosphatase 1 regulatory subunit 10 [Source:HGNC Symbol;Acc:HGNC:9284]
chr20	10219586	10219901	SNAP25-AS1	ENSG00000227906	SNAP25 antisense RNA 1 [Source:HGNC Symbol;Acc:HGNC:44312]
chr6	33200646	33201030	RXRB	ENSG00000228333	retinoid X receptor beta [Source:HGNC Symbol;Acc:HGNC:10478]
chr7	104983564	104983999	LINC01004	ENSG00000228393	long intergenic non-protein coding RNA 1004 [Source:HGNC Symbol;Acc:HGNC:48961]
chr6	33200646	33201030	SLC39A7	ENSG00000229802	solute carrier family 39 member 7 [Source:HGNC Symbol;Acc:HGNC:4927]
chr6	28895323	28895928	HCG14	ENSG00000230004	HLA complex group 14 [Source:HGNC Symbol;Acc:HGNC:18323]
chr6	33028823	33029267	HLA-DOA	ENSG00000230141	major histocompatibility complex, class II, DO alpha [Source:HGNC Symbol;Acc:HGNC:4936]
chr6	32130222	32130430	FKBPL	ENSG00000230907	FKBP prolyl isomerase like [Source:HGNC Symbol;Acc:HGNC:13949]
chr16	83807795	83808150	HSBP1	ENSG00000230989	heat shock factor binding protein 1 [Source:HGNC Symbol;Acc:HGNC:5203]
chr6	30617204	30617412	PPP1R10	ENSG00000230995	protein phosphatase 1 regulatory subunit 10 [Source:HGNC Symbol;Acc:HGNC:9284]
chr6	33200646	33201030	RXRB	ENSG00000231321	retinoid X receptor beta [Source:HGNC Symbol;Acc:HGNC:10478]
chr6	33028823	33029267	HLA-DOA	ENSG00000231558	major histocompatibility complex, class II, DO alpha [Source:HGNC Symbol;Acc:HGNC:4936]
chr6	30617204	30617412	PPP1R10	ENSG00000231737	protein phosphatase 1 regulatory subunit 10 [Source:HGNC Symbol;Acc:HGNC:9284]
chr3	194583680	194584440	TMEM44-AS1	ENSG00000231770	TMEM44 antisense RNA 1 [Source:HGNC Symbol;Acc:HGNC:44272]
chr12	11171402	11171866	PRH1	ENSG00000231887	proline rich protein HaeIII subfamily 1 [Source:HGNC Symbol;Acc:HGNC:9366]
chr1	183472057	183472319	SMG7-AS1	ENSG00000232860	SMG7 antisense RNA 1 [Source:HGNC Symbol;Acc:HGNC:24518]
chr6	33028823	33029267	HLA-DOA	ENSG00000232957	major histocompatibility complex, class II, DO alpha [Source:HGNC Symbol;Acc:HGNC:4936]
chr6	33028823	33029267	HLA-DOA	ENSG00000232962	major histocompatibility complex, class II, DO alpha [Source:HGNC Symbol;Acc:HGNC:4936]
chr19	8321175	8321643	RPS28	ENSG00000233927	ribosomal protein S28 [Source:HGNC Symbol;Acc:HGNC:10418]
chr6	28895323	28895928	HCG14	ENSG00000234411	HLA complex group 14 [Source:HGNC Symbol;Acc:HGNC:18323]
chr9	26956133	26956464	IFT74-AS1	ENSG00000234676	IFT74 antisense RNA 1 [Source:HGNC Symbol;Acc:HGNC:49806]
chr6	30617204	30617412	PPP1R10	ENSG00000235291	protein phosphatase 1 regulatory subunit 10 [Source:HGNC Symbol;Acc:HGNC:9284]
chr6	33200646	33201030	RXRB	ENSG00000235712	retinoid X receptor beta [Source:HGNC Symbol;Acc:HGNC:10478]
chr6	33028823	33029267	HLA-DOA	ENSG00000235744	major histocompatibility complex, class II, DO alpha [Source:HGNC Symbol;Acc:HGNC:4936]
chr6	28895323	28895928	HCG14	ENSG00000236835	HLA complex group 14 [Source:HGNC Symbol;Acc:HGNC:18323]
chr6	28895323	28895928	HCG14	ENSG00000237010	HLA complex group 14 [Source:HGNC Symbol;Acc:HGNC:18323]
chr4	15681417	15681889	FAM200B	ENSG00000237765	family with sequence similarity 200 member B [Source:HGNC Symbol;Acc:HGNC:27740]
chr6	30617204	30617412	PPP1R10	ENSG00000238104	protein phosphatase 1 regulatory subunit 10 [Source:HGNC Symbol;Acc:HGNC:9284]
chr3	9792794	9793207	ARPC4	ENSG00000241553	actin related protein 2/3 complex subunit 4 [Source:HGNC Symbol;Acc:HGNC:707]
chr1	28509932	28511373	SNHG3	ENSG00000242125	small nucleolar RNA host gene 3 [Source:HGNC Symbol;Acc:HGNC:10118]
chr19	10113054	10115156	PPAN-P2RY11	ENSG00000243207	PPAN-P2RY11 readthrough [Source:HGNC Symbol;Acc:HGNC:33526]
chr19	10113054	10115156	P2RY11	ENSG00000244165	purinergic receptor P2Y11 [Source:HGNC Symbol;Acc:HGNC:8540]
chr11	5225130	5225408	HBB	ENSG00000244734	hemoglobin subunit beta [Source:HGNC Symbol;Acc:HGNC:4827]
chr4	143513223	143513661	SMARCA5-AS1	ENSG00000245112	SMARCA5 antisense RNA 1 [Source:HGNC Symbol;Acc:HGNC:39982]
chr11	27506570	27507032	BDNF-AS	ENSG00000245573	BDNF antisense RNA [Source:HGNC Symbol;Acc:HGNC:20608]
chr5	128083033	128083324	LINC01184	ENSG00000245937	long intergenic non-protein coding RNA 1184 [Source:HGNC Symbol;Acc:HGNC:49565]
chr8	103298695	103299058	BAALC-AS1	ENSG00000247081	BAALC antisense RNA 1 [Source:HGNC Symbol;Acc:HGNC:50461]
chr11	66638370	66639049	RBM14-RBM4	ENSG00000248643	RBM14-RBM4 readthrough [Source:HGNC Symbol;Acc:HGNC:38840]
chr3	9792794	9793207	ARPC4-TTLL3	ENSG00000250151	ARPC4-TTLL3 readthrough [Source:HGNC Symbol;Acc:HGNC:38830]
chr19	36850586	36851057	ZNF345	ENSG00000251247	zinc finger protein 345 [Source:HGNC Symbol;Acc:HGNC:16367]
chr11	65499090	65500213	MALAT1	ENSG00000251562	metastasis associated lung adenocarcinoma transcript 1 [Source:HGNC Symbol;Acc:HGNC:29665]
chr8	1833221	1833661	KBTBD11-OT1	ENSG00000253696	KBTBD11 overlapping transcript 1 [Source:HGNC Symbol;Acc:HGNC:49147]
chr11	62574008	62574333	EEF1G	ENSG00000254772	eukaryotic translation elongation factor 1 gamma [Source:HGNC Symbol;Acc:HGNC:3213]
chr17	64496917	64497799	POLG2	ENSG00000256525	DNA polymerase gamma 2, accessory subunit [Source:HGNC Symbol;Acc:HGNC:9180]
chr12	11171402	11171866	SMIM10L1	ENSG00000256537	small integral membrane protein 10 like 1 [Source:HGNC Symbol;Acc:HGNC:49847]
chr19	34172184	34172618	LSM14A	ENSG00000257103	LSM14A mRNA processing body assembly factor [Source:HGNC Symbol;Acc:HGNC:24489]
chr12	56315991	56316400	CNPY2	ENSG00000257727	canopy FGF signaling regulator 2 [Source:HGNC Symbol;Acc:HGNC:13529]
chr20	50931445	50931872	ADNP-AS1	ENSG00000259456	ADNP antisense RNA 1 [Source:HGNC Symbol;Acc:HGNC:51227]
chr1	156213045	156213383	PMF1-BGLAP	ENSG00000260238	PMF1-BGLAP readthrough [Source:HGNC Symbol;Acc:HGNC:42953]
chr20	31968494	31968786	XKR7	ENSG00000260903	XK related 7 [Source:HGNC Symbol;Acc:HGNC:23062]
chr12	11171402	11171866	TAS2R14	ENSG00000261984	taste 2 receptor member 14 [Source:HGNC Symbol;Acc:HGNC:14920]
chr19	34172184	34172618	LSM14A	ENSG00000262860	LSM14A mRNA processing body assembly factor [Source:HGNC Symbol;Acc:HGNC:24489]
chr12	11171402	11171866	SMIM10L1	ENSG00000262986	small integral membrane protein 10 like 1 [Source:HGNC Symbol;Acc:HGNC:49847]
chr21	32771759	32772240	C21orf62-AS1	ENSG00000263140	C21orf62 antisense RNA 1 [Source:HGNC Symbol;Acc:HGNC:1290]
chr21	32771759	32772240	PAXBP1	ENSG00000263141	PAX3 and PAX7 binding protein 1 [Source:HGNC Symbol;Acc:HGNC:13579]
chr12	11171402	11171866	PRR4	ENSG00000263247	proline rich 4 [Source:HGNC Symbol;Acc:HGNC:18020]
chr8	61714693	61715125	MIR4470	ENSG00000264408	microRNA 4470 [Source:HGNC Symbol;Acc:HGNC:41833]
chr17	58327836	58330275	TSPOAP1-AS1	ENSG00000265148	TSPOAP1, SUPT4H1 and RNF43 antisense RNA 1 [Source:HGNC Symbol;Acc:HGNC:44148]
chr18	49492306	49492861	RPL17	ENSG00000265681	ribosomal protein L17 [Source:HGNC Symbol;Acc:HGNC:10307]
chr10	46030250	46030876	NCOA4	ENSG00000266412	nuclear receptor coactivator 4 [Source:HGNC Symbol;Acc:HGNC:7671]
chr19	36772798	36773109	ZNF850	ENSG00000267041	zinc finger protein 850 [Source:HGNC Symbol;Acc:HGNC:27994]
chr19	8321175	8321643	NDUFA7	ENSG00000267855	NADH:ubiquinone oxidoreductase subunit A7 [Source:HGNC Symbol;Acc:HGNC:7691]
chr19	56637809	56638435	SMIM17	ENSG00000268182	small integral membrane protein 17 [Source:HGNC Symbol;Acc:HGNC:27114]
chr19	9324044	9324475	ZNF559-ZNF177	ENSG00000270011	ZNF559-ZNF177 readthrough [Source:HGNC Symbol;Acc:HGNC:42964]
chr3	169764951	169765371	TERC	ENSG00000270141	telomerase RNA component [Source:HGNC Symbol;Acc:HGNC:11727]
chr1	40691385	40691882	NFYC-AS1	ENSG00000272145	NFYC antisense RNA 1 [Source:HGNC Symbol;Acc:HGNC:49451]
chr22	42079571	42079823	SMDT1	ENSG00000272835	single-pass membrane protein with aspartate rich tail 1 [Source:HGNC Symbol;Acc:HGNC:25055]
chr22	42079571	42079823	SMDT1	ENSG00000272901	single-pass membrane protein with aspartate rich tail 1 [Source:HGNC Symbol;Acc:HGNC:25055]
chr22	11616078	11616533	5_8S_rRNA	ENSG00000273730	5.8S ribosomal RNA [Source:RFAM;Acc:RF00002]
chr19	54200817	54201296	RPS9	ENSG00000274005	ribosomal protein S9 [Source:HGNC Symbol;Acc:HGNC:10442]
chr8	143829145	143829677	PUF60	ENSG00000274081	poly(U) binding splicing factor 60 [Source:HGNC Symbol;Acc:HGNC:17042]
chr22	42079571	42079823	SMDT1	ENSG00000274112	single-pass membrane protein with aspartate rich tail 1 [Source:HGNC Symbol;Acc:HGNC:25055]
chr19	54200817	54201296	RPS9	ENSG00000274626	ribosomal protein S9 [Source:HGNC Symbol;Acc:HGNC:10442]
chr19	54200817	54201296	RPS9	ENSG00000274646	ribosomal protein S9 [Source:HGNC Symbol;Acc:HGNC:10442]
chr8	1833221	1833661	ARHGEF10	ENSG00000274726	Rho guanine nucleotide exchange factor 10 [Source:HGNC Symbol;Acc:HGNC:14103]
chr19	54200817	54201296	RPS9	ENSG00000274950	ribosomal protein S9 [Source:HGNC Symbol;Acc:HGNC:10442]
chr2	55617458	55618336	PPP4R3B	ENSG00000275052	protein phosphatase 4 regulatory subunit 3B [Source:HGNC Symbol;Acc:HGNC:29267]
chr19	54200817	54201296	RPS9	ENSG00000275323	ribosomal protein S9 [Source:HGNC Symbol;Acc:HGNC:10442]
chr17	36535331	36535699	PIGW	ENSG00000275600	phosphatidylinositol glycan anchor biosynthesis class W [Source:HGNC Symbol;Acc:HGNC:23213]
chr19	54411086	54411412	TTYH1	ENSG00000275650	tweety family member 1 [Source:HGNC Symbol;Acc:HGNC:13476]
chr22	11616078	11616533	5_8S_rRNA	ENSG00000275757	5.8S ribosomal RNA [Source:RFAM;Acc:RF00002]
chr15	23039357	23039946	TUBGCP5	ENSG00000275835	tubulin gamma complex associated protein 5 [Source:HGNC Symbol;Acc:HGNC:18600]
chr22	11616078	11616533	5_8S_rRNA	ENSG00000275877	5.8S ribosomal RNA [Source:RFAM;Acc:RF00002]
chr19	54411086	54411412	TTYH1	ENSG00000276537	tweety family member 1 [Source:HGNC Symbol;Acc:HGNC:13476]
chr12	11171402	11171866	TAS2R14	ENSG00000276541	taste 2 receptor member 14 [Source:HGNC Symbol;Acc:HGNC:14920]
chr13	71858676	71859132	DACH1	ENSG00000276644	dachshund family transcription factor 1 [Source:HGNC Symbol;Acc:HGNC:2663]
chr7	142804488	142805867	TRBC2	ENSG00000276849	T cell receptor beta constant 2 [Source:HGNC Symbol;Acc:HGNC:12157]
chr15	23039357	23039946	TUBGCP5	ENSG00000276856	tubulin gamma complex associated protein 5 [Source:HGNC Symbol;Acc:HGNC:18600]
chr22	11616078	11616533	5_8S_rRNA	ENSG00000276871	5.8S ribosomal RNA [Source:RFAM;Acc:RF00002]
chr19	54411086	54411412	TTYH1	ENSG00000276887	tweety family member 1 [Source:HGNC Symbol;Acc:HGNC:13476]
chr19	54200817	54201296	RPS9	ENSG00000277079	ribosomal protein S9 [Source:HGNC Symbol;Acc:HGNC:10442]
chr17	36535331	36535699	PIGW	ENSG00000277161	phosphatidylinositol glycan anchor biosynthesis class W [Source:HGNC Symbol;Acc:HGNC:23213]
chr14	20343511	20343855	RPPH1	ENSG00000277209	ribonuclease P RNA component H1 [Source:HGNC Symbol;Acc:HGNC:19273]
chr19	54200817	54201296	RPS9	ENSG00000277359	ribosomal protein S9 [Source:HGNC Symbol;Acc:HGNC:10442]
chr17	996671	997110	TIMM22	ENSG00000277649	translocase of inner mitochondrial membrane 22 [Source:HGNC Symbol;Acc:HGNC:17317]
chr22	11616078	11616533	5_8S_rRNA	ENSG00000277739	5.8S ribosomal RNA [Source:RFAM;Acc:RF00002]
chr12	11171402	11171866	PRH1	ENSG00000277823	proline rich protein HaeIII subfamily 1 [Source:HGNC Symbol;Acc:HGNC:9366]
chr3	169764951	169765371	Telomerase-vert	ENSG00000277925	Vertebrate telomerase RNA [Source:RFAM;Acc:RF00024]
chr2	241823025	241823424	NEU4	ENSG00000277926	neuraminidase 4 [Source:HGNC Symbol;Acc:HGNC:21328]
chr19	54200817	54201296	RPS9	ENSG00000278081	ribosomal protein S9 [Source:HGNC Symbol;Acc:HGNC:10442]
chr17	36535331	36535699	MYO19	ENSG00000278259	myosin XIX [Source:HGNC Symbol;Acc:HGNC:26234]
chr19	54200817	54201296	RPS9	ENSG00000278270	ribosomal protein S9 [Source:HGNC Symbol;Acc:HGNC:10442]
chr22	11616078	11616533	5_8S_rRNA	ENSG00000278294	5.8S ribosomal RNA [Source:RFAM;Acc:RF00002]
chr17	36535331	36535699	MYO19	ENSG00000278372	myosin XIX [Source:HGNC Symbol;Acc:HGNC:26234]
chr17	996671	997110	TIMM22	ENSG00000278501	translocase of inner mitochondrial membrane 22 [Source:HGNC Symbol;Acc:HGNC:17317]
chr19	21835683	21836244	ZNF43	ENSG00000279566	zinc finger protein 43 [Source:HGNC Symbol;Acc:HGNC:13109]
chr15	23039357	23039946	TUBGCP5	ENSG00000280807	tubulin gamma complex associated protein 5 [Source:HGNC Symbol;Acc:HGNC:18600]
chr9	133348049	133348421	RPL7A	ENSG00000280858	ribosomal protein L7a [Source:HGNC Symbol;Acc:HGNC:10364]
chr5	139293421	139293982	MATR3	ENSG00000280987	matrin 3 [Source:NCBI gene (formerly Entrezgene);Acc:9782]
chr9	133348049	133348421	MED22	ENSG00000281022	mediator complex subunit 22 [Source:HGNC Symbol;Acc:HGNC:11477]
chr9	133382346	133383044	STKLD1	ENSG00000281245	serine/threonine kinase like domain containing 1 [Source:HGNC Symbol;Acc:HGNC:28669]
chr12	11171402	11171866	SMIM10L1	ENSG00000281930	small integral membrane protein 10 like 1 [Source:HGNC Symbol;Acc:HGNC:49847]
chr12	11171402	11171866	PRR4	ENSG00000282269	proline rich 4 [Source:HGNC Symbol;Acc:HGNC:18020]
chr8	1833221	1833661	KBTBD11-OT1	ENSG00000282334	KBTBD11 overlapping transcript 1 [Source:NCBI gene (formerly Entrezgene);Acc:104266957]
chr3	66220717	66220994	SLC25A26	ENSG00000282739	solute carrier family 25 member 26 [Source:HGNC Symbol;Acc:HGNC:20661]
chr8	1833221	1833661	KBTBD11-OT1	ENSG00000283239	KBTBD11 overlapping transcript 1 [Source:NCBI gene (formerly Entrezgene);Acc:104266957]
chr22	11616078	11616533	5_8S_rRNA	ENSG00000283274	5.8S ribosomal RNA [Source:RFAM;Acc:RF00002]
chr22	11616078	11616533	5_8S_rRNA	ENSG00000283291	5.8S ribosomal RNA [Source:RFAM;Acc:RF00002]
chr22	11616078	11616533	5_8S_rRNA	ENSG00000283568	5.8S ribosomal RNA [Source:RFAM;Acc:RF00002]
chr2	200811615	200811991	AC007163.6	NA	NA

## Sheet: Meme-ChIP MOTIF output
MOTIF_INDEX	MOTIF_SOURCE	MOTIF_ID	ALT_ID	CONSENSUS	WIDTH	SITES	E-VALUE	E-VALUE_SOURCE	MOST_SIMILAR_MOTIF_SOURCE	MOST_SIMILAR_MOTIF	URL
1	MEME	VYTCTCGCGAGAYYT	MEME-1	VYTCTCGCGAGAYYT	15	238	0	MEME	db/JASPAR/JASPAR2018_CORE_vertebrates_non-redundant.meme	MA0527.1 (ZBTB33)	http://jaspar2018.genereg.net/matrix/MA0527.1
2	MEME	MGAGACAGAGAGASA	MEME-2	MGAGACAGAGAGASA	15	27	3.3e-29	MEME	db/MOUSE/uniprobe_mouse.meme	UP00011_2 (Irf6_secondary)	http://thebrain.bwh.harvard.edu/uniprobe/details2.php?id=00011
3	MEME	VGCCCCGCCCC	MEME-3	VGCCCCGCCCC	11	84	2.5e-20	MEME	db/JASPAR/JASPAR2018_CORE_vertebrates_non-redundant.meme	MA0079.3 (SP1)	http://jaspar2018.genereg.net/matrix/MA0079.3
4	STREME	1-CTCTCGCGAGATYTG	STREME-1	CTCTCGCGAGATYTG	15	219	1.1e-05	STREME	db/JASPAR/JASPAR2018_CORE_vertebrates_non-redundant.meme	MA0527.1 (ZBTB33)	http://jaspar2018.genereg.net/matrix/MA0527.1
5	STREME	2-CCCCGCC	STREME-2	CCCCGCC	7	70	0.037	STREME	db/MOUSE/uniprobe_mouse.meme	UP00000_2 (Smad3_secondary)	http://thebrain.bwh.harvard.edu/uniprobe/details2.php?id=00000
# MEME-ChIP (Motif Analysis of Large Nucleotide Datasets): Version 5.4.1 released on Sat Aug 21 19:23:23 2021 -0700
# The format of this file is described at https://meme-suite.org/meme//doc/meme-chip-output-format.html
# meme-chip -oc . -time 240 -ccut 100 -dna -order 2 -minw 6 -maxw 15 -db db/JASPAR/JASPAR2018_CORE_vertebrates_non-redundant.meme -db db/MOUSE/uniprobe_mouse.meme -db db/EUKARYOTE/jolma2013.meme -meme-mod zoops -meme-nmotifs 3 -meme-searchsize 100000 -streme-pvt 0.05 -streme-totallength 4000000 -centrimo-score 5.0 -centrimo-ethresh 10.0 sequences.fa

## Sheet: RD_bcat_basal_RPMI
chrom	Start	End	Name	Score	genechr	genestart	geneend	Symbol	annotation	strand	replicates
chr1	6554090	6554855	DB1_peaks_peak_2,DB3_peaks_peak_2,DB2_peaks_peak_3,BRC2_peaks_peak_2,BRC1_peaks_peak_3	666	chr1	6521346	6554535	NOL9	ensembl_havana	-	5
chr1	10472395	10472812	DB1_peaks_peak_3,DB3_peaks_peak_3,BRC2_peaks_peak_4,DB2_peaks_peak_5,BRC1_peaks_peak_5	100	chr1	10456521	10472526	DFFA	ensembl_havana	-	5
chr1	10472395	10472812	DB1_peaks_peak_3,DB3_peaks_peak_3,BRC2_peaks_peak_4,DB2_peaks_peak_5,BRC1_peaks_peak_5	100	chr1	10472287	10630758	PEX14	ensembl_havana	+	5
chr1	19596603	19597239	BRC2_peaks_peak_5,DB1_peaks_peak_4,BRC1_peaks_peak_6,DB3_peaks_peak_5,DB2_peaks_peak_6	423	chr1	19591801	19596832	RP5-1056L3.1	havana	-	5
chr1	19596603	19597239	BRC2_peaks_peak_5,DB1_peaks_peak_4,BRC1_peaks_peak_6,DB3_peaks_peak_5,DB2_peaks_peak_6	423	chr1	19596976	19629821	MINOS1	ensembl_havana	+	5
chr1	19596603	19597239	BRC2_peaks_peak_5,DB1_peaks_peak_4,BRC1_peaks_peak_6,DB3_peaks_peak_5,DB2_peaks_peak_6	423	chr1	19596978	19658056	MINOS1-NBL1	ensembl_havana	+	5
chr1	23980036	23980741	BRC2_peaks_peak_7,BRC1_peaks_peak_7,DB2_peaks_peak_7,DB3_peaks_peak_6,DB1_peaks_peak_5	331	chr1	23964803	23980927	SRSF10	ensembl_havana	-	5
chr1	25819965	25820411	DB2_peaks_peak_8,DB3_peaks_peak_7,BRC1_peaks_peak_8,BRC2_peaks_peak_8,DB1_peaks_peak_6	99	chr1	25811469	25823744	RP1-317E23.6	havana	+	5
chr1	25819965	25820411	DB2_peaks_peak_8,DB3_peaks_peak_7,BRC1_peaks_peak_8,BRC2_peaks_peak_8,DB1_peaks_peak_6	99	chr1	25816748	25820797	RP1-317E23.3	havana	-	5
chr1	25819965	25820411	DB2_peaks_peak_8,DB3_peaks_peak_7,BRC1_peaks_peak_8,BRC2_peaks_peak_8,DB1_peaks_peak_6	99	chr1	25818639	25832942	MTFR1L	ensembl_havana	+	5
chr1	27725445	27725921	DB3_peaks_peak_10,BRC2_peaks_peak_10,DB1_peaks_peak_8,BRC1_peaks_peak_10,DB2_peaks_peak_9	341	chr1	27725978	27763122	FAM76A	ensembl_havana	+	5
chr1	28505676	28506105	DB3_peaks_peak_11,DB1_peaks_peak_9,BRC2_peaks_peak_11,DB2_peaks_peak_10,BRC1_peaks_peak_11	515	chr1	28505942	28539300	RCC1	ensembl_havana	+	5
chr1	28505676	28506105	DB3_peaks_peak_11,DB1_peaks_peak_9,BRC2_peaks_peak_11,DB2_peaks_peak_10,BRC1_peaks_peak_11	515	chr1	28505979	28510892	SNHG3	havana	+	5
chr1	28509932	28511373	BRC1_peaks_peak_12,DB2_peaks_peak_11,BRC2_peaks_peak_12,DB1_peaks_peak_10,DB3_peaks_peak_12	267	chr1	28505942	28539300	RCC1	ensembl_havana	+	5
chr1	28509932	28511373	BRC1_peaks_peak_12,DB2_peaks_peak_11,BRC2_peaks_peak_12,DB1_peaks_peak_10,DB3_peaks_peak_12	267	chr1	28505979	28510892	SNHG3	havana	+	5
chr1	40691385	40691882	BRC2_peaks_peak_14,DB3_peaks_peak_14,BRC1_peaks_peak_14,DB1_peaks_peak_12,DB2_peaks_peak_12	236	chr1	40690379	40692066	NFYC-AS1	havana	-	5
chr1	40691385	40691882	BRC2_peaks_peak_14,DB3_peaks_peak_14,BRC1_peaks_peak_14,DB1_peaks_peak_12,DB2_peaks_peak_12	236	chr1	40691647	40771603	NFYC	ensembl_havana	+	5
chr1	43358658	43359048	DB1_peaks_peak_13,DB2_peaks_peak_13,DB3_peaks_peak_15,BRC1_peaks_peak_15,BRC2_peaks_peak_15	211	chr1	43358954	43363203	CDC20	ensembl_havana	+	5
chr1	45521658	45522245	DB1_peaks_peak_14,DB3_peaks_peak_17,BRC1_peaks_peak_16,DB2_peaks_peak_14,BRC2_peaks_peak_16	963	chr1	45511035	45523047	PRDX1	ensembl_havana	-	5
chr1	70354489	70354933	DB1_peaks_peak_15,BRC1_peaks_peak_18,BRC2_peaks_peak_17,DB2_peaks_peak_15,DB3_peaks_peak_18	125	chr1	70260587	70354734	ANKRD13C	ensembl_havana	-	5
chr1	70354489	70354933	DB1_peaks_peak_15,BRC1_peaks_peak_18,BRC2_peaks_peak_17,DB2_peaks_peak_15,DB3_peaks_peak_18	125	chr1	70354804	70385339	HHLA3	ensembl_havana	+	5
chr1	77682362	77682977	BRC2_peaks_peak_19,DB3_peaks_peak_20,DB2_peaks_peak_17,DB1_peaks_peak_17,BRC1_peaks_peak_19	934	chr1	77562415	77683419	ZZZ3	ensembl_havana	-	5
chr1	110034245	110034750	DB3_peaks_peak_23,BRC2_peaks_peak_21,DB2_peaks_peak_20,DB1_peaks_peak_19,BRC1_peaks_peak_23	452	chr1	110031576	110074641	STRIP1	ensembl_havana	+	5
chr1	110338482	110339393	DB2_peaks_peak_21,DB1_peaks_peak_20,BRC1_peaks_peak_24,DB3_peaks_peak_24,BRC2_peaks_peak_22	805	chr1	110286374	110339171	RP5-1074L1.1	havana	-	5
chr1	110338482	110339393	DB2_peaks_peak_21,DB1_peaks_peak_20,BRC1_peaks_peak_24,DB3_peaks_peak_24,BRC2_peaks_peak_22	805	chr1	110338505	110346681	RBM15	ensembl_havana	+	5
chr1	156282538	156283218	DB2_peaks_peak_25,DB3_peaks_peak_26,DB1_peaks_peak_23,BRC2_peaks_peak_25,BRC1_peaks_peak_26	656	chr1	156249223	156282825	SMG5	ensembl_havana	-	5
chr1	156282538	156283218	DB2_peaks_peak_25,DB3_peaks_peak_26,DB1_peaks_peak_23,BRC2_peaks_peak_25,BRC1_peaks_peak_26	656	chr1	156282934	156293185	TMEM79	ensembl_havana	+	5
chr1	167936304	167936791	DB3_peaks_peak_28,BRC2_peaks_peak_28,DB2_peaks_peak_27,DB1_peaks_peak_26,BRC1_peaks_peak_29	226	chr1	167916728	167937040	MPC2	ensembl_havana	-	5
chr1	167936304	167936791	DB3_peaks_peak_28,BRC2_peaks_peak_28,DB2_peaks_peak_27,DB1_peaks_peak_26,BRC1_peaks_peak_29	226	chr1	167935782	168075843	DCAF6	ensembl_havana	+	5
chr1	179954430	179954939	DB1_peaks_peak_27,DB3_peaks_peak_29,DB2_peaks_peak_28,BRC2_peaks_peak_30,BRC1_peaks_peak_30	230	chr1	179953183	179954440	RP11-533E19.5	havana	-	5
chr1	179954430	179954939	DB1_peaks_peak_27,DB3_peaks_peak_29,DB2_peaks_peak_28,BRC2_peaks_peak_30,BRC1_peaks_peak_30	230	chr1	179954737	180114880	CEP350	ensembl_havana	+	5
chr1	207050784	207051251	BRC2_peaks_peak_33,DB1_peaks_peak_28,DB2_peaks_peak_29,BRC1_peaks_peak_31,DB3_peaks_peak_30	334	chr1	207034365	207081024	PFKFB2	ensembl_havana	+	5
chr1	207050784	207051251	BRC2_peaks_peak_33,DB1_peaks_peak_28,DB2_peaks_peak_29,BRC1_peaks_peak_31,DB3_peaks_peak_30	334	chr1	207043848	207052980	YOD1	ensembl_havana	-	5
chr1	207052739	207053334	DB1_peaks_peak_29,BRC2_peaks_peak_34,DB2_peaks_peak_30,DB3_peaks_peak_31,BRC1_peaks_peak_32	525	chr1	207034365	207081024	PFKFB2	ensembl_havana	+	5
chr1	207052739	207053334	DB1_peaks_peak_29,BRC2_peaks_peak_34,DB2_peaks_peak_30,DB3_peaks_peak_31,BRC1_peaks_peak_32	525	chr1	207043848	207052980	YOD1	ensembl_havana	-	5
chr1	231337963	231338472	DB3_peaks_peak_32,BRC1_peaks_peak_36,BRC2_peaks_peak_35,DB2_peaks_peak_33,DB1_peaks_peak_33	344	chr1	231337103	231355023	SPRTN	ensembl_havana	+	5
chr1	232805173	232805585	DB1_peaks_peak_34,DB2_peaks_peak_34,DB3_peaks_peak_33,BRC2_peaks_peak_36,BRC1_peaks_peak_37	248	chr1	232804891	232808407	MAP10	ensembl_havana	+	5
chr1	246931784	246932273	BRC2_peaks_peak_39,DB3_peaks_peak_36,BRC1_peaks_peak_40,DB1_peaks_peak_36,DB2_peaks_peak_36	297	chr1	246839097	246931978	AHCTF1	ensembl_havana	-	5
chr10	7787852	7788349	BRC1_peaks_peak_43,BRC2_peaks_peak_40,DB1_peaks_peak_37,DB2_peaks_peak_37,DB3_peaks_peak_37	248	chr10	7750961	7787981	KIN	ensembl_havana	-	5
chr10	7787852	7788349	BRC1_peaks_peak_43,BRC2_peaks_peak_40,DB1_peaks_peak_37,DB2_peaks_peak_37,DB3_peaks_peak_37	248	chr10	7788128	7807815	ATP5C1	ensembl_havana	+	5
chr10	46030250	46030876	BRC2_peaks_peak_42,DB2_peaks_peak_38,DB1_peaks_peak_38,DB3_peaks_peak_38,BRC1_peaks_peak_47	434	chr10	46005087	46030714	NCOA4	ensembl_havana	-	5
chr10	67849298	67849743	DB3_peaks_peak_40,DB1_peaks_peak_39,DB2_peaks_peak_40,BRC2_peaks_peak_45,BRC1_peaks_peak_50	297	chr10	67849524	67850746	RP11-57G10.8	havana	+	5
chr10	68331605	68332312	DB1_peaks_peak_40,BRC2_peaks_peak_46,DB3_peaks_peak_41,BRC1_peaks_peak_51,DB2_peaks_peak_41	927	chr10	68282659	68333049	PBLD	ensembl_havana	-	5
chr10	68331605	68332312	DB1_peaks_peak_40,BRC2_peaks_peak_46,DB3_peaks_peak_41,BRC1_peaks_peak_51,DB2_peaks_peak_41	927	chr10	68331173	68343191	HNRNPH3	ensembl_havana	+	5
chr10	73358539	73359211	DB2_peaks_peak_42,BRC2_peaks_peak_48,BRC1_peaks_peak_52,DB3_peaks_peak_42,DB1_peaks_peak_42	442	chr10	73253758	73358859	CFAP70	ensembl_havana	-	5
chr10	125719313	125719770	DB3_peaks_peak_44,BRC1_peaks_peak_56,BRC2_peaks_peak_56,DB1_peaks_peak_47,DB2_peaks_peak_44	198	chr10	125700435	125719566	FLJ37035	havana	-	5
chr10	125719313	125719770	DB3_peaks_peak_44,BRC1_peaks_peak_56,BRC2_peaks_peak_56,DB1_peaks_peak_47,DB2_peaks_peak_44	198	chr10	125707415	125749525	RP11-383C5.8	havana	-	5
chr10	125719313	125719770	DB3_peaks_peak_44,BRC1_peaks_peak_56,BRC2_peaks_peak_56,DB1_peaks_peak_47,DB2_peaks_peak_44	198	chr10	125718770	125719365	RP11-383C5.5	havana	-	5
chr10	125719313	125719770	DB3_peaks_peak_44,BRC1_peaks_peak_56,BRC2_peaks_peak_56,DB1_peaks_peak_47,DB2_peaks_peak_44	198	chr10	125719514	125764143	EDRF1	ensembl_havana	+	5
chr10	133373225	133373665	BRC2_peaks_peak_60,DB3_peaks_peak_45,DB1_peaks_peak_48,DB2_peaks_peak_45,BRC1_peaks_peak_58	400	chr10	133362479	133373689	ECHS1	ensembl_havana	-	5
chr11	8682491	8682950	DB1_peaks_peak_50,DB3_peaks_peak_47,BRC1_peaks_peak_59,DB2_peaks_peak_47,BRC2_peaks_peak_62	308	chr11	8682410	8714759	RPL27A	ensembl_havana	+	5
chr11	13462895	13463709	DB1_peaks_peak_51,DB3_peaks_peak_48,DB2_peaks_peak_48,BRC1_peaks_peak_61,BRC2_peaks_peak_64	1707	chr11	13388000	13463297	BTBD10	ensembl_havana	-	5
chr11	34104884	34105848	DB1_peaks_peak_53,BRC1_peaks_peak_64,DB3_peaks_peak_50,BRC2_peaks_peak_67,DB2_peaks_peak_49	147	chr11	34105601	34147670	NAT10	ensembl_havana	+	5
chr11	58578567	58579021	BRC2_peaks_peak_70,DB3_peaks_peak_51,DB2_peaks_peak_50,DB1_peaks_peak_54,BRC1_peaks_peak_65	285	chr11	58579110	58621042	ZFP91	ensembl_havana	+	5
chr11	65499090	65500213	DB1_peaks_peak_56,DB2_peaks_peak_52,DB3_peaks_peak_53,BRC1_peaks_peak_67,BRC2_peaks_peak_72	610	chr11	65497761	65506516	MALAT1	havana	+	5
chr11	66421539	66422117	DB1_peaks_peak_57,BRC1_peaks_peak_68,DB2_peaks_peak_54,BRC2_peaks_peak_75,DB3_peaks_peak_54	391	chr11	66421003	66426707	NPAS4	ensembl_havana	+	5
chr11	67408419	67410341	DB1_peaks_peak_59,DB2_peaks_peak_56,DB3_peaks_peak_55,DB1_peaks_peak_60,DB2_peaks_peak_57	67	chr11	67398182	67421183	PPP1CA	ensembl_havana	-	5
chr11	67408419	67410341	DB1_peaks_peak_59,DB2_peaks_peak_56,DB3_peaks_peak_55,DB1_peaks_peak_60,DB2_peaks_peak_57	67	chr11	67403914	67410089	TBC1D10C	ensembl_havana	+	5
chr11	118435955	118436574	BRC2_peaks_peak_78,DB1_peaks_peak_63,DB2_peaks_peak_58,BRC1_peaks_peak_73,DB3_peaks_peak_56	865	chr11	118436489	118526832	KMT2A	ensembl_havana	+	5
chr12	401301	401736	DB3_peaks_peak_58,DB1_peaks_peak_65,BRC1_peaks_peak_75,DB2_peaks_peak_59,BRC2_peaks_peak_81	184	chr12	389272	442645	CCDC77	ensembl_havana	+	5
chr12	26938193	26938672	BRC2_peaks_peak_85,DB1_peaks_peak_67,BRC1_peaks_peak_77,DB3_peaks_peak_61,DB2_peaks_peak_61	189	chr12	26905180	26938326	ASUN	ensembl_havana	-	5
chr12	26938193	26938672	BRC2_peaks_peak_85,DB1_peaks_peak_67,BRC1_peaks_peak_77,DB3_peaks_peak_61,DB2_peaks_peak_61	189	chr12	26938382	26966650	FGFR1OP2	ensembl_havana	+	5
chr12	29380860	29381592	BRC2_peaks_peak_86,DB1_peaks_peak_68,DB3_peaks_peak_62,DB2_peaks_peak_62,BRC1_peaks_peak_79	501	chr12	29337351	29381189	ERGIC2	ensembl_havana	-	5
chr12	48957243	48957992	DB2_peaks_peak_64,DB1_peaks_peak_69,DB3_peaks_peak_64,BRC2_peaks_peak_89,BRC1_peaks_peak_81	902	chr12	48903502	48957365	RP11-302B13.5	havana	-	5
chr12	48957243	48957992	DB2_peaks_peak_64,DB1_peaks_peak_69,DB3_peaks_peak_64,BRC2_peaks_peak_89,BRC1_peaks_peak_81	902	chr12	48935722	48957551	ARF3	ensembl_havana	-	5
chr12	57547032	57547475	DB3_peaks_peak_66,DB1_peaks_peak_74,BRC1_peaks_peak_85,BRC2_peaks_peak_95,DB2_peaks_peak_68	294	chr12	57530101	57547331	DCTN2	ensembl_havana	-	5
chr12	67268804	67269418	DB1_peaks_peak_75,DB2_peaks_peak_69,DB3_peaks_peak_67,BRC2_peaks_peak_96,BRC1_peaks_peak_86	551	chr12	67269280	67319951	CAND1	ensembl_havana	+	5
chr12	118016503	118017054	DB3_peaks_peak_70,DB1_peaks_peak_78,DB2_peaks_peak_73,BRC2_peaks_peak_100,BRC1_peaks_peak_91	247	chr12	118013587	118033130	RFC5	ensembl_havana	+	5
chr12	122752439	122753165	DB3_peaks_peak_71,BRC1_peaks_peak_92,BRC2_peaks_peak_101,DB1_peaks_peak_79,DB2_peaks_peak_74	2288	chr12	122752773	122771064	DENR	ensembl_havana	+	5
chr12	128823851	128824229	BRC2_peaks_peak_104,DB2_peaks_peak_76,BRC1_peaks_peak_94,DB3_peaks_peak_73,DB1_peaks_peak_81	481	chr12	128793190	128823983	SLC15A4	ensembl_havana	-	5
chr13	21176313	21176995	DB3_peaks_peak_75,BRC2_peaks_peak_107,DB2_peaks_peak_77,DB1_peaks_peak_82,BRC1_peaks_peak_97	795	chr13	21153594	21176602	SKA3	ensembl_havana	-	5
chr13	21176313	21176995	DB3_peaks_peak_75,BRC2_peaks_peak_107,DB2_peaks_peak_77,DB1_peaks_peak_82,BRC1_peaks_peak_97	795	chr13	21176644	21179084	MRPL57	ensembl_havana	+	5
chr13	91359818	91360782	BRC2_peaks_peak_118,DB3_peaks_peak_78,DB1_peaks_peak_85,BRC1_peaks_peak_105,BRC2_peaks_peak_119	100	chr13	91347819	91354579	MIR17HG	ensembl_havana	+	5
chr13	113296940	113297359	DB2_peaks_peak_82,DB3_peaks_peak_79,BRC1_peaks_peak_107,BRC2_peaks_peak_121,DB1_peaks_peak_87	311	chr13	113297240	113323672	LAMP1	ensembl_havana	+	5
chr14	101947798	101948621	DB1_peaks_peak_91,BRC1_peaks_peak_120,DB3_peaks_peak_83,BRC2_peaks_peak_129,DB2_peaks_peak_87	2385	chr14	101948346	101949425	RP11-1017G21.5	havana	+	5
chr14	103333630	103334258	DB3_peaks_peak_84,DB1_peaks_peak_92,BRC2_peaks_peak_130,DB2_peaks_peak_88,BRC1_peaks_peak_121	727	chr14	103333543	103345025	EIF5	ensembl_havana	+	5
chr15	23039357	23039946	DB1_peaks_peak_93,BRC2_peaks_peak_131,DB3_peaks_peak_85,BRC1_peaks_peak_122,DB2_peaks_peak_89	778	chr15	22983191	23039673	TUBGCP5	ensembl_havana	-	5
chr15	63833788	63834259	BRC2_peaks_peak_136,DB3_peaks_peak_88,DB1_peaks_peak_97,DB2_peaks_peak_91,BRC1_peaks_peak_128	311	chr15	63608617	63833942	HERC1	ensembl_havana	-	5
chr15	66356393	66356946	BRC2_peaks_peak_137,DB1_peaks_peak_98,DB3_peaks_peak_89,BRC1_peaks_peak_129,DB2_peaks_peak_92	907	chr15	66336205	66386746	TIPIN	ensembl_havana	-	5
chr15	74995225	74995740	DB1_peaks_peak_101,BRC2_peaks_peak_140,DB3_peaks_peak_93,BRC1_peaks_peak_133,DB2_peaks_peak_95	419	chr15	74957218	75021496	SCAMP5	ensembl_havana	+	5
chr15	75023341	75023809	BRC2_peaks_peak_141,DB1_peaks_peak_102,DB3_peaks_peak_94,DB2_peaks_peak_96,BRC1_peaks_peak_134	345	chr15	75023554	75117462	PPCDC	ensembl_havana	+	5
chr15	75640144	75640578	DB1_peaks_peak_103,BRC1_peaks_peak_135,DB3_peaks_peak_95,BRC2_peaks_peak_142,DB2_peaks_peak_97	158	chr15	75639084	75648706	IMP3	ensembl_havana	-	5
chr15	75640144	75640578	DB1_peaks_peak_103,BRC1_peaks_peak_135,DB3_peaks_peak_95,BRC2_peaks_peak_142,DB2_peaks_peak_97	158	chr15	75639759	75640976	CTD-2026K11.4	havana	+	5
chr15	78437802	78438590	BRC2_peaks_peak_143,DB3_peaks_peak_96,DB1_peaks_peak_104,DB2_peaks_peak_98,BRC1_peaks_peak_136	870	chr15	78437430	78501456	IREB2	ensembl_havana	+	5
chr15	84654081	84654637	DB1_peaks_peak_105,BRC2_peaks_peak_144,DB3_peaks_peak_97,DB2_peaks_peak_99,BRC1_peaks_peak_137	293	chr15	84639280	84654343	WDR73	ensembl_havana	-	5
chr15	99251095	99251455	BRC2_peaks_peak_146,DB2_peaks_peak_100,DB1_peaks_peak_106,DB3_peaks_peak_98,BRC1_peaks_peak_139	239	chr15	99136322	99251223	TTC23	ensembl_havana	-	5
chr15	99251095	99251455	BRC2_peaks_peak_146,DB2_peaks_peak_100,DB1_peaks_peak_106,DB3_peaks_peak_98,BRC1_peaks_peak_139	239	chr15	99251361	99390729	LRRC28	ensembl_havana	+	5
chr16	30400415	30400935	DB3_peaks_peak_99,BRC2_peaks_peak_148,DB1_peaks_peak_109,DB2_peaks_peak_102,BRC1_peaks_peak_144	268	chr16	30378105	30400108	ZNF48	ensembl_havana	+	5
chr16	30697923	30698409	BRC2_peaks_peak_149,BRC1_peaks_peak_145,DB1_peaks_peak_110,DB2_peaks_peak_103,DB3_peaks_peak_100	302	chr16	30697706	30699058	RP11-146F11.1	ensembl_havana	-	5
chr16	30697923	30698409	BRC2_peaks_peak_149,BRC1_peaks_peak_145,DB1_peaks_peak_110,DB2_peaks_peak_103,DB3_peaks_peak_100	302	chr16	30698208	30741409	SRCAP	ensembl_havana	+	5
chr16	57447167	57447698	DB1_peaks_peak_112,DB2_peaks_peak_104,DB3_peaks_peak_101,BRC1_peaks_peak_146,BRC2_peaks_peak_150	357	chr16	57428168	57447528	CIAPIN1	ensembl_havana	-	5
chr16	57447167	57447698	DB1_peaks_peak_112,DB2_peaks_peak_104,DB3_peaks_peak_101,BRC1_peaks_peak_146,BRC2_peaks_peak_150	357	chr16	57447424	57461275	COQ9	ensembl_havana	+	5
chr16	75623174	75623621	BRC2_peaks_peak_151,DB3_peaks_peak_103,DB2_peaks_peak_106,BRC1_peaks_peak_149,DB1_peaks_peak_113	224	chr16	75596980	75623300	ADAT1	ensembl_havana	-	5
chr16	84116579	84117135	DB2_peaks_peak_108,DB1_peaks_peak_114,DB3_peaks_peak_105,BRC2_peaks_peak_153,BRC1_peaks_peak_152	169	chr16	84053760	84116906	MBTPS1	ensembl_havana	-	5
chr16	84116579	84117135	DB2_peaks_peak_108,DB1_peaks_peak_114,DB3_peaks_peak_105,BRC2_peaks_peak_153,BRC1_peaks_peak_152	169	chr16	84117050	84117571	RP11-505K9.1	havana	+	5
chr16	87951074	87951745	BRC2_peaks_peak_155,BRC1_peaks_peak_154,DB3_peaks_peak_106,DB1_peaks_peak_115,DB2_peaks_peak_109	937	chr16	87949243	88077318	BANP	ensembl_havana	+	5
chr16	90022355	90022833	BRC2_peaks_peak_156,DB1_peaks_peak_116,DB3_peaks_peak_107,DB2_peaks_peak_110,BRC1_peaks_peak_155	407	chr16	90019628	90044975	GAS8	ensembl_havana	+	5
chr17	4263653	4264393	BRC1_peaks_peak_157,BRC2_peaks_peak_159,DB3_peaks_peak_109,DB2_peaks_peak_112,DB1_peaks_peak_118	883	chr17	4163906	4263977	ANKFY1	ensembl_havana	-	5
chr17	4939868	4940711	DB3_peaks_peak_110,DB1_peaks_peak_119,BRC2_peaks_peak_160,BRC1_peaks_peak_158,DB2_peaks_peak_113	1253	chr17	4937129	4940251	SLC25A11	ensembl_havana	-	5
chr17	4939868	4940711	DB3_peaks_peak_110,DB1_peaks_peak_119,BRC2_peaks_peak_160,BRC1_peaks_peak_158,DB2_peaks_peak_113	1253	chr17	4940007	4945222	RNF167	ensembl_havana	+	5
chr17	7857069	7857927	BRC2_peaks_peak_161,DB3_peaks_peak_111,BRC1_peaks_peak_159,DB2_peaks_peak_115,DB1_peaks_peak_120	1482	chr17	7856684	7885238	NAA38	ensembl_havana	-	5
chr17	7857069	7857927	BRC2_peaks_peak_161,DB3_peaks_peak_111,BRC1_peaks_peak_159,DB2_peaks_peak_115,DB1_peaks_peak_120	1482	chr17	7857745	7862282	CYB5D1	ensembl_havana	+	5
chr17	29390047	29390521	DB1_peaks_peak_122,BRC2_peaks_peak_164,DB2_peaks_peak_116,DB3_peaks_peak_114,BRC1_peaks_peak_160	236	chr17	29352068	29404105	RP11-296K13.4	havana	+	5
chr17	29390047	29390521	DB1_peaks_peak_122,BRC2_peaks_peak_164,DB2_peaks_peak_116,DB3_peaks_peak_114,BRC1_peaks_peak_160	236	chr17	29369716	29390777	RP11-802D6.1	havana	-	5
chr17	29390047	29390521	DB1_peaks_peak_122,BRC2_peaks_peak_164,DB2_peaks_peak_116,DB3_peaks_peak_114,BRC1_peaks_peak_160	236	chr17	29390463	29551904	TAOK1	ensembl_havana	+	5
chr17	39451036	39451549	BRC1_peaks_peak_161,BRC2_peaks_peak_166,DB2_peaks_peak_119,DB1_peaks_peak_124,DB3_peaks_peak_116	307	chr17	39404284	39451286	MED1	ensembl_havana	-	5
chr17	39461110	39461847	DB2_peaks_peak_120,DB3_peaks_peak_117,DB1_peaks_peak_125,BRC2_peaks_peak_167,BRC1_peaks_peak_162	3355	chr17	39461510	39564907	CDK12	ensembl_havana	+	5
chr17	41966468	41966890	DB3_peaks_peak_118,DB2_peaks_peak_121,BRC1_peaks_peak_163,BRC2_peaks_peak_168,DB1_peaks_peak_127	247	chr17	41966740	41977731	CNP	ensembl_havana	+	5
chr17	42561855	42562335	DB1_peaks_peak_128,DB3_peaks_peak_119,DB2_peaks_peak_123,BRC1_peaks_peak_164,BRC2_peaks_peak_169	356	chr17	42536509	42562062	RP11-400F19.8	havana	+	5
chr17	42561855	42562335	DB1_peaks_peak_128,DB3_peaks_peak_119,DB2_peaks_peak_123,BRC1_peaks_peak_164,BRC2_peaks_peak_169	356	chr17	42561466	42566277	COASY	ensembl_havana	+	5
chr17	54968378	54969148	BRC2_peaks_peak_170,DB2_peaks_peak_124,BRC1_peaks_peak_165,DB3_peaks_peak_120,DB1_peaks_peak_129	1067	chr17	54951901	54968785	COX11	ensembl_havana	-	5
chr17	54968378	54969148	BRC2_peaks_peak_170,DB2_peaks_peak_124,BRC1_peaks_peak_165,DB3_peaks_peak_120,DB1_peaks_peak_129	1067	chr17	54968726	55173632	STXBP4	ensembl_havana	+	5
chr17	57084760	57085239	DB1_peaks_peak_130,BRC2_peaks_peak_171,DB3_peaks_peak_121,DB2_peaks_peak_125,BRC1_peaks_peak_166	430	chr17	57078297	57085024	RP11-166P13.3	havana	-	5
chr17	57084760	57085239	DB1_peaks_peak_130,BRC2_peaks_peak_171,DB3_peaks_peak_121,DB2_peaks_peak_125,BRC1_peaks_peak_166	430	chr17	57085091	57121349	AKAP1	ensembl_havana	+	5
chr17	67717681	67718157	BRC2_peaks_peak_177,DB3_peaks_peak_127,DB1_peaks_peak_135,BRC1_peaks_peak_172,DB2_peaks_peak_133	197	chr17	67717832	67744531	NOL11	ensembl_havana	+	5
chr17	76557286	76557944	BRC2_peaks_peak_182,DB2_peaks_peak_135,DB1_peaks_peak_137,BRC1_peaks_peak_174,DB3_peaks_peak_129	341	chr17	76545667	76557683	RP11-666A8.8	havana	-	5
chr17	76557286	76557944	BRC2_peaks_peak_182,DB2_peaks_peak_135,DB1_peaks_peak_137,BRC1_peaks_peak_174,DB3_peaks_peak_129	341	chr17	76557765	76565348	SNHG16	havana	+	5
chr18	49492306	49492861	DB1_peaks_peak_138,DB3_peaks_peak_132,BRC2_peaks_peak_188,DB2_peaks_peak_138,BRC1_peaks_peak_179	382	chr18	49481680	49492479	RPL17-C18orf32	ensembl_havana	-	5
chr18	49492306	49492861	DB1_peaks_peak_138,DB3_peaks_peak_132,BRC2_peaks_peak_188,DB2_peaks_peak_138,BRC1_peaks_peak_179	382	chr18	49488452	49492523	RPL17	havana	-	5
chr19	4123880	4124609	BRC1_peaks_peak_182,BRC2_peaks_peak_191,DB1_peaks_peak_141,DB3_peaks_peak_136,DB2_peaks_peak_140	1133	chr19	4090320	4124129	MAP2K2	ensembl_havana	-	5
chr19	4402202	4402846	DB3_peaks_peak_137,DB1_peaks_peak_142,BRC1_peaks_peak_183,BRC2_peaks_peak_192,DB2_peaks_peak_141	1023	chr19	4402661	4445018	CHAF1A	ensembl_havana	+	5
chr19	5828046	5828557	DB2_peaks_peak_143,DB1_peaks_peak_143,DB3_peaks_peak_138,BRC1_peaks_peak_184,BRC2_peaks_peak_193	313	chr19	5823801	5828324	NRTN	ensembl_havana	+	5
chr19	8321175	8321643	DB1_peaks_peak_145,DB2_peaks_peak_144,DB3_peaks_peak_140,BRC1_peaks_peak_186,BRC2_peaks_peak_195	204	chr19	8308282	8321379	CTD-2550O8.5	havana	-	5
chr19	8321175	8321643	DB1_peaks_peak_145,DB2_peaks_peak_144,DB3_peaks_peak_140,BRC1_peaks_peak_186,BRC2_peaks_peak_195	204	chr19	8308767	8321396	NDUFA7	ensembl_havana	-	5
chr19	8321175	8321643	DB1_peaks_peak_145,DB2_peaks_peak_144,DB3_peaks_peak_140,BRC1_peaks_peak_186,BRC2_peaks_peak_195	204	chr19	8321157	8323340	RPS28	ensembl_havana	+	5
chr19	19320514	19320987	BRC2_peaks_peak_201,DB1_peaks_peak_154,DB3_peaks_peak_143,DB2_peaks_peak_149,BRC1_peaks_peak_195	178	chr19	19276017	19320844	SUGP1	ensembl_havana	-	5
chr19	19320514	19320987	BRC2_peaks_peak_201,DB1_peaks_peak_154,DB3_peaks_peak_143,DB2_peaks_peak_149,BRC1_peaks_peak_195	178	chr19	19320680	19358755	MAU2	ensembl_havana	+	5
chr19	39445278	39445816	DB1_peaks_peak_157,DB3_peaks_peak_146,BRC2_peaks_peak_206,DB2_peaks_peak_152,BRC1_peaks_peak_199	395	chr19	39436155	39476670	SUPT5H	ensembl_havana	+	5
chr19	41859553	41860515	DB3_peaks_peak_147,BRC2_peaks_peak_207,DB1_peaks_peak_158,BRC1_peaks_peak_200,DB2_peaks_peak_153	860	chr19	41859917	41872926	RPS19	ensembl_havana	+	5
chr19	48445546	48446031	DB2_peaks_peak_154,BRC2_peaks_peak_210,BRC1_peaks_peak_202,DB1_peaks_peak_160,DB3_peaks_peak_148	330	chr19	48445772	48457022	GRWD1	ensembl_havana	+	5
chr19	49495919	49496601	DB3_peaks_peak_150,BRC2_peaks_peak_211,DB2_peaks_peak_156,BRC1_peaks_peak_203,DB1_peaks_peak_161	1671	chr19	49496364	49499689	RPS11	ensembl_havana	+	5
chr19	56393404	56393963	DB1_peaks_peak_163,DB3_peaks_peak_152,BRC2_peaks_peak_218,DB2_peaks_peak_158,BRC1_peaks_peak_209	278	chr19	56375845	56393545	ZNF582	ensembl_havana	-	5
chr19	56393404	56393963	DB1_peaks_peak_163,DB3_peaks_peak_152,BRC2_peaks_peak_218,DB2_peaks_peak_158,BRC1_peaks_peak_209	278	chr19	56393655	56399172	ZNF582-AS1	havana	+	5
chr2	677192	677839	DB3_peaks_peak_153,DB2_peaks_peak_159,BRC2_peaks_peak_220,DB1_peaks_peak_165,BRC1_peaks_peak_212	582	chr2	667334	677439	TMEM18	ensembl_havana	-	5
chr2	677192	677839	DB3_peaks_peak_153,DB2_peaks_peak_159,BRC2_peaks_peak_220,DB1_peaks_peak_165,BRC1_peaks_peak_212	582	chr2	677185	697371	AC092159.2	havana	+	5
chr2	19901467	19902107	DB3_peaks_peak_154,BRC2_peaks_peak_222,DB2_peaks_peak_160,BRC1_peaks_peak_215,DB1_peaks_peak_166	196	chr2	19896642	19901986	TTC32	ensembl_havana	-	5
chr2	19901467	19902107	DB3_peaks_peak_154,BRC2_peaks_peak_222,DB2_peaks_peak_160,BRC1_peaks_peak_215,DB1_peaks_peak_166	196	chr2	19902024	19902569	RP11-79O8.1	havana	+	5
chr2	24971829	24972347	DB3_peaks_peak_155,BRC2_peaks_peak_223,DB1_peaks_peak_167,BRC1_peaks_peak_216,DB2_peaks_peak_161	455	chr2	24943635	24972094	DNAJC27	ensembl_havana	-	5
chr2	24971829	24972347	DB3_peaks_peak_155,BRC2_peaks_peak_223,DB1_peaks_peak_167,BRC1_peaks_peak_216,DB2_peaks_peak_161	455	chr2	24971389	25039694	DNAJC27-AS1	havana	+	5
chr2	55617458	55618336	BRC1_peaks_peak_217,DB2_peaks_peak_164,DB3_peaks_peak_156,DB1_peaks_peak_168,BRC2_peaks_peak_225	1343	chr2	55547291	55618880	PPP4R3B	ensembl_havana	-	5
chr2	55617458	55618336	BRC1_peaks_peak_217,DB2_peaks_peak_164,DB3_peaks_peak_156,DB1_peaks_peak_168,BRC2_peaks_peak_225	1343	chr2	55617908	55618373	RP11-554J4.1	havana	+	5
chr2	85327820	85328190	DB3_peaks_peak_157,BRC2_peaks_peak_227,DB2_peaks_peak_165,DB1_peaks_peak_169,BRC1_peaks_peak_218	210	chr2	85318019	85328425	TGOLN2	ensembl_havana	-	5
chr2	119759374	119760094	BRC2_peaks_peak_228,BRC1_peaks_peak_219,DB3_peaks_peak_159,DB2_peaks_peak_166,DB1_peaks_peak_171	575	chr2	119759630	119983818	PTPN4	ensembl_havana	+	5
chr2	135985331	135985905	DB1_peaks_peak_172,BRC1_peaks_peak_221,BRC2_peaks_peak_229,DB3_peaks_peak_160,DB2_peaks_peak_167	253	chr2	135906676	135986100	DARS	ensembl_havana	-	5
chr2	135985331	135985905	DB1_peaks_peak_172,BRC1_peaks_peak_221,BRC2_peaks_peak_229,DB3_peaks_peak_160,DB2_peaks_peak_167	253	chr2	135985175	136022593	DARS-AS1	havana	+	5
chr2	159712151	159712698	DB3_peaks_peak_161,DB1_peaks_peak_173,DB2_peaks_peak_168,BRC2_peaks_peak_230,BRC1_peaks_peak_222	377	chr2	159670707	159712435	AC009961.3	havana	-	5
chr2	159712151	159712698	DB3_peaks_peak_161,DB1_peaks_peak_173,DB2_peaks_peak_168,BRC2_peaks_peak_230,BRC1_peaks_peak_222	377	chr2	159712456	159771027	2007-03-01	ensembl_havana	+	5
chr2	175167938	175168392	BRC1_peaks_peak_224,DB3_peaks_peak_164,DB1_peaks_peak_175,BRC2_peaks_peak_232,DB2_peaks_peak_170	461	chr2	175072249	175168382	ATF2	ensembl_havana	-	5
chr2	175167938	175168392	BRC1_peaks_peak_224,DB3_peaks_peak_164,DB1_peaks_peak_175,BRC2_peaks_peak_232,DB2_peaks_peak_170	461	chr2	175167903	175168522	AC096649.2	havana	+	5
chr20	17968635	17969155	DB1_peaks_peak_181,BRC1_peaks_peak_231,DB2_peaks_peak_175,BRC2_peaks_peak_243,DB3_peaks_peak_168	246	chr20	17941596	17968980	SNX5	ensembl_havana	-	5
chr20	17968635	17969155	DB1_peaks_peak_181,BRC1_peaks_peak_231,DB2_peaks_peak_175,BRC2_peaks_peak_243,DB3_peaks_peak_168	246	chr20	17956978	18059188	OVOL2	ensembl_havana	-	5
chr20	17968635	17969155	DB1_peaks_peak_181,BRC1_peaks_peak_231,DB2_peaks_peak_175,BRC2_peaks_peak_243,DB3_peaks_peak_168	246	chr20	17968912	17991122	MGME1	ensembl_havana	+	5
chr20	32357699	32358436	BRC2_peaks_peak_249,DB2_peaks_peak_177,DB1_peaks_peak_182,DB3_peaks_peak_171,BRC1_peaks_peak_234	1284	chr20	32358343	32439319	ASXL1	ensembl_havana	+	5
chr20	35741930	35742950	DB3_peaks_peak_172,DB2_peaks_peak_179,DB1_peaks_peak_184,BRC1_peaks_peak_235,BRC2_peaks_peak_251	2886	chr20	35703608	35742312	RBM39	ensembl_havana	-	5
chr3	14178544	14179069	DB1_peaks_peak_194,DB3_peaks_peak_180,DB2_peaks_peak_191,BRC2_peaks_peak_271,BRC1_peaks_peak_252	381	chr3	14145146	14178783	XPC	ensembl_havana	-	5
chr3	14178544	14179069	DB1_peaks_peak_194,DB3_peaks_peak_180,DB2_peaks_peak_191,BRC2_peaks_peak_271,BRC1_peaks_peak_252	381	chr3	14178357	14201119	LSM3	ensembl_havana	+	5
chr3	42600138	42600864	BRC2_peaks_peak_277,DB3_peaks_peak_181,DB2_peaks_peak_194,DB1_peaks_peak_196,BRC1_peaks_peak_255	508	chr3	42547968	42601080	SEC22C	ensembl_havana	-	5
chr3	42600138	42600864	BRC2_peaks_peak_277,DB3_peaks_peak_181,DB2_peaks_peak_194,DB1_peaks_peak_196,BRC1_peaks_peak_255	508	chr3	42600613	42648741	NKTR	ensembl_havana	+	5
chr3	49007144	49007615	BRC2_peaks_peak_278,DB2_peaks_peak_195,DB3_peaks_peak_183,DB1_peaks_peak_197,BRC1_peaks_peak_256	177	chr3	48989885	49007154	P4HTM	ensembl_havana	+	5
chr3	49007144	49007615	BRC2_peaks_peak_278,DB2_peaks_peak_195,DB3_peaks_peak_183,DB1_peaks_peak_197,BRC1_peaks_peak_256	177	chr3	49007061	49015953	WDR6	ensembl_havana	+	5
chr3	49093829	49094520	DB3_peaks_peak_184,DB2_peaks_peak_196,DB1_peaks_peak_198,BRC2_peaks_peak_279,BRC1_peaks_peak_257	1588	chr3	49029706	49094363	QRICH1	ensembl_havana	-	5
chr3	94062625	94063326	BRC1_peaks_peak_259,DB3_peaks_peak_185,DB1_peaks_peak_200,BRC2_peaks_peak_282,DB2_peaks_peak_199	314	chr3	94047835	94063389	DHFRL1	ensembl_havana	-	5
chr3	94062625	94063326	BRC1_peaks_peak_259,DB3_peaks_peak_185,DB1_peaks_peak_200,BRC2_peaks_peak_282,DB2_peaks_peak_199	314	chr3	94062915	94128545	NSUN3	ensembl_havana	+	5
chr3	138174734	138175212	BRC2_peaks_peak_290,DB3_peaks_peak_187,DB1_peaks_peak_202,DB2_peaks_peak_201,BRC1_peaks_peak_263	228	chr3	138161011	138174949	DBR1	ensembl_havana	-	5
chr3	139389438	139389931	DB1_peaks_peak_203,BRC2_peaks_peak_291,DB3_peaks_peak_188,DB2_peaks_peak_202,BRC1_peaks_peak_264	533	chr3	139355599	139389732	COPB2	ensembl_havana	-	5
chr3	139389438	139389931	DB1_peaks_peak_203,BRC2_peaks_peak_291,DB3_peaks_peak_188,DB2_peaks_peak_202,BRC1_peaks_peak_264	533	chr3	139389814	139583319	RP11-319G6.1	havana	+	5
chr3	194583680	194584440	DB2_peaks_peak_206,DB3_peaks_peak_193,DB1_peaks_peak_207,BRC2_peaks_peak_296,BRC1_peaks_peak_269	1278	chr3	194584010	194590260	TMEM44-AS1	havana	+	5
chr4	2963017	2963754	DB3_peaks_peak_194,DB2_peaks_peak_207,BRC2_peaks_peak_299,DB1_peaks_peak_208,BRC1_peaks_peak_272	696	chr4	2937932	2963385	NOP14	ensembl_havana	-	5
chr4	2963017	2963754	DB3_peaks_peak_194,DB2_peaks_peak_207,BRC2_peaks_peak_299,DB1_peaks_peak_208,BRC1_peaks_peak_272	696	chr4	2963607	3040747	GRK4	ensembl_havana	+	5
chr4	15681417	15681889	DB2_peaks_peak_208,DB3_peaks_peak_195,BRC2_peaks_peak_300,DB1_peaks_peak_209,BRC1_peaks_peak_273	497	chr4	15604538	15681679	FBXL5	ensembl_havana	-	5
chr4	15681417	15681889	DB2_peaks_peak_208,DB3_peaks_peak_195,BRC2_peaks_peak_300,DB1_peaks_peak_209,BRC1_peaks_peak_273	497	chr4	15681661	15705565	FAM200B	ensembl_havana	+	5
chr4	17810556	17811166	DB3_peaks_peak_196,DB2_peaks_peak_209,BRC1_peaks_peak_274,DB1_peaks_peak_210,BRC2_peaks_peak_301	1118	chr4	17800654	17810758	DCAF16	ensembl_havana	-	5
chr4	17810556	17811166	DB3_peaks_peak_196,DB2_peaks_peak_209,BRC1_peaks_peak_274,DB1_peaks_peak_210,BRC2_peaks_peak_301	1118	chr4	17810901	17844862	NCAPG	ensembl_havana	+	5
chr4	102827782	102828364	DB3_peaks_peak_199,DB2_peaks_peak_214,BRC1_peaks_peak_278,BRC2_peaks_peak_306,DB1_peaks_peak_213	539	chr4	102794382	102868896	UBE2D3	ensembl_havana	-	5
chr4	102827782	102828364	DB3_peaks_peak_199,DB2_peaks_peak_214,BRC1_peaks_peak_278,BRC2_peaks_peak_306,DB1_peaks_peak_213	539	chr4	102828054	102844075	RP11-10L12.4	havana	+	5
chr4	139453438	139453931	DB3_peaks_peak_201,DB1_peaks_peak_216,DB2_peaks_peak_215,BRC2_peaks_peak_310,BRC1_peaks_peak_280	183	chr4	139411926	139454034	RP11-83A24.2	havana	-	5
chr4	139453438	139453931	DB3_peaks_peak_201,DB1_peaks_peak_216,DB2_peaks_peak_215,BRC2_peaks_peak_310,BRC1_peaks_peak_280	183	chr4	139453231	139476609	RAB33B	ensembl_havana	+	5
chr4	143513223	143513661	BRC2_peaks_peak_311,DB2_peaks_peak_216,DB1_peaks_peak_217,BRC1_peaks_peak_281,DB3_peaks_peak_202	140	chr4	143513462	143557486	SMARCA5	ensembl_havana	+	5
chr4	143513223	143513661	BRC2_peaks_peak_311,DB2_peaks_peak_216,DB1_peaks_peak_217,BRC1_peaks_peak_281,DB3_peaks_peak_202	140	chr4	143513471	143514635	SMARCA5-AS1	havana	-	5
chr4	185142923	185143450	DB1_peaks_peak_220,BRC2_peaks_peak_313,DB3_peaks_peak_204,BRC1_peaks_peak_282,DB2_peaks_peak_218	671	chr4	185143240	185150382	SLC25A4	ensembl_havana	+	5
chr5	133051690	133052145	DB1_peaks_peak_224,BRC2_peaks_peak_321,DB2_peaks_peak_222,BRC1_peaks_peak_289,DB3_peaks_peak_206	268	chr5	133051961	133106449	HSPA4	ensembl_havana	+	5
chr5	139293421	139293982	DB1_peaks_peak_225,BRC2_peaks_peak_326,DB2_peaks_peak_226,BRC1_peaks_peak_292,DB3_peaks_peak_208	404	chr5	138946719	139293557	SIL1	ensembl_havana	-	5
chr5	139293421	139293982	DB1_peaks_peak_225,BRC2_peaks_peak_326,DB2_peaks_peak_226,BRC1_peaks_peak_292,DB3_peaks_peak_208	404	chr5	139273751	139331677	MATR3	ensembl_havana	+	5
chr5	139293421	139293982	DB1_peaks_peak_225,BRC2_peaks_peak_326,DB2_peaks_peak_226,BRC1_peaks_peak_292,DB3_peaks_peak_208	404	chr5	139293647	139331359	MATR3	ensembl_havana	+	5
chr5	169583458	169583954	DB1_peaks_peak_228,DB2_peaks_peak_230,DB3_peaks_peak_213,BRC2_peaks_peak_328,BRC1_peaks_peak_294	270	chr5	169583633	169604778	SPDL1	ensembl_havana	+	5
chr5	176361580	176362066	DB1_peaks_peak_230,BRC1_peaks_peak_295,DB3_peaks_peak_214,BRC2_peaks_peak_329,DB2_peaks_peak_232	173	chr5	176346060	176361968	KIAA1191	ensembl_havana	-	5
chr6	7313148	7313612	DB1_peaks_peak_232,BRC1_peaks_peak_297,DB2_peaks_peak_233,DB3_peaks_peak_216,BRC2_peaks_peak_331	326	chr6	7268305	7347446	SSR1	ensembl_havana	-	5
chr6	28895323	28895928	BRC2_peaks_peak_334,DB2_peaks_peak_236,DB1_peaks_peak_235,DB3_peaks_peak_218,BRC1_peaks_peak_300	344	chr6	28896529	28897322	HCG14	havana	+	5
chr6	33200646	33201030	DB1_peaks_peak_236,DB3_peaks_peak_219,BRC2_peaks_peak_336,DB2_peaks_peak_237,BRC1_peaks_peak_304	219	chr6	33193587	33200688	RXRB	ensembl_havana	-	5
chr6	33200646	33201030	DB1_peaks_peak_236,DB3_peaks_peak_219,BRC2_peaks_peak_336,DB2_peaks_peak_237,BRC1_peaks_peak_304	219	chr6	33200444	33204439	SLC39A7	ensembl_havana	+	5
chr6	35468050	35468737	DB1_peaks_peak_237,DB3_peaks_peak_220,DB2_peaks_peak_239,BRC2_peaks_peak_337,BRC1_peaks_peak_305	671	chr6	35468407	35470785	RPL10A	ensembl_havana	+	5
chr6	36027381	36028025	DB1_peaks_peak_238,DB3_peaks_peak_221,BRC2_peaks_peak_338,DB2_peaks_peak_240,BRC1_peaks_peak_306	1161	chr6	36027676	36111236	MAPK14	ensembl_havana	+	5
chr6	44387102	44387900	DB1_peaks_peak_240,BRC2_peaks_peak_341,BRC1_peaks_peak_307,DB3_peaks_peak_225,DB2_peaks_peak_243	1303	chr6	44387524	44450426	CDC5L	ensembl_havana	+	5
chr6	52419943	52420448	DB1_peaks_peak_242,BRC2_peaks_peak_343,DB3_peaks_peak_227,DB2_peaks_peak_245,BRC1_peaks_peak_309	417	chr6	52362122	52529886	EFHC1	ensembl_havana	+	5
chr6	70412983	70413541	BRC2_peaks_peak_344,DB2_peaks_peak_247,DB3_peaks_peak_228,BRC1_peaks_peak_310,DB1_peaks_peak_243	359	chr6	70412827	70413950	RP11-462G2.2	havana	-	5
chr6	70412983	70413541	BRC2_peaks_peak_344,DB2_peaks_peak_247,DB3_peaks_peak_228,BRC1_peaks_peak_310,DB1_peaks_peak_243	359	chr6	70412940	70561174	FAM135A	ensembl_havana	+	5
chr6	99568638	99569008	DB3_peaks_peak_230,DB1_peaks_peak_245,BRC2_peaks_peak_349,DB2_peaks_peak_249,BRC1_peaks_peak_317	187	chr6	99542379	99568973	CCNC	ensembl_havana	-	5
chr6	99568638	99569008	DB3_peaks_peak_230,DB1_peaks_peak_245,BRC2_peaks_peak_349,DB2_peaks_peak_249,BRC1_peaks_peak_317	187	chr6	99568096	99569096	RP1-199J3.7	havana	+	5
chr6	143843002	143843447	DB3_peaks_peak_232,DB1_peaks_peak_246,BRC2_peaks_peak_357,BRC1_peaks_peak_322,DB2_peaks_peak_252	355	chr6	143807091	143844617	RP3-468K18.5	havana	+	5
chr6	143843002	143843447	DB3_peaks_peak_232,DB1_peaks_peak_246,BRC2_peaks_peak_357,BRC1_peaks_peak_322,DB2_peaks_peak_252	355	chr6	143843343	143863812	LTV1	ensembl_havana	+	5
chr6	151390342	151390775	BRC2_peaks_peak_359,DB3_peaks_peak_234,BRC1_peaks_peak_325,DB2_peaks_peak_254,DB1_peaks_peak_248	508	chr6	151364116	151391548	ZBTB2	ensembl_havana	-	5
chr6	169701807	169702272	DB3_peaks_peak_235,BRC1_peaks_peak_327,BRC2_peaks_peak_360,DB1_peaks_peak_249,DB2_peaks_peak_255	171	chr6	169457211	169702048	WDR27	ensembl_havana	-	5
chr6	169701807	169702272	DB3_peaks_peak_235,BRC1_peaks_peak_327,BRC2_peaks_peak_360,DB1_peaks_peak_249,DB2_peaks_peak_255	171	chr6	169702189	169704856	C6orf120	ensembl_havana	+	5
chr7	2232713	2233220	BRC2_peaks_peak_362,DB3_peaks_peak_236,DB2_peaks_peak_256,BRC1_peaks_peak_329,DB1_peaks_peak_250	384	chr7	1815792	2233243	MAD1L1	ensembl_havana	-	5
chr7	35800747	35801257	DB1_peaks_peak_253,BRC1_peaks_peak_335,DB3_peaks_peak_240,BRC2_peaks_peak_366,DB2_peaks_peak_259	320	chr7	35800931	35907105	2007-09-01	ensembl_havana	+	5
chr7	76047843	76048269	DB1_peaks_peak_254,DB2_peaks_peak_260,BRC1_peaks_peak_337,DB3_peaks_peak_241,BRC2_peaks_peak_368	350	chr7	75996337	76048004	STYXL1	ensembl_havana	-	5
chr7	76047843	76048269	DB1_peaks_peak_254,DB2_peaks_peak_260,BRC1_peaks_peak_337,DB3_peaks_peak_241,BRC2_peaks_peak_368	350	chr7	76048050	76067508	MDH2	ensembl_havana	+	5
chr7	130205181	130205821	BRC1_peaks_peak_340,DB1_peaks_peak_259,DB3_peaks_peak_244,BRC2_peaks_peak_371,DB2_peaks_peak_264	838	chr7	130164714	130207770	TMEM209	ensembl_havana	-	5
chr7	130205181	130205821	BRC1_peaks_peak_340,DB1_peaks_peak_259,DB3_peaks_peak_244,BRC2_peaks_peak_371,DB2_peaks_peak_264	838	chr7	130173717	130205361	RP11-775D22.3	havana	+	5
chr7	139359397	139360045	DB1_peaks_peak_260,DB3_peaks_peak_246,DB2_peaks_peak_265,BRC1_peaks_peak_342,BRC2_peaks_peak_374	582	chr7	139340358	139423457	LUC7L2	ensembl_havana	+	5
chr7	139359397	139360045	DB1_peaks_peak_260,DB3_peaks_peak_246,DB2_peaks_peak_265,BRC1_peaks_peak_342,BRC2_peaks_peak_374	582	chr7	139341359	139422599	C7orf55-LUC7L2	ensembl_havana	+	5
chr7	139359397	139360045	DB1_peaks_peak_260,DB3_peaks_peak_246,DB2_peaks_peak_265,BRC1_peaks_peak_342,BRC2_peaks_peak_374	582	chr7	139359031	139359566	RP11-634H22.1	havana	-	5
chr7	142804488	142805867	DB2_peaks_peak_266,DB1_peaks_peak_261,DB3_peaks_peak_247,DB2_peaks_peak_267,BRC1_peaks_peak_343	81	chr7	142670776	142802748	TRBC2	ensembl_havana	+	5
chr7	158704569	158705074	DB3_peaks_peak_248,BRC1_peaks_peak_346,DB2_peaks_peak_269,DB1_peaks_peak_264,BRC2_peaks_peak_376	210	chr7	158631310	158704829	NCAPG2	ensembl_havana	-	5
chr8	33484769	33485309	BRC2_peaks_peak_381,DB1_peaks_peak_265,DB3_peaks_peak_249,DB2_peaks_peak_271,BRC1_peaks_peak_350	552	chr8	33473385	33513601	TTI2	ensembl_havana	-	5
chr8	33484769	33485309	BRC2_peaks_peak_381,DB1_peaks_peak_265,DB3_peaks_peak_249,DB2_peaks_peak_271,BRC1_peaks_peak_350	552	chr8	33484749	33501260	MAK16	ensembl_havana	+	5
chr8	38105184	38105753	BRC1_peaks_peak_351,DB1_peaks_peak_267,DB3_peaks_peak_250,DB2_peaks_peak_272,BRC2_peaks_peak_382	245	chr8	38105241	38144076	ASH2L	ensembl_havana	+	5
chr8	38231283	38231799	BRC2_peaks_peak_383,DB1_peaks_peak_268,DB3_peaks_peak_251,DB2_peaks_peak_273,BRC1_peaks_peak_352	169	chr8	38225217	38275558	DDHD2	ensembl_havana	+	5
chr8	42391405	42391839	BRC2_peaks_peak_385,DB1_peaks_peak_270,DB2_peaks_peak_275,DB3_peaks_peak_252,BRC1_peaks_peak_353	200	chr8	42391623	42405897	VDAC3	ensembl_havana	+	5
chr8	143829145	143829677	BRC2_peaks_peak_390,DB3_peaks_peak_253,BRC1_peaks_peak_357,DB1_peaks_peak_272,DB2_peaks_peak_277	716	chr8	143816343	143829859	PUF60	ensembl_havana	-	5
chr9	6412821	6413423	DB1_peaks_peak_273,DB3_peaks_peak_254,BRC1_peaks_peak_358,BRC2_peaks_peak_391,DB2_peaks_peak_278	1191	chr9	6413150	6507054	UHRF2	ensembl_havana	+	5
chr9	6681232	6682002	BRC2_peaks_peak_392,DB2_peaks_peak_279,DB3_peaks_peak_255,DB1_peaks_peak_274,BRC1_peaks_peak_359	1077	chr9	6675283	6675614	RP11-390F4.2	havana	+	5
chr9	19380057	19380454	BRC1_peaks_peak_360,DB3_peaks_peak_257,DB2_peaks_peak_281,DB1_peaks_peak_276,BRC2_peaks_peak_394	265	chr9	19375714	19380254	RPS6	ensembl_havana	-	5
chr9	85940628	85941410	DB1_peaks_peak_278,DB3_peaks_peak_260,DB2_peaks_peak_283,BRC2_peaks_peak_399,BRC1_peaks_peak_366	663	chr9	85941145	86022298	NAA35	ensembl_havana	+	5
chr9	95875201	95876112	BRC2_peaks_peak_401,BRC1_peaks_peak_368,DB1_peaks_peak_279,DB2_peaks_peak_285,DB3_peaks_peak_261	2164	chr9	95759230	95875977	LINC00476	havana	-	5
chr9	95875201	95876112	BRC2_peaks_peak_401,BRC1_peaks_peak_368,DB1_peaks_peak_279,DB2_peaks_peak_285,DB3_peaks_peak_261	2164	chr9	95875700	96014571	ERCC6L2	ensembl_havana	+	5
chr9	109119875	109120461	DB2_peaks_peak_286,DB3_peaks_peak_262,DB1_peaks_peak_281,BRC2_peaks_peak_402,BRC1_peaks_peak_369	244	chr9	109015151	109119945	TMEM245	ensembl_havana	-	5
chr9	120842577	120843356	BRC1_peaks_peak_371,BRC2_peaks_peak_404,DB1_peaks_peak_282,DB3_peaks_peak_263,DB2_peaks_peak_287	1225	chr9	120815495	120842984	PSMD5	ensembl_havana	-	5
chr9	120842577	120843356	BRC1_peaks_peak_371,BRC2_peaks_peak_404,DB1_peaks_peak_282,DB3_peaks_peak_263,DB2_peaks_peak_287	1225	chr9	120824827	120851355	PSMD5-AS1	havana	+	5
chr9	122905123	122905670	BRC1_peaks_peak_372,BRC2_peaks_peak_405,DB2_peaks_peak_288,DB1_peaks_peak_283,DB3_peaks_peak_264	431	chr9	122844555	122905341	RC3H2	ensembl_havana	-	5
chr9	127451207	127451722	DB3_peaks_peak_265,DB1_peaks_peak_284,DB2_peaks_peak_289,BRC1_peaks_peak_374,BRC2_peaks_peak_408	330	chr9	127447673	127451405	RPL12	ensembl_havana	-	5
chr9	127451207	127451722	DB3_peaks_peak_265,DB1_peaks_peak_284,DB2_peaks_peak_289,BRC1_peaks_peak_374,BRC2_peaks_peak_408	330	chr9	127451485	127503501	LRSAM1	ensembl_havana	+	5
chrX	13734385	13734870	DB1_peaks_peak_289,DB3_peaks_peak_266,DB2_peaks_peak_291,BRC1_peaks_peak_379,BRC2_peaks_peak_413	240	chrX	13712243	13734635	TRAPPC2	ensembl_havana	-	5
chrX	13734385	13734870	DB1_peaks_peak_289,DB3_peaks_peak_266,DB2_peaks_peak_291,BRC1_peaks_peak_379,BRC2_peaks_peak_413	240	chrX	13734744	13769353	OFD1	ensembl_havana	+	5
chrX	53683780	53684746	BRC2_peaks_peak_417,BRC1_peaks_peak_383,DB1_peaks_peak_293,DB2_peaks_peak_293,DB3_peaks_peak_270	312	chrX	53532095	53686729	HUWE1	ensembl_havana	-	5
chrX	154378712	154379326	DB3_peaks_peak_276,BRC2_peaks_peak_425,BRC1_peaks_peak_389,DB2_peaks_peak_298,DB1_peaks_peak_297	227	chrX	154379196	154381523	EMD	ensembl_havana	+	5
chr17	59106746	59107612	DB3_peaks_peak_123,DB1_peaks_peak_132,DB2_peaks_peak_129,BRC2_peaks_peak_173,BRC1_peaks_peak_170,DB3_peaks_peak_124	210	chr17	58982637	59106921	TRIM37	ensembl_havana	-	5
chr17	59106746	59107612	DB3_peaks_peak_123,DB1_peaks_peak_132,DB2_peaks_peak_129,BRC2_peaks_peak_173,BRC1_peaks_peak_170,DB3_peaks_peak_124	210	chr17	59106597	59118267	AC099850.1	havana	+	5
chr1	244835274	244836453	DB1_peaks_peak_35,DB3_peaks_peak_34,DB2_peaks_peak_35,DB3_peaks_peak_35,BRC1_peaks_peak_38,BRC2_peaks_peak_37,BRC1_peaks_peak_39	187	chr1	244835321	244845057	COX20	ensembl_havana	+	5
chr17	58327836	58330275	DB2_peaks_peak_126,DB3_peaks_peak_122,DB1_peaks_peak_131,BRC1_peaks_peak_168,BRC1_peaks_peak_169,BRC2_peaks_peak_172,DB2_peaks_peak_127	261	chr17	58301227	58328760	TSPOAP1	ensembl_havana	-	5
chr17	58327836	58330275	DB2_peaks_peak_126,DB3_peaks_peak_122,DB1_peaks_peak_131,BRC1_peaks_peak_168,BRC1_peaks_peak_169,BRC2_peaks_peak_172,DB2_peaks_peak_127	261	chr17	58325449	58415766	TSPOAP1-AS1	havana	+	5
chr19	10113054	10115156	BRC1_peaks_peak_190,BRC2_peaks_peak_197,DB3_peaks_peak_142,DB2_peaks_peak_146,DB1_peaks_peak_147,BRC1_peaks_peak_191,DB2_peaks_peak_147	129	chr19	10106222	10114780	PPAN-P2RY11	ensembl_havana	+	5
chr19	10113054	10115156	BRC1_peaks_peak_190,BRC2_peaks_peak_197,DB3_peaks_peak_142,DB2_peaks_peak_146,DB1_peaks_peak_147,BRC1_peaks_peak_191,DB2_peaks_peak_147	129	chr19	10111537	10115372	P2RY11	ensembl_havana	+	5
chr19	10113054	10115156	BRC1_peaks_peak_190,BRC2_peaks_peak_197,DB3_peaks_peak_142,DB2_peaks_peak_146,DB1_peaks_peak_147,BRC1_peaks_peak_191,DB2_peaks_peak_147	129	chr19	10115016	10119918	EIF3G	ensembl_havana	-	5
chr5	139383422	139385710	DB3_peaks_peak_209,DB2_peaks_peak_227,DB1_peaks_peak_226,DB2_peaks_peak_228,DB3_peaks_peak_210,DB2_peaks_peak_229,DB3_peaks_peak_211	146	chr5	139367195	139384553	SLC23A1	ensembl_havana	-	5
chr7	26186385	26189665	DB3_peaks_peak_237,BRC1_peaks_peak_332,DB1_peaks_peak_251,BRC1_peaks_peak_333,DB3_peaks_peak_238,DB2_peaks_peak_257,BRC2_peaks_peak_363,DB1_peaks_peak_252,DB3_peaks_peak_239,BRC2_peaks_peak_364,DB2_peaks_peak_258,BRC1_peaks_peak_334,BRC2_peaks_peak_365	234	chr7	26152239	26187125	NFE2L3	ensembl_havana	+	5
chr1	75796471	75797429	BRC2_peaks_peak_18,DB1_peaks_peak_16,DB3_peaks_peak_19,DB2_peaks_peak_16	130	chr1	75796881	75913238	MSH4	ensembl_havana	+	4
chr1	103525750	103526137	DB2_peaks_peak_19,DB1_peaks_peak_18,DB3_peaks_peak_22,BRC1_peaks_peak_22	158	chr1	103525690	103555239	RNPC3	ensembl_havana	+	4
chr1	111449134	111449738	DB3_peaks_peak_25,BRC2_peaks_peak_23,DB2_peaks_peak_22,BRC1_peaks_peak_25	310	chr1	111439889	111449376	WDR77	ensembl_havana	-	4
chr1	111449134	111449738	DB3_peaks_peak_25,BRC2_peaks_peak_23,DB2_peaks_peak_22,BRC1_peaks_peak_25	310	chr1	111448863	111462773	ATP5F1	ensembl_havana	+	4
chr1	165768818	165769194	DB2_peaks_peak_26,DB3_peaks_peak_27,DB1_peaks_peak_25,BRC1_peaks_peak_28	175	chr1	165724292	165827755	TMCO1	ensembl_havana	-	4
chr1	165768818	165769194	DB2_peaks_peak_26,DB3_peaks_peak_27,DB1_peaks_peak_25,BRC1_peaks_peak_28	175	chr1	165768928	165775176	RP11-466F5.8	havana	+	4
chr10	96043293	96043718	DB1_peaks_peak_44,BRC2_peaks_peak_50,DB3_peaks_peak_43,DB2_peaks_peak_43	82	chr10	95753205	96090238	ENTPD1-AS1	havana	-	4
chr10	96043293	96043718	DB1_peaks_peak_44,BRC2_peaks_peak_50,DB3_peaks_peak_43,DB2_peaks_peak_43	82	chr10	96043393	96060870	CCNJ	ensembl_havana	+	4
chr11	64778729	64779207	BRC1_peaks_peak_66,DB1_peaks_peak_55,DB2_peaks_peak_51,BRC2_peaks_peak_71	144	chr11	64764605	64778786	SF1	ensembl_havana	-	4
chr11	64778729	64779207	BRC1_peaks_peak_66,DB1_peaks_peak_55,DB2_peaks_peak_51,BRC2_peaks_peak_71	144	chr11	64778953	64779405	AP001462.6	havana	+	4
chr12	11171402	11171866	DB3_peaks_peak_60,DB2_peaks_peak_60,DB1_peaks_peak_66,BRC2_peaks_peak_84	197	chr12	10824959	11171544	PRH1	ensembl_havana	-	4
chr12	11171402	11171866	DB3_peaks_peak_60,DB2_peaks_peak_60,DB1_peaks_peak_66,BRC2_peaks_peak_84	197	chr12	10845848	11171598	PRH1-PRR4	havana	-	4
chr12	11171402	11171866	DB3_peaks_peak_60,DB2_peaks_peak_60,DB1_peaks_peak_66,BRC2_peaks_peak_84	197	chr12	10845848	11171613	PRR4	ensembl_havana	-	4
chr12	11171402	11171866	DB3_peaks_peak_60,DB2_peaks_peak_60,DB1_peaks_peak_66,BRC2_peaks_peak_84	197	chr12	10937405	11171573	TAS2R14	ensembl_havana	-	4
chr12	11171402	11171866	DB3_peaks_peak_60,DB2_peaks_peak_60,DB1_peaks_peak_66,BRC2_peaks_peak_84	197	chr12	11171221	11176016	SMIM10L1	ensembl_havana	+	4
chr12	53626249	53626658	BRC2_peaks_peak_91,DB3_peaks_peak_65,DB2_peaks_peak_67,BRC1_peaks_peak_83	134	chr12	53507855	53626410	ATF7	ensembl_havana	-	4
chr12	71663653	71664150	DB1_peaks_peak_76,DB2_peaks_peak_71,BRC2_peaks_peak_97,BRC1_peaks_peak_87	167	chr12	71609471	71667725	ZFC3H1	ensembl_havana	-	4
chr12	71663653	71664150	DB1_peaks_peak_76,DB2_peaks_peak_71,BRC2_peaks_peak_97,BRC1_peaks_peak_87	167	chr12	71663008	71680639	THAP2	ensembl_havana	+	4
chr12	102119985	102120385	BRC1_peaks_peak_90,DB2_peaks_peak_72,DB3_peaks_peak_69,DB1_peaks_peak_77	150	chr12	102073102	102120124	NUP37	ensembl_havana	-	4
chr12	102119985	102120385	BRC1_peaks_peak_90,DB2_peaks_peak_72,DB3_peaks_peak_69,DB1_peaks_peak_77	150	chr12	102120184	102197520	PARPBP	ensembl_havana	+	4
chr13	42271697	42272077	BRC2_peaks_peak_111,DB3_peaks_peak_77,DB1_peaks_peak_83,DB2_peaks_peak_80	254	chr13	42272152	42323267	AKAP11	ensembl_havana	+	4
chr13	98110719	98111209	DB1_peaks_peak_86,BRC2_peaks_peak_120,BRC1_peaks_peak_106,DB2_peaks_peak_81	211	chr13	98142561	98455176	FARP1	ensembl_havana	+	4
chr15	34588417	34588731	BRC2_peaks_peak_132,BRC1_peaks_peak_123,DB3_peaks_peak_86,DB1_peaks_peak_94	98	chr15	34525206	34588503	GOLGA8B	ensembl_havana	-	4
chr15	48178167	48178484	DB3_peaks_peak_87,DB1_peaks_peak_96,BRC1_peaks_peak_127,DB2_peaks_peak_90	140	chr15	48134630	48178517	MYEF2	ensembl_havana	-	4
chr15	69160346	69160724	DB3_peaks_peak_91,DB2_peaks_peak_94,DB1_peaks_peak_100,BRC1_peaks_peak_131	183	chr15	69160583	69272217	GLCE	ensembl_havana	+	4
chr17	2511712	2512121	BRC2_peaks_peak_158,DB3_peaks_peak_108,DB2_peaks_peak_111,DB1_peaks_peak_117	183	chr17	2405561	2511891	METTL16	ensembl_havana	-	4
chr17	75261429	75261873	BRC2_peaks_peak_179,DB1_peaks_peak_136,DB3_peaks_peak_128,DB2_peaks_peak_134	172	chr17	75236598	75262363	GGA3	ensembl_havana	-	4
chr17	75261429	75261873	BRC2_peaks_peak_179,DB1_peaks_peak_136,DB3_peaks_peak_128,DB2_peaks_peak_134	172	chr17	75261673	75266373	MRPS7	ensembl_havana	+	4
chr17	80454586	80454995	DB3_peaks_peak_131,BRC2_peaks_peak_184,DB2_peaks_peak_136,BRC1_peaks_peak_176	244	chr17	80453734	80454729	CTD-2526A2.2	havana	-	4
chr19	5903541	5904003	DB1_peaks_peak_144,DB3_peaks_peak_139,BRC2_peaks_peak_194,BRC1_peaks_peak_185	114	chr19	5866170	5903787	AC024592.12	havana	-	4
chr19	5903541	5904003	DB1_peaks_peak_144,DB3_peaks_peak_139,BRC2_peaks_peak_194,BRC1_peaks_peak_185	114	chr19	5891275	5904006	NDUFA11	ensembl_havana	-	4
chr19	12919137	12919594	BRC2_peaks_peak_199,DB2_peaks_peak_148,DB1_peaks_peak_151,BRC1_peaks_peak_194	130	chr19	12898785	12919276	SYCE2	ensembl_havana	-	4
chr19	50511226	50511704	DB3_peaks_peak_151,BRC2_peaks_peak_215,DB2_peaks_peak_157,BRC1_peaks_peak_206	173	chr19	50505997	50511353	JOSD2	ensembl_havana	-	4
chr19	50511226	50511704	DB3_peaks_peak_151,BRC2_peaks_peak_215,DB2_peaks_peak_157,BRC1_peaks_peak_206	173	chr19	50511599	50514690	ASPDH	ensembl_havana	-	4
chr2	169827165	169827605	BRC2_peaks_peak_231,DB1_peaks_peak_174,DB2_peaks_peak_169,DB3_peaks_peak_162	159	chr2	169827457	170084131	UBR3	ensembl_havana	+	4
chr20	25623924	25624360	DB3_peaks_peak_169,BRC2_peaks_peak_245,DB2_peaks_peak_176,BRC1_peaks_peak_232	165	chr20	25612934	25624175	NANP	ensembl_havana	-	4
chr20	25623924	25624360	DB3_peaks_peak_169,BRC2_peaks_peak_245,DB2_peaks_peak_176,BRC1_peaks_peak_232	165	chr20	25624044	25678074	ZNF337-AS1	havana	+	4
chr20	50509979	50510421	BRC1_peaks_peak_237,BRC2_peaks_peak_255,DB1_peaks_peak_186,DB3_peaks_peak_173	107	chr20	50510320	50585241	PTPN1	ensembl_havana	+	4
chr21	46253641	46254219	DB3_peaks_peak_175,BRC2_peaks_peak_263,BRC1_peaks_peak_242,DB1_peaks_peak_189	226	chr21	46229216	46259390	MCM3AP-AS1	ensembl_havana	+	4
chr21	46253641	46254219	DB3_peaks_peak_175,BRC2_peaks_peak_263,BRC1_peaks_peak_242,DB1_peaks_peak_189	226	chr21	46235125	46286297	MCM3AP	ensembl_havana	-	4
chr21	46253641	46254219	DB3_peaks_peak_175,BRC2_peaks_peak_263,BRC1_peaks_peak_242,DB1_peaks_peak_189	226	chr21	46251548	46254133	AP001469.9	havana	-	4
chr22	42614785	42615209	DB1_peaks_peak_191,DB3_peaks_peak_177,DB2_peaks_peak_186,BRC1_peaks_peak_246	357	chr22	42583720	42614962	POLDIP3	ensembl_havana	-	4
chr3	160398963	160399425	DB1_peaks_peak_205,DB2_peaks_peak_203,DB3_peaks_peak_189,BRC1_peaks_peak_265	158	chr3	160227453	160449829	RP11-432B6.3	havana	-	4
chr3	160398963	160399425	DB1_peaks_peak_205,DB2_peaks_peak_203,DB3_peaks_peak_189,BRC1_peaks_peak_265	158	chr3	160256985	160399880	IFT80	ensembl_havana	-	4
chr3	160398963	160399425	DB1_peaks_peak_205,DB2_peaks_peak_203,DB3_peaks_peak_189,BRC1_peaks_peak_265	158	chr3	160399273	160434962	SMC4	ensembl_havana	+	4
chr3	169966506	169966938	DB2_peaks_peak_205,DB3_peaks_peak_191,BRC2_peaks_peak_293,BRC1_peaks_peak_267	196	chr3	169939352	169966734	RP11-379K17.4	havana	-	4
chr3	169966506	169966938	DB2_peaks_peak_205,DB3_peaks_peak_191,BRC2_peaks_peak_293,BRC1_peaks_peak_267	196	chr3	169966634	169998373	SEC62	ensembl_havana	+	4
chr4	118281251	118282608	DB1_peaks_peak_214,DB3_peaks_peak_200,BRC2_peaks_peak_308,BRC1_peaks_peak_279	98	chr4	118280037	118353003	PRSS12	ensembl_havana	-	4
chr4	177442305	177442742	DB1_peaks_peak_219,DB2_peaks_peak_217,DB3_peaks_peak_203,BRC2_peaks_peak_312	198	chr4	177430769	177442503	AGA	ensembl_havana	-	4
chr5	134845723	134846119	DB2_peaks_peak_224,BRC2_peaks_peak_324,DB3_peaks_peak_207,BRC1_peaks_peak_291	141	chr5	134758770	134855133	DDX46	ensembl_havana	+	4
chr5	134845723	134846119	DB2_peaks_peak_224,BRC2_peaks_peak_324,DB3_peaks_peak_207,BRC1_peaks_peak_291	141	chr5	134845679	134859737	C5orf24	ensembl_havana	+	4
chr5	140113878	140114245	DB1_peaks_peak_227,BRC2_peaks_peak_327,DB3_peaks_peak_212,BRC1_peaks_peak_293	133	chr5	140107776	140125619	PURA	ensembl_havana	+	4
chr5	177022470	177022860	DB1_peaks_peak_231,DB3_peaks_peak_215,BRC1_peaks_peak_296,BRC2_peaks_peak_330	146	chr5	176905004	177022633	UIMC1	ensembl_havana	-	4
chr5	177022470	177022860	DB1_peaks_peak_231,DB3_peaks_peak_215,BRC1_peaks_peak_296,BRC2_peaks_peak_330	146	chr5	177022695	177081189	ZNF346	ensembl_havana	+	4
chr6	27810144	27810632	DB1_peaks_peak_234,DB2_peaks_peak_234,BRC2_peaks_peak_333,BRC1_peaks_peak_299	164	chr6	27810063	27811300	HIST1H3H	ensembl_havana	+	4
chr6	47477584	47477962	DB3_peaks_peak_226,DB2_peaks_peak_244,BRC1_peaks_peak_308,DB1_peaks_peak_241	103	chr6	47477788	47627263	CD2AP	ensembl_havana	+	4
chr6	97283071	97283496	BRC2_peaks_peak_348,DB1_peaks_peak_244,DB2_peaks_peak_248,BRC1_peaks_peak_316	181	chr6	97142160	97283217	MMS22L	ensembl_havana	-	4
chr6	97283071	97283496	BRC2_peaks_peak_348,DB1_peaks_peak_244,DB2_peaks_peak_248,BRC1_peaks_peak_316	181	chr6	97283302	98399872	RP11-436D23.1	havana	+	4
chr6	135215353	135216081	BRC1_peaks_peak_321,DB2_peaks_peak_251,BRC2_peaks_peak_356,DB3_peaks_peak_231	82	chr6	135181314	135219173	MYB	ensembl_havana	+	4
chr6	145964257	145964616	DB3_peaks_peak_233,DB2_peaks_peak_253,BRC1_peaks_peak_324,DB1_peaks_peak_247	205	chr6	145864244	145964423	SHPRH	ensembl_havana	-	4
chr7	155069842	155070277	BRC1_peaks_peak_345,BRC2_peaks_peak_375,DB2_peaks_peak_268,DB1_peaks_peak_263	127	chr7	155067066	155071557	HTR5A-AS1	havana	-	4
chr9	19049135	19049648	DB3_peaks_peak_256,DB2_peaks_peak_280,DB1_peaks_peak_275,BRC2_peaks_peak_393	230	chr9	18927657	19049354	SAXO1	ensembl_havana	-	4
chr9	19049135	19049648	DB3_peaks_peak_256,DB2_peaks_peak_280,DB1_peaks_peak_275,BRC2_peaks_peak_393	230	chr9	19049394	19050983	RRAGA	ensembl_havana	+	4
chr9	83965309	83966133	BRC2_peaks_peak_396,BRC2_peaks_peak_397,BRC1_peaks_peak_364,DB1_peaks_peak_277	109	chr9	83968082	83980616	HNRNPK	ensembl_havana	-	4
chr9	85264774	85265387	BRC2_peaks_peak_398,BRC1_peaks_peak_365,DB3_peaks_peak_259,DB2_peaks_peak_282	454	chr9	85159681	85159950	UBE2V1P10	havana	+	4
chrX	71254035	71254408	DB1_peaks_peak_294,DB3_peaks_peak_272,BRC2_peaks_peak_419,DB2_peaks_peak_295	143	chrX	71239623	71255146	ZMYM3	ensembl_havana	-	4
chr1	1375190	1375529	DB2_peaks_peak_1,BRC2_peaks_peak_1,BRC1_peaks_peak_1	93	chr1	1373729	1375495	AURKAIP1	ensembl_havana	-	3
chr1	1511531	1511978	DB3_peaks_peak_1,BRC1_peaks_peak_2,DB2_peaks_peak_2	120	chr1	1512150	1534687	ATAD3A	ensembl_havana	+	3
chr1	7568622	7569088	BRC2_peaks_peak_3,DB2_peaks_peak_4,BRC1_peaks_peak_4	358	chr1	6785323	7769706	CAMTA1	ensembl_havana	+	3
chr1	77979002	77979475	BRC1_peaks_peak_20,DB3_peaks_peak_21,BRC2_peaks_peak_20	362	chr1	77944054	77979110	FUBP1	ensembl_havana	-	3
chr1	77979002	77979475	BRC1_peaks_peak_20,DB3_peaks_peak_21,BRC2_peaks_peak_20	362	chr1	77979174	78017964	DNAJB4	ensembl_havana	+	3
chr1	159177238	159177652	DB1_peaks_peak_24,BRC1_peaks_peak_27,BRC2_peaks_peak_26	189	chr1	159171608	159203313	CADM3	ensembl_havana	+	3
chr10	63132950	63133264	BRC2_peaks_peak_43,DB3_peaks_peak_39,BRC1_peaks_peak_48	105	chr10	63133246	63155031	NRBF2	ensembl_havana	+	3
chr10	67764314	67764776	BRC2_peaks_peak_44,BRC1_peaks_peak_49,DB2_peaks_peak_39	242	chr10	67750283	67751225	AKR1B10P1	havana	+	3
chr10	73625929	73626333	BRC1_peaks_peak_53,DB1_peaks_peak_43,BRC2_peaks_peak_49	290	chr10	73497537	73625953	USP54	ensembl_havana	-	3
chr10	73625929	73626333	BRC1_peaks_peak_53,DB1_peaks_peak_43,BRC2_peaks_peak_49	290	chr10	73625995	73626790	RP11-464F9.20	havana	+	3
chr11	298057	298812	DB3_peaks_peak_46,DB1_peaks_peak_49,DB2_peaks_peak_46	63	chr11	298199	299526	IFITM5	ensembl_havana	-	3
chr12	48716771	48717110	DB3_peaks_peak_63,BRC2_peaks_peak_88,BRC1_peaks_peak_80	147	chr12	48688457	48716998	CCNT1	ensembl_havana	-	3
chr12	124092728	124093518	BRC2_peaks_peak_102,DB2_peaks_peak_75,BRC1_peaks_peak_93	1226	chr12	123973240	124316024	FAM101A	ensembl_havana	+	3
chr12	132687152	132687567	BRC2_peaks_peak_105,DB3_peaks_peak_74,BRC1_peaks_peak_95	149	chr12	132623752	132687365	POLE	ensembl_havana	-	3
chr13	21603972	21604422	BRC2_peaks_peak_108,BRC1_peaks_peak_98,DB2_peaks_peak_78	121	chr13	21492690	21604214	MICU2	ensembl_havana	-	3
chr13	31162275	31162672	BRC2_peaks_peak_109,DB2_peaks_peak_79,DB3_peaks_peak_76	84	chr13	31134973	31162388	HSPH1	ensembl_havana	-	3
chr14	21103769	21104194	BRC1_peaks_peak_109,DB1_peaks_peak_88,BRC2_peaks_peak_123	144	chr14	21090045	21104722	ZNF219	ensembl_havana	-	3
chr14	39174876	39175268	DB3_peaks_peak_80,BRC2_peaks_peak_125,BRC1_peaks_peak_116	127	chr14	39174884	39175880	RP11-407N17.4	havana	-	3
chr14	39174876	39175268	DB3_peaks_peak_80,BRC2_peaks_peak_125,BRC1_peaks_peak_116	127	chr14	39175182	39183218	PNN	ensembl_havana	+	3
chr14	60486046	60486374	DB3_peaks_peak_81,BRC1_peaks_peak_117,BRC2_peaks_peak_126	83	chr14	60396468	60515543	C14orf39	ensembl_havana	-	3
chr15	73633308	73633628	BRC1_peaks_peak_132,BRC2_peaks_peak_139,DB3_peaks_peak_92	112	chr15	73560013	73634134	NPTN	ensembl_havana	-	3
chr16	83807795	83808150	DB3_peaks_peak_104,DB2_peaks_peak_107,BRC1_peaks_peak_151	105	chr16	83789966	83807834	RP11-483P21.2	havana	-	3
chr16	83807795	83808150	DB3_peaks_peak_104,DB2_peaks_peak_107,BRC1_peaks_peak_151	105	chr16	83807842	83819737	HSBP1	ensembl_havana	+	3
chr17	36535331	36535699	DB2_peaks_peak_118,DB1_peaks_peak_123,DB3_peaks_peak_115	75	chr17	36495632	36543435	MYO19	ensembl_havana	-	3
chr17	36535331	36535699	DB2_peaks_peak_118,DB1_peaks_peak_123,DB3_peaks_peak_115	75	chr17	36535019	36539310	PIGW	ensembl_havana	+	3
chr17	64147933	64148561	DB3_peaks_peak_125,DB1_peaks_peak_133,DB2_peaks_peak_131	76	chr17	64147226	64263301	TEX2	ensembl_havana	-	3
chr17	64496917	64497799	DB1_peaks_peak_134,DB2_peaks_peak_132,DB3_peaks_peak_126	94	chr17	64477784	64497036	POLG2	ensembl_havana	-	3
chr17	80147137	80147525	BRC2_peaks_peak_183,BRC1_peaks_peak_175,DB3_peaks_peak_130	404	chr17	80135213	80147183	EIF4A3	ensembl_havana	-	3
chr17	80147137	80147525	BRC2_peaks_peak_183,BRC1_peaks_peak_175,DB3_peaks_peak_130	404	chr17	80147249	80148596	RP11-334C17.3	havana	+	3
chr19	1095386	1095720	BRC2_peaks_peak_189,BRC1_peaks_peak_181,DB3_peaks_peak_134	186	chr19	1086578	1095380	POLR2E	ensembl_havana	-	3
chr19	1438130	1438547	DB3_peaks_peak_135,DB1_peaks_peak_140,DB2_peaks_peak_139	240	chr19	1438357	1440494	RPS15	ensembl_havana	+	3
chr19	9324044	9324475	DB1_peaks_peak_146,BRC1_peaks_peak_189,DB3_peaks_peak_141	131	chr19	9323771	9351162	ZNF559	ensembl_havana	+	3
chr19	9324044	9324475	DB1_peaks_peak_146,BRC1_peaks_peak_189,DB3_peaks_peak_141	131	chr19	9324173	9382617	ZNF559-ZNF177	ensembl_havana	+	3
chr19	36850586	36851057	DB1_peaks_peak_156,BRC1_peaks_peak_197,BRC2_peaks_peak_205	90	chr19	36817427	36850787	ZNF790	ensembl_havana	-	3
chr19	36850586	36851057	DB1_peaks_peak_156,BRC1_peaks_peak_197,BRC2_peaks_peak_205	90	chr19	36850360	36913029	ZNF345	ensembl_havana	+	3
chr19	56637809	56638435	BRC2_peaks_peak_219,BRC1_peaks_peak_210,DB1_peaks_peak_164	113	chr19	56643144	56655766	SMIM17	ensembl_havana	+	3
chr2	241823025	241823424	BRC2_peaks_peak_242,BRC1_peaks_peak_228,DB2_peaks_peak_174	133	chr2	241808824	241817413	NEU4	ensembl_havana	+	3
chr20	31951790	31952201	DB3_peaks_peak_170,BRC2_peaks_peak_247,BRC1_peaks_peak_233	150	chr20	31944341	31952092	PDRG1	ensembl_havana	-	3
chr20	50931445	50931872	DB1_peaks_peak_187,DB2_peaks_peak_180,BRC2_peaks_peak_256	117	chr20	50930983	50945134	ADNP-AS1	havana	+	3
chr21	29073554	29073960	DB3_peaks_peak_174,BRC1_peaks_peak_239,BRC2_peaks_peak_258	160	chr21	29055804	29073797	CCT8	ensembl_havana	-	3
chr22	11616078	11616533	BRC2_peaks_peak_264,DB2_peaks_peak_182,BRC1_peaks_peak_243	212	chr22	11249808	11249959	5_8S_rRNA	ensembl	-	3
chr22	39519964	39520389	DB1_peaks_peak_190,DB3_peaks_peak_176,DB2_peaks_peak_184	73	chr22	39519694	39522685	ATF4	ensembl_havana	+	3
chr22	44299901	44300359	BRC2_peaks_peak_267,DB2_peaks_peak_187,BRC1_peaks_peak_247	342	chr22	44243666	44312851	KIAA1644	ensembl_havana	-	3
chr22	45413357	45413851	DB3_peaks_peak_178,BRC1_peaks_peak_248,DB2_peaks_peak_188	118	chr22	45344062	45413619	SMC1B	ensembl_havana	-	3
chr22	45413357	45413851	DB3_peaks_peak_178,BRC1_peaks_peak_248,DB2_peaks_peak_188	118	chr22	45413690	45432496	RIBC2	ensembl_havana	+	3
chr22	49657445	49657784	DB2_peaks_peak_189,BRC1_peaks_peak_249,DB1_peaks_peak_192	113	chr22	49414523	49657542	C22orf34	ensembl_havana	-	3
chr3	9792794	9793207	BRC2_peaks_peak_269,DB2_peaks_peak_190,BRC1_peaks_peak_250	118	chr3	9779859	9793011	TADA3	ensembl_havana	-	3
chr3	9792794	9793207	BRC2_peaks_peak_269,DB2_peaks_peak_190,BRC1_peaks_peak_250	118	chr3	9792494	9807726	ARPC4	ensembl_havana	+	3
chr3	9792794	9793207	BRC2_peaks_peak_269,DB2_peaks_peak_190,BRC1_peaks_peak_250	118	chr3	9793081	9835401	ARPC4-TTLL3	ensembl_havana	+	3
chr3	33451908	33452379	BRC2_peaks_peak_273,DB2_peaks_peak_192,BRC1_peaks_peak_254	436	chr3	33388335	33441371	UBP1	ensembl_havana	-	3
chr3	169764951	169765371	DB2_peaks_peak_204,DB3_peaks_peak_190,BRC1_peaks_peak_266	133	chr3	169764519	169765060	TERC	havana	-	3
chr3	169764951	169765371	DB2_peaks_peak_204,DB3_peaks_peak_190,BRC1_peaks_peak_266	133	chr3	169764609	169765047	Telomerase-vert	ensembl	-	3
chr3	185913172	185913913	BRC2_peaks_peak_295,DB1_peaks_peak_206,BRC1_peaks_peak_268	89	chr3	185915905	185938136	TRA2B	ensembl_havana	-	3
chr4	26320756	26321136	DB3_peaks_peak_197,DB1_peaks_peak_211,DB2_peaks_peak_210	152	chr4	26163454	26435131	RBPJ	ensembl_havana	+	3
chr4	73069411	73070066	BRC2_peaks_peak_304,DB3_peaks_peak_198,DB2_peaks_peak_211	71	chr4	73052361	73069755	COX18	ensembl_havana	-	3
chr4	83455763	83456151	BRC2_peaks_peak_305,DB2_peaks_peak_212,BRC1_peaks_peak_277	190	chr4	83407342	83455856	HELQ	ensembl_havana	-	3
chr4	83455763	83456151	BRC2_peaks_peak_305,DB2_peaks_peak_212,BRC1_peaks_peak_277	190	chr4	83455931	83469735	MRPS18C	ensembl_havana	+	3
chr5	112860928	112861363	DB1_peaks_peak_222,DB2_peaks_peak_219,DB3_peaks_peak_205	185	chr5	112827212	112867582	CTC-554D6.1	havana	+	3
chr5	112860928	112861363	DB1_peaks_peak_222,DB2_peaks_peak_219,DB3_peaks_peak_205	185	chr5	112861187	112893079	CTC-487M23.8	ensembl_havana	+	3
chr5	112860928	112861363	DB1_peaks_peak_222,DB2_peaks_peak_219,DB3_peaks_peak_205	185	chr5	112861221	112869788	SRP19	ensembl_havana	+	3
chr5	131170622	131170973	DB1_peaks_peak_223,DB2_peaks_peak_220,BRC1_peaks_peak_288	133	chr5	131159026	131171735	HINT1	ensembl_havana	-	3
chr5	131170622	131170973	DB1_peaks_peak_223,DB2_peaks_peak_220,BRC1_peaks_peak_288	133	chr5	131170809	131205426	LYRM7	ensembl_havana	+	3
chr5	134149230	134149966	DB2_peaks_peak_223,BRC1_peaks_peak_290,BRC2_peaks_peak_322	64	chr5	134114710	134151865	TCF7	ensembl_havana	+	3
chr5	134149230	134149966	DB2_peaks_peak_223,BRC1_peaks_peak_290,BRC2_peaks_peak_322	64	chr5	134148934	134177038	SKP1	ensembl_havana	-	3
chr6	36885528	36885985	BRC2_peaks_peak_339,DB3_peaks_peak_222,DB2_peaks_peak_241	107	chr6	36871869	36928964	C6orf89	ensembl_havana	+	3
chr7	92602541	92603277	DB1_peaks_peak_255,DB2_peaks_peak_262,BRC2_peaks_peak_369	105	chr7	92604920	92836594	CDK6	ensembl_havana	-	3
chr7	134986294	134986642	BRC2_peaks_peak_373,BRC1_peaks_peak_341,DB3_peaks_peak_245	106	chr7	134986507	135147963	AGBL3	ensembl_havana	+	3
chr8	1833221	1833661	BRC2_peaks_peak_378,DB2_peaks_peak_270,BRC1_peaks_peak_347	109	chr8	1763887	1958627	KBTBD11-OT1	havana	+	3
chr8	1833221	1833661	BRC2_peaks_peak_378,DB2_peaks_peak_270,BRC1_peaks_peak_347	109	chr8	1823975	1958641	ARHGEF10	ensembl_havana	+	3
chr8	39923664	39923962	DB1_peaks_peak_269,BRC2_peaks_peak_384,DB2_peaks_peak_274	99	chr8	39902274	39928444	IDO1	ensembl_havana	+	3
chr8	39923664	39923962	DB1_peaks_peak_269,BRC2_peaks_peak_384,DB2_peaks_peak_274	99	chr8	39903774	39995248	RP11-44K6.3	havana	-	3
chr9	32550725	32551099	BRC1_peaks_peak_362,BRC2_peaks_peak_395,DB3_peaks_peak_258	171	chr9	32540543	32552553	TOPORS	ensembl_havana	-	3
chr9	93936421	93937000	BRC2_peaks_peak_400,BRC1_peaks_peak_367,DB2_peaks_peak_284	265	chr9	93951621	93955372	BARX1	ensembl_havana	-	3
chr9	133348049	133348421	BRC2_peaks_peak_410,DB2_peaks_peak_290,DB1_peaks_peak_285	81	chr9	133338322	133348131	MED22	ensembl_havana	-	3
chr9	133348049	133348421	BRC2_peaks_peak_410,DB2_peaks_peak_290,DB1_peaks_peak_285	81	chr9	133348213	133351426	RPL7A	ensembl_havana	+	3
chr9	133382346	133383044	BRC2_peaks_peak_411,BRC1_peaks_peak_376,BRC1_peaks_peak_377	200	chr9	133376366	133406096	STKLD1	ensembl_havana	+	3
chrX	53422507	53422865	DB2_peaks_peak_292,BRC2_peaks_peak_416,BRC1_peaks_peak_382	76	chrX	53374148	53422728	SMC1A	ensembl_havana	-	3
chrX	53422507	53422865	DB2_peaks_peak_292,BRC2_peaks_peak_416,BRC1_peaks_peak_382	76	chrX	53422689	53431120	RIBC1	ensembl_havana	+	3
chrX	71068319	71068743	DB2_peaks_peak_294,BRC2_peaks_peak_418,DB3_peaks_peak_271	239	chrX	71056331	71073426	SNX12	ensembl_havana	-	3
chrX	119606278	119606676	BRC2_peaks_peak_423,DB3_peaks_peak_275,DB1_peaks_peak_296	120	chrX	119588336	119605895	NKRF	ensembl_havana	-	3
chrX	153794155	153794587	DB2_peaks_peak_297,BRC2_peaks_peak_424,BRC1_peaks_peak_388	118	chrX	153785765	153794523	IDH3G	ensembl_havana	-	3
chrX	153794155	153794587	DB2_peaks_peak_297,BRC2_peaks_peak_424,BRC1_peaks_peak_388	118	chrX	153793515	153798505	SSR4	ensembl_havana	+	3
chr1	26408539	26408875	BRC2_peaks_peak_9,BRC1_peaks_peak_9	60	chr1	26410777	26429722	LIN28A	ensembl_havana	+	2
chr1	35173736	35174166	BRC1_peaks_peak_13,DB3_peaks_peak_13	64	chr1	35176377	35193148	SFPQ	ensembl_havana	-	2
chr1	93879013	93879370	DB2_peaks_peak_18,BRC1_peaks_peak_21	129	chr1	93866282	93879918	DNTTIP2	ensembl_havana	-	2
chr1	154558740	154559077	DB2_peaks_peak_23,DB1_peaks_peak_22	87	chr1	154548576	154559028	UBE2Q1	ensembl_havana	-	2
chr1	156213045	156213383	BRC2_peaks_peak_24,DB2_peaks_peak_24	67	chr1	156212981	156243332	PMF1-BGLAP	ensembl_havana	+	2
chr1	156213045	156213383	BRC2_peaks_peak_24,DB2_peaks_peak_24	67	chr1	156212992	156240042	PMF1	ensembl_havana	+	2
chr1	209784380	209784729	DB1_peaks_peak_31,DB2_peaks_peak_32	93	chr1	209779207	209784559	C1orf74	ensembl_havana	-	2
chr10	14185429	14186189	BRC1_peaks_peak_44,BRC2_peaks_peak_41	221	chr10	13643705	14462142	FRMD4A	havana	-	2
chr10	101060536	101060982	BRC2_peaks_peak_53,BRC1_peaks_peak_55	273	chr10	101060028	101061005	RP11-108L7.15	havana	-	2
chr10	130404218	130404667	BRC2_peaks_peak_58,BRC1_peaks_peak_57	172	chr10	130439066	130483154	RP11-540N6.1	havana	+	2
chr11	11246406	11247107	BRC2_peaks_peak_63,BRC1_peaks_peak_60	217	chr11	11243187	11243715	CTD-3224I3.3	havana	-	2
chr11	27506570	27507032	DB1_peaks_peak_52,DB3_peaks_peak_49	57	chr11	27494575	27506773	LIN7C	ensembl_havana	-	2
chr11	27506570	27507032	DB1_peaks_peak_52,DB3_peaks_peak_49	57	chr11	27506837	27698174	BDNF-AS	havana	+	2
chr11	29724556	29724949	BRC1_peaks_peak_63,BRC2_peaks_peak_66	98	chr11	29713908	29881714	CTD-3138F19.1	havana	+	2
chr11	66267686	66267975	DB2_peaks_peak_53,BRC2_peaks_peak_74	83	chr11	66257293	66267860	KLC2	ensembl_havana	+	2
chr11	66267686	66267975	DB2_peaks_peak_53,BRC2_peaks_peak_74	83	chr11	66267634	66268129	RP11-867G23.2	havana	-	2
chr11	66638370	66639049	DB1_peaks_peak_58,DB2_peaks_peak_55	43	chr11	66616625	66646469	RBM14-RBM4	ensembl_havana	+	2
chr11	66638370	66639049	DB1_peaks_peak_58,DB2_peaks_peak_55	43	chr11	66638616	66666682	RBM4	ensembl_havana	+	2
chr11	108009113	108009580	BRC2_peaks_peak_76,DB1_peaks_peak_62	87	chr11	108008732	108107776	CUL5	ensembl_havana	+	2
chr11	108310013	108310468	BRC2_peaks_peak_77,BRC1_peaks_peak_70	304	chr11	108222483	108369102	ATM	ensembl_havana	+	2
chr11	108310013	108310468	BRC2_peaks_peak_77,BRC1_peaks_peak_70	304	chr11	108308518	108467531	C11orf65	ensembl_havana	-	2
chr11	118565798	118566155	DB3_peaks_peak_57,DB1_peaks_peak_64	56	chr11	118544527	118572970	IFT46	ensembl_havana	-	2
chr12	6937880	6938194	DB3_peaks_peak_59,BRC2_peaks_peak_82	103	chr12	6924462	6942321	ATN1	ensembl_havana	+	2
chr12	10613516	10613881	BRC2_peaks_peak_83,BRC1_peaks_peak_76	68	chr12	10604189	10613623	MAGOHB	ensembl_havana	-	2
chr12	46357267	46357763	BRC2_peaks_peak_87,DB2_peaks_peak_63	44	chr12	46358188	46372867	SLC38A2	ensembl_havana	-	2
chr12	52514561	52515243	DB1_peaks_peak_71,DB2_peaks_peak_65	148	chr12	52514574	52520687	KRT5	ensembl_havana	-	2
chr12	52516745	52517413	DB2_peaks_peak_66,DB1_peaks_peak_72	64	chr12	52514574	52520687	KRT5	ensembl_havana	-	2
chr12	54286693	54287831	BRC2_peaks_peak_92,BRC2_peaks_peak_93	41	chr12	54276630	54345083	RP11-968A15.8	havana	+	2
chr12	54286693	54287831	BRC2_peaks_peak_92,BRC2_peaks_peak_93	41	chr12	54280192	54287088	HNRNPA1	ensembl_havana	+	2
chr12	56315991	56316400	BRC1_peaks_peak_84,BRC2_peaks_peak_94	64	chr12	56285915	56316059	RP11-977G19.10	havana	-	2
chr12	56315991	56316400	BRC1_peaks_peak_84,BRC2_peaks_peak_94	64	chr12	56309841	56316336	CNPY2	ensembl_havana	-	2
chr12	56315991	56316400	BRC1_peaks_peak_84,BRC2_peaks_peak_94	64	chr12	56316222	56334053	PAN2	ensembl_havana	-	2
chr12	79934972	79935393	BRC2_peaks_peak_98,DB3_peaks_peak_68	96	chr12	79773562	79935460	PPP1R12A	ensembl_havana	-	2
chr12	79934972	79935393	BRC2_peaks_peak_98,DB3_peaks_peak_68	96	chr12	79934900	79942712	RP11-84G21.1	havana	+	2
chr12	124988924	124989340	DB1_peaks_peak_80,DB3_peaks_peak_72	160	chr12	124946824	124989122	DHX37	ensembl_havana	-	2
chr13	48660292	48660759	BRC2_peaks_peak_113,BRC1_peaks_peak_100	64	chr13	48653710	48711226	CYSLTR2	ensembl_havana	+	2
chr13	48709695	48710435	BRC2_peaks_peak_114,BRC1_peaks_peak_101	112	chr13	48653710	48711226	CYSLTR2	ensembl_havana	+	2
chr13	71858676	71859132	BRC2_peaks_peak_116,BRC1_peaks_peak_103	173	chr13	71437965	71867192	DACH1	ensembl_havana	-	2
chr14	30622321	30622876	BRC2_peaks_peak_124,BRC1_peaks_peak_111	115	chr14	30622111	30735812	SCFD1	ensembl_havana	+	2
chr14	68736176	68736460	BRC1_peaks_peak_118,BRC2_peaks_peak_127	133	chr14	68735921	68736028	RNU6-921P	ensembl	-	2
chr14	75281026	75281652	DB1_peaks_peak_90,DB2_peaks_peak_85	31	chr14	75278773	75282230	FOS	ensembl_havana	+	2
chr14	88979106	88979367	BRC2_peaks_peak_128,DB2_peaks_peak_86	98	chr14	89013385	89025807	RP11-151G14.2	havana	+	2
chr14	100238663	100239008	DB3_peaks_peak_82,BRC1_peaks_peak_119	121	chr14	100238297	100282792	YY1	ensembl_havana	+	2
chr15	44288356	44288703	BRC2_peaks_peak_133,BRC1_peaks_peak_124	54	chr15	44288728	44415758	CASC4	ensembl_havana	+	2
chr15	45461622	45461906	BRC2_peaks_peak_134,BRC1_peaks_peak_125	97	chr15	45448426	45513767	RP11-519G16.3	havana	+	2
chr15	45463108	45463632	BRC2_peaks_peak_135,BRC1_peaks_peak_126	227	chr15	45448426	45513767	RP11-519G16.3	havana	+	2
chr15	85896630	85897346	BRC1_peaks_peak_138,BRC2_peaks_peak_145	270	chr15	85958716	85958971	RP11-23A22.1	havana	-	2
chr16	61771291	61771688	DB2_peaks_peak_105,BRC1_peaks_peak_147	109	chr16	61647241	62037035	CDH8	ensembl_havana	-	2
chr16	67833820	67834195	DB3_peaks_peak_102,BRC1_peaks_peak_148	75	chr16	67828156	67847811	CENPT	ensembl_havana	-	2
chr16	76850635	76851070	BRC2_peaks_peak_152,BRC1_peaks_peak_150	141	chr16	76736341	76928169	CTD-2336H13.2	havana	+	2
chr16	87492809	87493167	BRC2_peaks_peak_154,BRC1_peaks_peak_153	160	chr16	87492554	87515635	RP11-482M8.1	havana	+	2
chr17	996671	997110	BRC1_peaks_peak_156,BRC2_peaks_peak_157	93	chr17	997116	1003671	TIMM22	ensembl_havana	+	2
chr17	29761371	29761713	BRC2_peaks_peak_165,DB2_peaks_peak_117	82	chr17	29625937	29930276	SSH2	ensembl_havana	-	2
chr17	29761371	29761713	BRC2_peaks_peak_165,DB2_peaks_peak_117	82	chr17	29761102	29787836	RP11-82O19.1	havana	+	2
chr17	60677209	60677604	BRC2_peaks_peak_175,BRC1_peaks_peak_171	93	chr17	60677452	61392838	BCAS3	ensembl_havana	+	2
chr17	75405534	75405905	BRC2_peaks_peak_180,BRC1_peaks_peak_173	139	chr17	75318075	75405709	GRB2	ensembl_havana	-	2
chr18	21553239	21553497	BRC2_peaks_peak_186,BRC1_peaks_peak_177	133	chr18	21529280	21600884	ESCO1	ensembl_havana	-	2
chr18	24170356	24170759	DB2_peaks_peak_137,BRC2_peaks_peak_187	118	chr18	24162043	24397880	OSBPL1A	ensembl_havana	-	2
chr18	24170356	24170759	DB2_peaks_peak_137,BRC2_peaks_peak_187	118	chr18	24170504	24170623	RNA5SP452	ensembl	-	2
chr18	62187014	62187470	DB3_peaks_peak_133,BRC1_peaks_peak_180	83	chr18	62043566	62187118	PIGN	ensembl_havana	-	2
chr18	62187014	62187470	DB3_peaks_peak_133,BRC1_peaks_peak_180	83	chr18	62187257	62307829	KIAA1468	ensembl_havana	+	2
chr19	8513981	8514347	BRC1_peaks_peak_187,DB2_peaks_peak_145	121	chr19	8509677	8514164	ZNF414	ensembl_havana	-	2
chr19	9140245	9140588	BRC2_peaks_peak_196,BRC1_peaks_peak_188	104	chr19	9140379	9163424	ZNF317	ensembl_havana	+	2
chr19	12162952	12163259	BRC1_peaks_peak_193,BRC2_peaks_peak_198	57	chr19	12163063	12189881	ZNF136	ensembl_havana	+	2
chr19	21835683	21836244	DB2_peaks_peak_150,DB1_peaks_peak_155	97	chr19	21804948	21852125	ZNF43	ensembl_havana	-	2
chr19	34172184	34172618	DB2_peaks_peak_151,DB3_peaks_peak_144	181	chr19	34172503	34229515	LSM14A	ensembl_havana	+	2
chr19	36772798	36773109	BRC1_peaks_peak_196,BRC2_peaks_peak_204	85	chr19	36714382	36772825	ZNF850	ensembl_havana	-	2
chr19	47422424	47422843	BRC1_peaks_peak_201,BRC2_peaks_peak_209	98	chr19	47403123	47419523	MEIS3	ensembl_havana	-	2
chr19	49451696	49451989	DB2_peaks_peak_155,DB3_peaks_peak_149	81	chr19	49446297	49453497	PIH1D1	ensembl_havana	-	2
chr19	49987170	49987548	BRC2_peaks_peak_212,DB1_peaks_peak_162	157	chr19	49976466	50025946	VRK3	ensembl_havana	-	2
chr19	50498664	50499127	BRC2_peaks_peak_213,BRC1_peaks_peak_204	214	chr19	50505997	50511353	JOSD2	ensembl_havana	-	2
chr19	50499358	50499970	BRC2_peaks_peak_214,BRC1_peaks_peak_205	63	chr19	50505997	50511353	JOSD2	ensembl_havana	-	2
chr19	54200817	54201296	BRC2_peaks_peak_216,BRC1_peaks_peak_207	190	chr19	54200741	54249003	RPS9	ensembl_havana	+	2
chr19	54411086	54411412	BRC1_peaks_peak_208,BRC2_peaks_peak_217	83	chr19	54415218	54436900	TTYH1	ensembl_havana	+	2
chr2	85547329	85547698	DB3_peaks_peak_158,DB1_peaks_peak_170	66	chr2	85544722	85561547	GGCX	ensembl_havana	-	2
chr2	170928881	170929206	BRC1_peaks_peak_223,DB3_peaks_peak_163	85	chr2	170928463	170967129	GORASP2	ensembl_havana	+	2
chr2	180485309	180485776	BRC2_peaks_peak_235,BRC1_peaks_peak_225	255	chr2	180473136	180473419	RP11-512G4.1	havana	-	2
chr2	197499837	197500184	DB3_peaks_peak_165,DB2_peaks_peak_171	100	chr2	197486580	197516737	HSPD1	ensembl_havana	-	2
chr2	197499837	197500184	DB3_peaks_peak_165,DB2_peaks_peak_171	100	chr2	197499993	197503457	HSPE1	ensembl_havana	+	2
chr2	200811615	200811991	DB3_peaks_peak_166,BRC2_peaks_peak_236	141	chr2	200780494	200812170	AC007163.6	havana	-	2
chr2	200811615	200811991	DB3_peaks_peak_166,BRC2_peaks_peak_236	141	chr2	200810593	200827338	BZW1	ensembl_havana	+	2
chr2	203535170	203535501	BRC1_peaks_peak_226,BRC2_peaks_peak_237	155	chr2	203394344	203535410	RAPH1	ensembl_havana	-	2
chr2	206765424	206765819	DB2_peaks_peak_172,DB1_peaks_peak_176	120	chr2	206737762	206765547	MDH1B	ensembl_havana	-	2
chr2	206765424	206765819	DB2_peaks_peak_172,DB1_peaks_peak_176	120	chr2	206765356	206792509	FASTKD2	ensembl_havana	+	2
chr2	219498658	219498987	BRC1_peaks_peak_227,DB3_peaks_peak_167	109	chr2	219482072	219516877	AC053503.11	havana	-	2
chr2	219498658	219498987	BRC1_peaks_peak_227,DB3_peaks_peak_167	109	chr2	219498866	219506989	GMPPA	ensembl_havana	+	2
chr20	10219586	10219901	BRC1_peaks_peak_230,DB1_peaks_peak_179	68	chr20	10021977	10368776	SNAP25-AS1	havana	-	2
chr20	10219586	10219901	BRC1_peaks_peak_230,DB1_peaks_peak_179	68	chr20	10218829	10307418	SNAP25	ensembl_havana	+	2
chr20	33663353	33663904	DB2_peaks_peak_178,DB1_peaks_peak_183	84	chr20	33657086	33674463	NECAB3	ensembl_havana	-	2
chr20	33663353	33663904	DB2_peaks_peak_178,DB1_peaks_peak_183	84	chr20	33662283	33665619	C20orf144	ensembl_havana	+	2
chr20	49283841	49284450	BRC2_peaks_peak_254,BRC1_peaks_peak_236	52	chr20	49278177	49295738	ZFAS1	ensembl_havana	+	2
chr20	52191338	52191714	DB1_peaks_peak_188,DB2_peaks_peak_181	101	chr20	52051662	52204308	ZFP64	ensembl_havana	-	2
chr21	45980670	45981086	BRC2_peaks_peak_262,BRC1_peaks_peak_241	122	chr21	45981736	46005050	COL6A1	ensembl_havana	+	2
chr22	40007254	40007584	BRC2_peaks_peak_266,BRC1_peaks_peak_245	110	chr22	39994948	40043529	FAM83F	ensembl_havana	+	2
chr3	9396811	9397258	DB3_peaks_peak_179,BRC2_peaks_peak_268	64	chr3	9349688	9398579	THUMPD3-AS1	havana	-	2
chr3	10460182	10460718	BRC2_peaks_peak_270,BRC1_peaks_peak_251	61	chr3	10324022	10708031	ATP2B2	ensembl_havana	-	2
chr3	32168830	32169090	BRC2_peaks_peak_272,BRC1_peaks_peak_253	78	chr3	32105688	32168713	GPD1L	ensembl_havana	+	2
chr3	49719274	49719679	DB2_peaks_peak_197,DB1_peaks_peak_199	52	chr3	49689498	49721529	RNF123	ensembl_havana	+	2
chr3	49719274	49719679	DB2_peaks_peak_197,DB1_peaks_peak_199	52	chr3	49716833	49719695	AMIGO3	ensembl_havana	-	2
chr3	49719274	49719679	DB2_peaks_peak_197,DB1_peaks_peak_199	52	chr3	49716843	49723951	GMPPB	ensembl_havana	-	2
chr3	101513299	101513685	BRC2_peaks_peak_283,BRC1_peaks_peak_260	177	chr3	101324204	101513241	SENP7	ensembl_havana	-	2
chr3	108083885	108084823	BRC1_peaks_peak_261,BRC2_peaks_peak_287	87	chr3	108043297	108091025	CD47	ensembl_havana	-	2
chr3	108589507	108589960	BRC2_peaks_peak_288,BRC1_peaks_peak_262	161	chr3	108549868	108589644	KIAA1524	ensembl_havana	-	2
chr3	108589507	108589960	BRC2_peaks_peak_288,BRC1_peaks_peak_262	161	chr3	108589681	108694846	DZIP3	ensembl_havana	+	2
chr3	126084241	126084500	DB2_peaks_peak_200,BRC2_peaks_peak_289	82	chr3	126006354	126101561	SLC41A3	ensembl_havana	-	2
chr3	126084241	126084500	DB2_peaks_peak_200,BRC2_peaks_peak_289	82	chr3	126084219	126095349	RP11-124N2.1	havana	+	2
chr3	196081976	196082281	BRC2_peaks_peak_297,BRC1_peaks_peak_270	83	chr3	196027182	196082189	TFRC	ensembl_havana	-	2
chr4	2243745	2244152	BRC1_peaks_peak_271,BRC2_peaks_peak_298	208	chr4	2227463	2242164	HAUS3	ensembl_havana	-	2
chr4	56977568	56977901	BRC2_peaks_peak_303,BRC1_peaks_peak_275	76	chr4	56963369	56978823	NOA1	ensembl_havana	-	2
chr4	56977568	56977901	BRC2_peaks_peak_303,BRC1_peaks_peak_275	76	chr4	56977721	57031168	POLR2B	ensembl_havana	+	2
chr4	99946678	99947091	DB1_peaks_peak_212,DB2_peaks_peak_213	86	chr4	99896247	99946726	DNAJB14	ensembl_havana	-	2
chr5	5769555	5769860	BRC2_peaks_peak_314,BRC1_peaks_peak_283	122	chr5	6019028	6022283	CTC-471C19.1	havana	-	2
chr5	40828514	40829282	BRC1_peaks_peak_284,BRC2_peaks_peak_317	83	chr5	40825261	40835335	RPL37	ensembl_havana	-	2
chr5	66144056	66144319	BRC2_peaks_peak_318,BRC1_peaks_peak_286	59	chr5	66139970	66183615	SREK1	ensembl_havana	+	2
chr5	66144056	66144319	BRC2_peaks_peak_318,BRC1_peaks_peak_286	59	chr5	66144155	66144795	AC025442.3	havana	-	2
chr5	80131611	80132557	BRC1_peaks_peak_287,BRC2_peaks_peak_319	72	chr5	80111650	80256079	SERINC5	ensembl_havana	-	2
chr5	80131611	80132557	BRC1_peaks_peak_287,BRC2_peaks_peak_319	72	chr5	80128360	80143883	CTC-458I2.2	havana	+	2
chr6	13574247	13574582	DB3_peaks_peak_217,DB1_peaks_peak_233	109	chr6	13574528	13615158	SIRT5	ensembl_havana	+	2
chr6	26216094	26216498	BRC2_peaks_peak_332,BRC1_peaks_peak_298	93	chr6	26215158	26216692	HIST1H2BG	ensembl_havana	-	2
chr6	33028823	33029267	BRC2_peaks_peak_335,BRC1_peaks_peak_303	188	chr6	33004177	33009612	HLA-DOA	ensembl_havana	-	2
chr6	39060773	39061279	DB3_peaks_peak_223,DB1_peaks_peak_239	49	chr6	39048797	39087743	GLP1R	ensembl_havana	+	2
chr6	43427624	43427993	DB3_peaks_peak_224,DB2_peaks_peak_242	97	chr6	43427365	43450430	ABCC10	ensembl_havana	+	2
chr6	145850145	145850614	BRC2_peaks_peak_358,BRC1_peaks_peak_323	253	chr6	145799408	145886585	RP11-545I5.3	havana	+	2
chr6	170173855	170174241	BRC2_peaks_peak_361,BRC1_peaks_peak_328	64	chr6	170178680	170179660	RP11-302L19.3	havana	+	2
chr7	100874805	100875172	BRC2_peaks_peak_370,BRC1_peaks_peak_339	122	chr7	100875110	100888664	SRRT	ensembl_havana	+	2
chr7	102396191	102396688	DB1_peaks_peak_257,DB2_peaks_peak_263	51	chr7	102363871	102426676	PRKRIP1	ensembl_havana	+	2
chr8	28889819	28890174	BRC1_peaks_peak_349,BRC2_peaks_peak_380	87	chr8	28767660	28890242	INTS9	ensembl_havana	-	2
chr8	51899126	51899468	BRC2_peaks_peak_386,BRC1_peaks_peak_354	137	chr8	51817574	51899186	PCMTD1	ensembl_havana	-	2
chr8	51899126	51899468	BRC2_peaks_peak_386,BRC1_peaks_peak_354	137	chr8	51899324	51947173	RP11-110G21.1	havana	+	2
chr8	103298695	103299058	BRC2_peaks_peak_388,BRC1_peaks_peak_356	99	chr8	103156989	103298772	BAALC-AS1	havana	-	2
chr8	103298695	103299058	BRC2_peaks_peak_388,BRC1_peaks_peak_356	99	chr8	103298432	103332866	FZD6	ensembl_havana	+	2
chr8	123157040	123157471	DB2_peaks_peak_276,BRC2_peaks_peak_389	130	chr8	123041967	123152153	TBC1D31	ensembl_havana	+	2
chr9	114689944	114690199	BRC2_peaks_peak_403,BRC1_peaks_peak_370	80	chr9	114695921	114696315	RP11-402G3.4	havana	-	2
chr9	126082785	126083258	BRC1_peaks_peak_373,BRC2_peaks_peak_407	86	chr9	126057579	126159613	RP11-343J18.2	havana	+	2
chr9	130996444	130996889	BRC2_peaks_peak_409,BRC1_peaks_peak_375	170	chr9	131009081	131094473	LAMC3	ensembl_havana	+	2
chrX	1159586	1159960	BRC1_peaks_peak_378,BRC2_peaks_peak_412	87	chrX	1187548	1212750	CRLF2	ensembl_havana	-	2
chrX	30889254	30889632	DB1_peaks_peak_290,DB3_peaks_peak_267	158	chrX	30827441	30975084	TAB3	ensembl_havana	-	2
chrX	41333675	41334002	BRC2_peaks_peak_414,BRC1_peaks_peak_380	63	chrX	41333347	41364472	DDX3X	ensembl_havana	+	2
chrX	46573994	46574463	DB1_peaks_peak_291,DB3_peaks_peak_268	73	chrX	46573783	46598408	CHST7	ensembl_havana	+	2
chrX	48696524	48696870	DB1_peaks_peak_292,DB3_peaks_peak_269	127	chrX	48695553	48709012	SUV39H1	ensembl_havana	+	2
chrX	48801620	48801989	BRC2_peaks_peak_415,BRC1_peaks_peak_381	93	chrX	48801376	48824982	HDAC6	ensembl_havana	+	2
chrX	96580066	96580530	BRC2_peaks_peak_422,BRC1_peaks_peak_386	254	chrX	96620653	96621903	RP11-25C15.1	havana	+	2
chr1	1014081	1014363	DB1_peaks_peak_1	27	chr1	1001137	1014541	ISG15	ensembl_havana	+	1
chr1	11012318	11012630	DB3_peaks_peak_4	106	chr1	11012343	11026420	TARDBP	ensembl_havana	+	1
chr1	22727570	22727829	BRC2_peaks_peak_6	115	chr1	22710838	22921500	EPHB2	ensembl_havana	+	1
chr1	26279728	26279994	DB3_peaks_peak_8	42	chr1	26279175	26281522	SH3BGRL3	ensembl_havana	+	1
chr1	26863334	26863857	DB1_peaks_peak_7	133	chr1	26863137	26864457	SFN	ensembl_havana	+	1
chr1	26900328	26900602	DB3_peaks_peak_9	73	chr1	26890487	26900466	GPATCH3	ensembl_havana	-	1
chr1	26900328	26900602	DB3_peaks_peak_9	73	chr1	26900237	26946862	NUDC	ensembl_havana	+	1
chr1	28512341	28512637	DB1_peaks_peak_11	32	chr1	28505942	28539300	RCC1	ensembl_havana	+	1
chr1	35179742	35180007	BRC2_peaks_peak_13	38	chr1	35176377	35193148	SFPQ	ensembl_havana	-	1
chr1	43974261	43974670	DB3_peaks_peak_16	74	chr1	43974486	43978295	ATP6V0B	ensembl_havana	+	1
chr1	68523440	68523668	BRC1_peaks_peak_17	32	chr1	68496675	68538627	DEPDC1-AS1	havana	+	1
chr1	145845684	145846019	DB1_peaks_peak_21	45	chr1	145845628	145848953	NUDT17	ensembl_havana	+	1
chr1	162893359	162893614	BRC2_peaks_peak_27	46	chr1	162824457	162868815	CCDC190	ensembl_havana	-	1
chr1	174999712	175000063	BRC2_peaks_peak_29	40	chr1	174999162	175011715	CACYBP	ensembl_havana	+	1
chr1	183472057	183472319	BRC2_peaks_peak_31	66	chr1	183460873	183472265	SMG7-AS1	havana	-	1
chr1	183472057	183472319	BRC2_peaks_peak_31	66	chr1	183472215	183598246	SMG7	ensembl_havana	+	1
chr1	198920176	198920447	BRC2_peaks_peak_32	27	chr1	198807492	198937429	MIR181A1HG	havana	-	1
chr1	207245167	207245414	DB2_peaks_peak_31	67	chr1	207240121	207309292	RP11-6J21.2	havana	+	1
chr1	207795026	207795234	BRC1_peaks_peak_33	26	chr1	207752056	207795513	CD46	ensembl_havana	+	1
chr1	207798040	207798328	DB1_peaks_peak_30	52	chr1	207752056	207795513	CD46	ensembl_havana	+	1
chr1	207799300	207799516	BRC1_peaks_peak_34	52	chr1	207801517	207879096	C1orf132	ensembl_havana	-	1
chr1	227735128	227735429	DB1_peaks_peak_32	72	chr1	227728538	227781231	SNAP47	ensembl_havana	+	1
chr1	227735128	227735429	DB1_peaks_peak_32	72	chr1	227730424	227735411	JMJD4	ensembl_havana	-	1
chr1	228742607	228742817	BRC1_peaks_peak_35	29	chr1	228735076	228746669	RHOU	ensembl_havana	+	1
chr1	244851184	244851439	BRC2_peaks_peak_38	39	chr1	244840637	244864542	HNRNPU	ensembl_havana	-	1
chr10	5813489	5813703	BRC1_peaks_peak_41	37	chr10	5765222	5842132	GDI2	ensembl_havana	-	1
chr10	6300621	6300851	BRC1_peaks_peak_42	32	chr10	6277686	6335982	RP11-563J2.2	havana	+	1
chr10	18315338	18315703	BRC1_peaks_peak_45	97	chr10	18140676	18541869	CACNB2	ensembl_havana	+	1
chr10	26860862	26861138	BRC1_peaks_peak_46	42	chr10	26746592	26861087	ABI1	ensembl_havana	-	1
chr10	68345666	68345948	DB1_peaks_peak_41	27	chr10	68341106	68407294	RUFY2	ensembl_havana	-	1
chr10	68951250	68951539	BRC2_peaks_peak_47	64	chr10	68901277	68946847	DDX50	ensembl_havana	+	1
chr10	98055813	98056068	BRC2_peaks_peak_51	47	chr10	98076360	98076421	AL355301.1	ensembl	-	1
chr10	101042948	101043235	BRC1_peaks_peak_54	112	chr10	101031233	101041244	SFXN3	ensembl_havana	+	1
chr10	104824349	104824992	BRC2_peaks_peak_54	72	chr10	104641100	105265235	SORCS3	ensembl_havana	+	1
chr10	119030955	119031372	DB1_peaks_peak_46	46	chr10	119029715	119033732	NANOS1	ensembl_havana	+	1
chr10	122912025	122912350	BRC2_peaks_peak_55	55	chr10	122910700	122913111	FAM24A	ensembl_havana	+	1
chr10	130360283	130360587	BRC2_peaks_peak_57	87	chr10	130282444	130286604	RP11-339B9.1	havana	-	1
chr10	132912230	132912490	BRC2_peaks_peak_59	110	chr10	132808391	132942823	CFAP46	ensembl_havana	-	1
chr11	5225130	5225408	BRC2_peaks_peak_61	53	chr11	5225463	5229395	HBB	ensembl_havana	-	1
chr11	14500118	14500326	BRC1_peaks_peak_62	16	chr11	14493782	14520344	RP11-140L24.4	havana	-	1
chr11	19401721	19402031	BRC2_peaks_peak_65	130	chr11	19350723	20121598	NAV2	ensembl_havana	+	1
chr11	19401721	19402031	BRC2_peaks_peak_65	130	chr11	19401871	19401981	RNA5SP335	ensembl	-	1
chr11	41280949	41281300	BRC2_peaks_peak_68	81	chr11	40114202	41459773	LRRC4C	ensembl_havana	-	1
chr11	57667553	57668140	BRC2_peaks_peak_69	34	chr11	57667746	57701187	ZDHHC5	ensembl_havana	+	1
chr11	64878607	64879059	DB3_peaks_peak_52	212	chr11	64851641	64888296	EHD1	ensembl_havana	-	1
chr11	65500481	65500870	BRC2_peaks_peak_73	43	chr11	65497761	65506516	MALAT1	havana	+	1
chr11	92705432	92705741	BRC1_peaks_peak_69	90	chr11	92352095	92896470	FAT3	ensembl_havana	+	1
chr11	94493724	94494015	DB1_peaks_peak_61	95	chr11	94415577	94493908	MRE11A	ensembl_havana	-	1
chr11	94493724	94494015	DB1_peaks_peak_61	95	chr11	94493628	94499583	ANKRD49	ensembl_havana	+	1
chr11	108312299	108312649	BRC1_peaks_peak_71	95	chr11	108222483	108369102	ATM	ensembl_havana	+	1
chr11	108312299	108312649	BRC1_peaks_peak_71	95	chr11	108308518	108467531	C11orf65	ensembl_havana	-	1
chr11	108315669	108316232	BRC1_peaks_peak_72	148	chr11	108222483	108369102	ATM	ensembl_havana	+	1
chr11	108315669	108316232	BRC1_peaks_peak_72	148	chr11	108308518	108467531	C11orf65	ensembl_havana	-	1
chr11	125070872	125071080	BRC1_peaks_peak_74	29	chr11	125063066	125090312	SLC37A2	ensembl_havana	+	1
chr11	131633413	131633668	BRC2_peaks_peak_79	62	chr11	131370477	132336822	NTM	ensembl_havana	+	1
chr12	10082	10337	BRC2_peaks_peak_80	64	chr12	12309	13501	DDX11L8	havana	+	1
chr12	27244046	27244285	BRC1_peaks_peak_78	74	chr12	27243967	27325959	STK38L	ensembl_havana	+	1
chr12	49322825	49323222	BRC1_peaks_peak_82	77	chr12	49292630	49324576	RP11-161H23.9	havana	-	1
chr12	49622781	49623130	BRC2_peaks_peak_90	29	chr12	49568217	49644666	PRPF40B	ensembl_havana	+	1
chr12	52487201	52487619	DB1_peaks_peak_70	178	chr12	52487173	52493257	KRT6A	ensembl_havana	-	1
chr12	52519806	52520114	DB1_peaks_peak_73	63	chr12	52514574	52520687	KRT5	ensembl_havana	-	1
chr12	69948961	69949243	DB2_peaks_peak_70	59	chr12	69825303	69959097	MYRFL	ensembl_havana	+	1
chr12	69948961	69949243	DB2_peaks_peak_70	59	chr12	69904032	70243360	LINC01481	havana	-	1
chr12	76037340	76037732	BRC1_peaks_peak_88	75	chr12	76036586	76085033	NAP1L1	ensembl_havana	-	1
chr12	95510585	95510849	BRC2_peaks_peak_99	33	chr12	95473519	95515839	METAP2	ensembl_havana	+	1
chr12	95837273	95837481	BRC1_peaks_peak_89	85	chr12	95795344	95858839	RP11-536G4.2	havana	-	1
chr12	127568643	127568991	BRC2_peaks_peak_103	110	chr12	127598167	127599715	RP11-351O2.1	havana	+	1
chr13	19067886	19068143	BRC2_peaks_peak_106	98	chr13	18946754	19062718	PHF2P2	havana	-	1
chr13	21140499	21140712	BRC1_peaks_peak_96	32	chr13	21140513	21149084	SAP18	ensembl_havana	+	1
chr13	33818017	33818285	BRC2_peaks_peak_110	34	chr13	33818048	33966558	RFC3	ensembl_havana	+	1
chr13	48658893	48659117	BRC1_peaks_peak_99	57	chr13	48653710	48711226	CYSLTR2	ensembl_havana	+	1
chr13	48659355	48659697	BRC2_peaks_peak_112	41	chr13	48653710	48711226	CYSLTR2	ensembl_havana	+	1
chr13	48712279	48712489	BRC1_peaks_peak_102	56	chr13	48653710	48711226	CYSLTR2	ensembl_havana	+	1
chr13	48712745	48713091	BRC2_peaks_peak_115	58	chr13	48653710	48711226	CYSLTR2	ensembl_havana	+	1
chr13	79406166	79406381	BRC1_peaks_peak_104	58	chr13	79311823	79406477	RBM26	ensembl_havana	-	1
chr13	79406166	79406381	BRC1_peaks_peak_104	58	chr13	79406308	79424328	RBM26-AS1	havana	+	1
chr13	91357781	91358225	DB1_peaks_peak_84	33	chr13	91347819	91354579	MIR17HG	ensembl_havana	+	1
chr13	91358340	91358636	BRC2_peaks_peak_117	33	chr13	91347819	91354579	MIR17HG	ensembl_havana	+	1
chr13	114281501	114281728	BRC1_peaks_peak_108	63	chr13	114281583	114305817	UPF3A	ensembl_havana	+	1
chr14	20343511	20343855	BRC2_peaks_peak_122	58	chr14	20343047	20343685	RPPH1	havana	-	1
chr14	20343511	20343855	BRC2_peaks_peak_122	58	chr14	20343581	20357905	PARP2	ensembl_havana	+	1
chr14	21383904	21384144	BRC1_peaks_peak_110	60	chr14	21351471	21384266	SUPT16H	ensembl_havana	-	1
chr15	44717729	44718038	DB1_peaks_peak_95	87	chr15	44711476	44718877	B2M	ensembl_havana	+	1
chr16	181288	181496	BRC1_peaks_peak_140	39	chr16	180452	181181	HBQ1	ensembl_havana	+	1
chr16	1964786	1965083	DB1_peaks_peak_107	74	chr16	1962051	1964860	RPS2	ensembl_havana	-	1
chr16	1964786	1965083	DB1_peaks_peak_107	74	chr16	1964958	1965509	SNHG9	havana	+	1
chr16	4425598	4425914	DB1_peaks_peak_108	71	chr16	4354541	4425705	CORO7	ensembl_havana	-	1
chr16	4425598	4425914	DB1_peaks_peak_108	71	chr16	4425804	4456775	DNAJA3	ensembl_havana	+	1
chr16	4474544	4474818	DB2_peaks_peak_101	105	chr16	4461679	4495763	NMRAL1	ensembl_havana	-	1
chr16	4474544	4474818	DB2_peaks_peak_101	105	chr16	4474689	4510347	HMOX2	ensembl_havana	+	1
chr16	4946865	4947078	BRC1_peaks_peak_141	133	chr16	4882506	4960741	PPL	ensembl_havana	-	1
chr16	6214625	6214833	BRC1_peaks_peak_142	63	chr16	5239801	6776014	RP11-420N3.3	havana	+	1
chr16	6214625	6214833	BRC1_peaks_peak_142	63	chr16	6019093	7713338	RBFOX1	ensembl_havana	+	1
chr16	14071210	14071465	BRC1_peaks_peak_143	97	chr16	14071320	14266773	MKL2	ensembl_havana	+	1
chr16	17271121	17271389	BRC2_peaks_peak_147	122	chr16	17101768	17470881	XYLT1	ensembl_havana	-	1
chr16	49158265	49158547	DB1_peaks_peak_111	42	chr16	49159507	49162023	RP11-22D3.1	havana	+	1
chr17	7220336	7220631	DB2_peaks_peak_114	69	chr17	7217124	7225273	ACADVL	ensembl_havana	+	1
chr17	8376409	8376665	BRC2_peaks_peak_162	76	chr17	8365562	8381328	RP11-849F2.5	havana	+	1
chr17	8376409	8376665	BRC2_peaks_peak_162	76	chr17	8368636	8376711	KRBA2	ensembl_havana	-	1
chr17	8376409	8376665	BRC2_peaks_peak_162	76	chr17	8368637	8383187	RP11-849F2.7	havana	-	1
chr17	8376778	8377036	BRC2_peaks_peak_163	43	chr17	8365562	8381328	RP11-849F2.5	havana	+	1
chr17	8376778	8377036	BRC2_peaks_peak_163	43	chr17	8368637	8383187	RP11-849F2.7	havana	-	1
chr17	8383283	8383613	DB3_peaks_peak_112	64	chr17	8377519	8383213	RPL26	ensembl_havana	-	1
chr17	11892844	11893126	DB1_peaks_peak_121	74	chr17	11598430	11969748	DNAH9	ensembl_havana	+	1
chr17	28952271	28952624	DB3_peaks_peak_113	57	chr17	28950512	29057220	PIPOX	ensembl_havana	+	1
chr17	41582328	41582616	DB1_peaks_peak_126	77	chr17	41582278	41586921	KRT14	ensembl_havana	-	1
chr17	42312749	42312992	DB2_peaks_peak_122	53	chr17	42313323	42388568	STAT3	ensembl_havana	-	1
chr17	57993533	57993965	BRC1_peaks_peak_167	68	chr17	57989037	58005253	RP11-159D12.5	havana	-	1
chr17	57993533	57993965	BRC1_peaks_peak_167	68	chr17	57989038	57994850	RP11-159D12.2	havana	-	1
chr17	58352226	58352469	DB2_peaks_peak_128	65	chr17	58325449	58415766	TSPOAP1-AS1	havana	+	1
chr17	58352226	58352469	DB2_peaks_peak_128	65	chr17	58345174	58353093	SUPT4H1	ensembl_havana	-	1
chr17	59707425	59707694	BRC2_peaks_peak_174	45	chr17	59674635	59707626	PTRH2	ensembl_havana	-	1
chr17	59707425	59707694	BRC2_peaks_peak_174	45	chr17	59707191	59842255	VMP1	ensembl_havana	+	1
chr17	64147260	64147624	DB2_peaks_peak_130	66	chr17	64147226	64263301	TEX2	ensembl_havana	-	1
chr17	65488096	65488455	BRC2_peaks_peak_176	87	chr17	65457540	65458408	CRAT40	havana	+	1
chr17	68035419	68035799	BRC2_peaks_peak_178	64	chr17	68035518	68046842	KPNA2	ensembl_havana	+	1
chr17	75775504	75775759	BRC2_peaks_peak_181	42	chr17	75776433	75785893	H3F3B	ensembl_havana	-	1
chr18	4510652	4511127	BRC2_peaks_peak_185	151	chr18	4459229	4459458	RP11-183C12.1	havana	+	1
chr18	25033684	25033892	BRC1_peaks_peak_178	52	chr18	25016433	25017204	WBP2P1	havana	-	1
chr18	57106951	57107328	DB1_peaks_peak_139	52	chr18	57136321	57146998	CTD-2526M8.3	havana	-	1
chr19	3310295	3310661	BRC2_peaks_peak_190	75	chr19	3296764	3303003	AC010649.1	havana	-	1
chr19	4723780	4724033	DB2_peaks_peak_142	48	chr19	4675223	4724673	DPP9	ensembl_havana	-	1
chr19	10115411	10115966	DB1_peaks_peak_148	77	chr19	10115016	10119918	EIF3G	ensembl_havana	-	1
chr19	11954823	11955031	BRC1_peaks_peak_192	74	chr19	11925074	11979290	CTD-2006C1.13	havana	+	1
chr19	12791934	12792414	DB1_peaks_peak_149	69	chr19	12763002	12872740	HOOK2	ensembl_havana	-	1
chr19	12791934	12792414	DB1_peaks_peak_149	69	chr19	12791495	12793315	JUNB	ensembl_havana	+	1
chr19	12792748	12793081	DB1_peaks_peak_150	77	chr19	12763002	12872740	HOOK2	ensembl_havana	-	1
chr19	12792748	12793081	DB1_peaks_peak_150	77	chr19	12791495	12793315	JUNB	ensembl_havana	+	1
chr19	13153423	13154246	DB1_peaks_peak_152	38	chr19	13150414	13154908	IER2	ensembl_havana	+	1
chr19	13153423	13154246	DB1_peaks_peak_152	38	chr19	13153070	13154193	CTC-250I14.6	havana	-	1
chr19	14006881	14007163	DB1_peaks_peak_153	36	chr19	13961537	14007039	RFX1	ensembl_havana	-	1
chr19	18152870	18153148	BRC2_peaks_peak_200	68	chr19	18153117	18170540	PIK3R2	ensembl_havana	+	1
chr19	35748135	35748404	DB3_peaks_peak_145	63	chr19	35745677	35754519	AC002398.9	havana	+	1
chr19	35748135	35748404	DB3_peaks_peak_145	63	chr19	35747056	35753415	AC002398.11	havana	-	1
chr19	35748135	35748404	DB3_peaks_peak_145	63	chr19	35748360	35754519	LIN37	ensembl_havana	+	1
chr19	35931613	35931876	BRC2_peaks_peak_202	52	chr19	35935357	35945767	LRFN3	ensembl_havana	+	1
chr19	36489510	36489952	BRC2_peaks_peak_203	55	chr19	36445118	36489902	ZNF566	ensembl_havana	-	1
chr19	36489510	36489952	BRC2_peaks_peak_203	55	chr19	36489648	36491040	CTD-2630F21.1	havana	+	1
chr19	36915991	36916199	BRC1_peaks_peak_198	50	chr19	36888123	36916291	ZNF829	ensembl_havana	-	1
chr19	46860262	46860522	BRC2_peaks_peak_208	55	chr19	46838135	46850992	AP2S1	ensembl_havana	-	1
chr19	47762670	47763078	DB1_peaks_peak_159	49	chr19	47757035	47768840	GLTSCR2-AS1	havana	-	1
chr19	58237454	58237716	BRC1_peaks_peak_211	42	chr19	58228593	58277495	ZNF544	ensembl_havana	+	1
chr19	58237454	58237716	BRC1_peaks_peak_211	42	chr19	58228913	58315183	CTD-3138B18.4	havana	+	1
chr2	1221717	1221988	BRC1_peaks_peak_213	74	chr2	950867	1367613	SNTG2	ensembl_havana	+	1
chr2	1866490	1866950	BRC2_peaks_peak_221	110	chr2	1789112	2331260	MYT1L	ensembl_havana	-	1
chr2	11561558	11561920	BRC1_peaks_peak_214	97	chr2	11482340	11642788	GREB1	ensembl_havana	+	1
chr2	11561558	11561920	BRC1_peaks_peak_214	97	chr2	11561660	11561779	RNA5SP85	ensembl	-	1
chr2	27409541	27409860	DB2_peaks_peak_162	130	chr2	27381193	27409687	PPM1G	ensembl_havana	-	1
chr2	42810441	42810684	DB2_peaks_peak_163	63	chr2	42797224	42798712	FTOP1	havana	-	1
chr2	47322874	47323329	BRC2_peaks_peak_224	160	chr2	47192404	47345074	AC073283.4	havana	-	1
chr2	73926568	73926963	BRC2_peaks_peak_226	76	chr2	73926825	73958961	DGUOK	ensembl_havana	+	1
chr2	121075094	121075316	BRC1_peaks_peak_220	16	chr2	121081436	121088726	AC067960.1	havana	-	1
chr2	177224996	177225585	BRC2_peaks_peak_233	61	chr2	177212562	177223958	HNRNPA3	ensembl_havana	+	1
chr2	177226080	177226558	BRC2_peaks_peak_234	52	chr2	177227594	177392697	NFE2L2	ensembl_havana	-	1
chr2	207423364	207423622	BRC2_peaks_peak_238	110	chr2	207239863	207529795	AC007879.5	havana	-	1
chr2	213284206	213284549	BRC2_peaks_peak_239	127	chr2	213284378	214410501	SPAG16	ensembl_havana	+	1
chr2	216412293	216412584	BRC2_peaks_peak_240	64	chr2	216385287	216412696	AC098820.2	havana	-	1
chr2	216412293	216412584	BRC2_peaks_peak_240	64	chr2	216412413	216483053	SMARCAL1	ensembl_havana	+	1
chr2	224585464	224585717	DB2_peaks_peak_173	93	chr2	224470149	224585397	CUL3	ensembl_havana	-	1
chr2	231453009	231453434	DB1_peaks_peak_177	74	chr2	231452194	231453153	AC017104.2	havana	+	1
chr2	234110894	234111149	BRC2_peaks_peak_241	34	chr2	234109080	234109481	AC006037.2	havana	+	1
chr20	1118264	1118557	DB1_peaks_peak_178	36	chr20	1113262	1189415	PSMF1	ensembl_havana	+	1
chr20	1118264	1118557	DB1_peaks_peak_178	36	chr20	1117846	1118450	RP4-545L17.11	havana	-	1
chr20	3786651	3786903	BRC1_peaks_peak_229	76	chr20	3783850	3786690	CENPB	ensembl_havana	-	1
chr20	3786651	3786903	BRC1_peaks_peak_229	76	chr20	3786771	3806121	CDC25B	ensembl_havana	+	1
chr20	17938791	17939175	DB1_peaks_peak_180	47	chr20	17941596	17968980	SNX5	ensembl_havana	-	1
chr20	23335129	23335384	BRC2_peaks_peak_244	60	chr20	23320957	23325352	RP5-851M4.1	havana	-	1
chr20	31880096	31880356	BRC2_peaks_peak_246	66	chr20	31870701	31944963	TTLL9	ensembl_havana	+	1
chr20	31968494	31968786	BRC2_peaks_peak_248	106	chr20	31968001	32003387	XKR7	ensembl_havana	+	1
chr20	35700509	35700764	BRC2_peaks_peak_250	42	chr20	35699271	35700984	ROMO1	ensembl_havana	+	1
chr20	36384039	36384461	BRC2_peaks_peak_252	76	chr20	36306335	36528637	DLGAP4	ensembl_havana	+	1
chr20	37626976	37627231	BRC2_peaks_peak_253	55	chr20	37619297	37623119	LINC00489	havana	-	1
chr20	44616039	44616321	DB1_peaks_peak_185	56	chr20	44531784	44624247	PKIG	ensembl_havana	+	1
chr20	59564659	59564875	BRC1_peaks_peak_238	72	chr20	59577508	59847711	PHACTR3	ensembl_havana	+	1
chr21	27569211	27569471	BRC2_peaks_peak_257	67	chr21	27638692	27653491	AP001607.1	havana	+	1
chr21	32771759	32772240	BRC2_peaks_peak_259	92	chr21	32733898	32771858	PAXBP1	ensembl_havana	-	1
chr21	32771759	32772240	BRC2_peaks_peak_259	92	chr21	32772099	32893735	C21orf62-AS1	havana	+	1
chr21	34828013	34828221	BRC1_peaks_peak_240	32	chr21	34787800	36004667	RUNX1	ensembl_havana	-	1
chr21	34867603	34868044	BRC2_peaks_peak_260	38	chr21	34787800	36004667	RUNX1	ensembl_havana	-	1
chr21	39183357	39183919	BRC2_peaks_peak_261	42	chr21	39174768	39183851	PSMG1	ensembl_havana	-	1
chr22	31399390	31399648	BRC2_peaks_peak_265	64	chr22	31399522	31528740	DRG1	ensembl_havana	+	1
chr22	35299808	35300054	DB2_peaks_peak_183	37	chr22	35299274	35347994	TOM1	ensembl_havana	+	1
chr22	37328749	37328957	BRC1_peaks_peak_244	50	chr22	37339582	37427445	ELFN2	havana	-	1
chr22	42079571	42079823	DB2_peaks_peak_185	56	chr22	42079690	42084284	SMDT1	ensembl_havana	+	1
chr3	12831903	12832185	DB1_peaks_peak_193	35	chr3	12796471	12871916	CAND2	ensembl_havana	+	1
chr3	31648057	31649059	DB1_peaks_peak_195	61	chr3	31657889	32077580	OSBPL10	ensembl_havana	-	1
chr3	36701755	36702018	DB2_peaks_peak_193	58	chr3	36712421	36764349	DCLK3	ensembl_havana	-	1
chr3	38084264	38084659	BRC2_peaks_peak_274	107	chr3	38039204	38124025	DLEC1	ensembl_havana	+	1
chr3	38805818	38806210	BRC2_peaks_peak_275	133	chr3	38696801	38794010	SCN10A	ensembl_havana	-	1
chr3	39414365	39414654	BRC2_peaks_peak_276	72	chr3	39406688	39412542	RPSA	ensembl_havana	+	1
chr3	48661664	48661975	DB3_peaks_peak_182	52	chr3	48636468	48662915	CELSR3	ensembl_havana	-	1
chr3	66220717	66220994	BRC2_peaks_peak_280	71	chr3	66133609	66388116	SLC25A26	ensembl_havana	+	1
chr3	69378312	69378555	DB2_peaks_peak_198	66	chr3	69169989	69542583	FRMD4B	ensembl_havana	-	1
chr3	108037339	108037818	BRC2_peaks_peak_284	89	chr3	108036717	108038445	RP11-861A13.3	havana	-	1
chr3	108038494	108039006	BRC2_peaks_peak_285	80	chr3	108036717	108038445	RP11-861A13.3	havana	-	1
chr3	108039439	108039747	BRC2_peaks_peak_286	67	chr3	108036717	108038445	RP11-861A13.3	havana	-	1
chr3	108040624	108040914	DB3_peaks_peak_186	42	chr3	108036717	108038445	RP11-861A13.3	havana	-	1
chr3	122415836	122416118	DB1_peaks_peak_201	49	chr3	122412331	122416051	WDR5B	ensembl_havana	-	1
chr3	140383415	140383697	DB1_peaks_peak_204	48	chr3	139935184	140577397	CLSTN2	havana	+	1
chr3	148974432	148974710	BRC2_peaks_peak_292	121	chr3	148985867	148987668	UBQLN4P1	havana	-	1
chr3	170864639	170865022	BRC2_peaks_peak_294	76	chr3	170864874	170870483	RPL22L1	ensembl_havana	-	1
chr3	186784135	186784416	DB3_peaks_peak_192	31	chr3	186781779	186784179	RP11-573D15.9	havana	-	1
chr3	186784135	186784416	DB3_peaks_peak_192	31	chr3	186783204	186789900	EIF4A2	ensembl_havana	+	1
chr4	39977734	39978119	BRC2_peaks_peak_302	112	chr4	39822862	39977956	PDS5A	ensembl_havana	-	1
chr4	82423638	82423847	BRC1_peaks_peak_276	52	chr4	82422563	82430408	HNRNPDL	ensembl_havana	-	1
chr4	113762419	113762802	BRC2_peaks_peak_307	50	chr4	113451031	113761927	CAMK2D	ensembl_havana	-	1
chr4	127965014	127965367	BRC2_peaks_peak_309	45	chr4	127917804	127965995	MFSD8	ensembl_havana	-	1
chr4	127965014	127965367	BRC2_peaks_peak_309	45	chr4	127965305	128039711	ABHD18	ensembl_havana	+	1
chr4	128061050	128061357	DB1_peaks_peak_215	27	chr4	128061267	128222931	LARP1B	ensembl_havana	+	1
chr4	151099408	151099722	DB1_peaks_peak_218	28	chr4	151099572	151104652	RPS3A	ensembl_havana	+	1
chr5	10249771	10250086	BRC2_peaks_peak_315	52	chr5	10226329	10249897	FAM173B	ensembl_havana	-	1
chr5	10249771	10250086	BRC2_peaks_peak_315	52	chr5	10248324	10249915	CTD-2256P15.1	havana	+	1
chr5	10249771	10250086	BRC2_peaks_peak_315	52	chr5	10249920	10266412	CCT5	ensembl_havana	+	1
chr5	14157328	14157586	BRC2_peaks_peak_316	83	chr5	14143701	14532128	TRIO	ensembl_havana	+	1
chr5	41841239	41841537	DB1_peaks_peak_221	40	chr5	41730064	41870519	OXCT1	ensembl_havana	-	1
chr5	57173911	57174119	BRC1_peaks_peak_285	85	chr5	57173947	57264679	GPBP1	ensembl_havana	+	1
chr5	128083033	128083324	BRC2_peaks_peak_320	103	chr5	127940425	128083172	LINC01184	havana	-	1
chr5	131635297	131635540	DB2_peaks_peak_221	77	chr5	131425890	131796983	CTC-432M15.3	havana	-	1
chr5	134150281	134150585	BRC2_peaks_peak_323	29	chr5	134114710	134151865	TCF7	ensembl_havana	+	1
chr5	134150281	134150585	BRC2_peaks_peak_323	29	chr5	134148934	134177038	SKP1	ensembl_havana	-	1
chr5	138464871	138465114	DB2_peaks_peak_225	81	chr5	138465489	138469315	EGR1	ensembl_havana	+	1
chr5	138543306	138543614	BRC2_peaks_peak_325	73	chr5	138506094	138543300	ETF1	ensembl_havana	-	1
chr5	172768434	172769120	DB1_peaks_peak_229	69	chr5	172762979	172777774	RP11-779O18.3	havana	+	1
chr5	172768434	172769120	DB1_peaks_peak_229	69	chr5	172768089	172771195	DUSP1	ensembl_havana	-	1
chr5	172770841	172771103	DB2_peaks_peak_231	50	chr5	172762979	172777774	RP11-779O18.3	havana	+	1
chr5	172770841	172771103	DB2_peaks_peak_231	50	chr5	172768089	172771195	DUSP1	ensembl_havana	-	1
chr6	27902298	27902726	DB2_peaks_peak_235	120	chr6	27897503	27897566	RNU7-26P	ensembl	-	1
chr6	30617204	30617412	BRC1_peaks_peak_301	66	chr6	30600399	30618612	PPP1R10	ensembl_havana	-	1
chr6	32130222	32130430	BRC1_peaks_peak_302	80	chr6	32128706	32130291	FKBPL	ensembl_havana	-	1
chr6	35259496	35259780	DB2_peaks_peak_238	175	chr6	35258908	35295985	ZNF76	ensembl_havana	+	1
chr6	42890838	42891093	BRC2_peaks_peak_340	45	chr6	42890264	42890816	C6orf226	ensembl_havana	-	1
chr6	48671199	48671527	BRC2_peaks_peak_342	132	chr6	48701490	48701872	RP1-281E18.1	havana	-	1
chr6	53545163	53545428	DB2_peaks_peak_246	60	chr6	53497340	53616970	GCLC	ensembl_havana	-	1
chr6	85674256	85674542	BRC2_peaks_peak_347	64	chr6	85660949	85678736	SNHG5	havana	-	1
chr6	90587224	90587490	DB3_peaks_peak_229	52	chr6	90513572	90587045	MAP3K7	ensembl_havana	-	1
chr6	109370752	109371007	BRC2_peaks_peak_350	61	chr6	109366513	109382457	CD164	ensembl_havana	-	1
chr6	109372754	109372972	BRC1_peaks_peak_318	26	chr6	109366513	109382457	CD164	ensembl_havana	-	1
chr6	114713697	114714149	BRC2_peaks_peak_351	93	chr6	114866872	114866976	RNU6-475P	ensembl	-	1
chr6	116279813	116280039	BRC1_peaks_peak_319	57	chr6	116254172	116444860	DSE	ensembl_havana	+	1
chr6	116279813	116280039	BRC1_peaks_peak_319	57	chr6	116276577	116279903	TSPYL1	ensembl_havana	-	1
chr6	132818565	132818773	BRC1_peaks_peak_320	34	chr6	132814440	132817564	RPS12	ensembl_havana	+	1
chr6	132819088	132819361	BRC2_peaks_peak_352	50	chr6	132814440	132817564	RPS12	ensembl_havana	+	1
chr6	135210454	135210860	BRC2_peaks_peak_353	52	chr6	135181314	135219173	MYB	ensembl_havana	+	1
chr6	135211249	135211667	DB2_peaks_peak_250	43	chr6	135181314	135219173	MYB	ensembl_havana	+	1
chr6	135212760	135213184	BRC2_peaks_peak_354	37	chr6	135181314	135219173	MYB	ensembl_havana	+	1
chr6	135213708	135214156	BRC2_peaks_peak_355	50	chr6	135181314	135219173	MYB	ensembl_havana	+	1
chr6	153002823	153003031	BRC1_peaks_peak_326	32	chr6	152987361	153002685	MTRF1L	ensembl_havana	-	1
chr7	4403362	4403570	BRC1_peaks_peak_330	50	chr7	4511958	4512033	CYP3A54P	havana	-	1
chr7	26184163	26184542	BRC1_peaks_peak_331	50	chr7	26152239	26187125	NFE2L3	ensembl_havana	+	1
chr7	36850625	36850964	BRC2_peaks_peak_367	45	chr7	36854360	37449249	ELMO1	ensembl_havana	-	1
chr7	36851483	36851768	BRC1_peaks_peak_336	90	chr7	36854360	37449249	ELMO1	ensembl_havana	-	1
chr7	92602012	92602417	DB2_peaks_peak_261	83	chr7	92604920	92836594	CDK6	ensembl_havana	-	1
chr7	100048010	100048228	BRC1_peaks_peak_338	40	chr7	100049773	100065038	ZSCAN21	ensembl_havana	+	1
chr7	100429735	100430017	DB1_peaks_peak_256	56	chr7	100428789	100434126	MEPCE	ensembl_havana	+	1
chr7	100705929	100706222	DB3_peaks_peak_242	75	chr7	100706052	100707495	POP7	ensembl_havana	+	1
chr7	104983564	104983999	DB1_peaks_peak_258	52	chr7	104950314	105013044	LINC01004	havana	-	1
chr7	112450766	112451134	DB3_peaks_peak_243	56	chr7	112422967	112481017	IFRD1	ensembl_havana	+	1
chr7	132132235	132132687	BRC2_peaks_peak_372	122	chr7	132123331	132648688	PLXNA4	ensembl_havana	-	1
chr7	146708568	146708776	BRC1_peaks_peak_344	85	chr7	146116001	148420998	CNTNAP2	ensembl_havana	+	1
chr7	150378542	150378837	DB1_peaks_peak_262	57	chr7	150368789	150410597	ZNF775	ensembl_havana	+	1
chr8	1832580	1833065	BRC2_peaks_peak_377	64	chr8	1763887	1958627	KBTBD11-OT1	havana	+	1
chr8	1832580	1833065	BRC2_peaks_peak_377	64	chr8	1823975	1958641	ARHGEF10	ensembl_havana	+	1
chr8	10990134	10990591	BRC2_peaks_peak_379	34	chr8	10896044	11201366	XKR6	ensembl_havana	-	1
chr8	22010081	22010402	BRC1_peaks_peak_348	54	chr8	21919670	22006585	XPO7	ensembl_havana	+	1
chr8	35330089	35330371	DB1_peaks_peak_266	38	chr8	35235456	35796550	UNC5D	ensembl_havana	+	1
chr8	60625922	60626130	BRC1_peaks_peak_355	49	chr8	60516856	60623627	RAB2A	ensembl_havana	+	1
chr8	62919207	62919464	BRC2_peaks_peak_387	87	chr8	62248590	62999652	NKAIN3	havana	+	1
chr8	129939642	129940006	DB1_peaks_peak_271	88	chr8	129839592	130017129	FAM49B	ensembl_havana	-	1
chr8	129939642	129940006	DB1_peaks_peak_271	88	chr8	129939855	129949394	RP11-473O4.3	havana	+	1
chr9	26956133	26956464	BRC1_peaks_peak_361	154	chr9	26947038	27062930	IFT74	ensembl_havana	+	1
chr9	26956133	26956464	BRC1_peaks_peak_361	154	chr9	26955779	26956295	IFT74-AS1	havana	-	1
chr9	71901909	71902117	BRC1_peaks_peak_363	52	chr9	71862451	71910931	ABHD17B	ensembl_havana	-	1
chr9	96854037	96854380	DB1_peaks_peak_280	49	chr9	96816471	96875623	ZNF782	ensembl_havana	-	1
chr9	124110282	124110698	BRC2_peaks_peak_406	73	chr9	124001669	124033301	LHX2	ensembl_havana	+	1
chrUn_KI270752v1	140	440	DB1_peaks_peak_286	146	.	-1	-1	.	-1	.	1
chrUn_KI270752v1	3342	3624	DB1_peaks_peak_287	63	.	-1	-1	.	-1	.	1
chrX	11919071	11919415	DB1_peaks_peak_288	55	chrX	12054823	12054926	Y_RNA	ensembl	-	1
chrX	77899254	77899540	DB3_peaks_peak_273	91	chrX	77899437	77907373	COX7B	ensembl_havana	+	1
chrX	79957155	79957414	BRC2_peaks_peak_421	87	chrX	80014755	80031769	TBX22	ensembl_havana	+	1
chrX	92208037	92208396	BRC1_peaks_peak_385	97	chrX	91779260	92623230	PCDH11X	ensembl_havana	+	1
chrX	130711416	130711637	BRC1_peaks_peak_387	29	chrX	130623368	130903317	ENOX2	ensembl_havana	-	1

## Sheet: RD_bcat_basal_JURKAT
chrom	Start	End	Name	Score	genechr	genestart	geneend	Symbol	annotation	strand	replicates
chr1	12210620	12210943	BJC1_peak_10,BJC3_peak_4,BJC2_peak_6	77	chr1	12166942	12209228	TNFRSF1B	ensembl_havana	+	3
chr7	112450807	112451274	BJC1_peak_1006,BJC2_peak_434,BJC3_peak_472	42	chr7	112422967	112481017	IFRD1	ensembl_havana	+	3
chr7	118183914	118184275	BJC1_peak_1007,BJC2_peak_435,BJC3_peak_473	146	chr7	118184031	118192824	LSM8	ensembl_havana	+	3
chr1	207050842	207051275	BJC1_peak_101,BJC3_peak_49,BJC2_peak_41	309	chr1	207043848	207052980	YOD1	ensembl_havana	-	3
chr1	207050842	207051275	BJC1_peak_101,BJC3_peak_49,BJC2_peak_41	309	chr1	207034365	207081024	PFKFB2	ensembl_havana	+	3
chr7	130205343	130205708	BJC1_peak_1011,BJC3_peak_474,BJC2_peak_436	297	chr7	130164714	130207770	TMEM209	ensembl_havana	-	3
chr7	130205343	130205708	BJC1_peak_1011,BJC3_peak_474,BJC2_peak_436	297	chr7	130173717	130205361	RP11-775D22.3	havana	+	3
chr7	139359432	139359961	BJC1_peak_1017,BJC3_peak_477,BJC2_peak_441	173	chr7	139359031	139359566	RP11-634H22.1	havana	-	3
chr7	139359432	139359961	BJC1_peak_1017,BJC3_peak_477,BJC2_peak_441	173	chr7	139340358	139423457	LUC7L2	ensembl_havana	+	3
chr7	139359432	139359961	BJC1_peak_1017,BJC3_peak_477,BJC2_peak_441	173	chr7	139341359	139422599	C7orf55-LUC7L2	ensembl_havana	+	3
chr1	209784455	209784789	BJC1_peak_105,BJC3_peak_51,BJC2_peak_43	141	chr1	209779207	209784559	C1orf74	ensembl_havana	-	3
chr9	6681194	6681833	BJC1_peak_1056,BJC2_peak_456,BJC3_peak_495,BJC2_peak_457	222	chr9	6675283	6675614	RP11-390F4.2	havana	+	3
chr9	19049251	19049546	BJC1_peak_1058,BJC3_peak_496,BJC2_peak_458	136	chr9	18927657	19049354	SAXO1	ensembl_havana	-	3
chr9	19049251	19049546	BJC1_peak_1058,BJC3_peak_496,BJC2_peak_458	136	chr9	19049394	19050983	RRAGA	ensembl_havana	+	3
chr9	70258844	70259137	BJC1_peak_1072,BJC3_peak_502,BJC2_peak_464	79	chr9	70193996	70258866	SMC5-AS1	havana	-	3
chr9	70258844	70259137	BJC1_peak_1072,BJC3_peak_502,BJC2_peak_464	79	chr9	70258961	70354888	SMC5	ensembl_havana	+	3
chr9	109119870	109120317	BJC1_peak_1082,BJC3_peak_508,BJC2_peak_467	107	chr9	109015151	109119945	TMEM245	ensembl_havana	-	3
chr9	120842826	120843230	BJC1_peak_1084,BJC3_peak_509,BJC2_peak_468	648	chr9	120815495	120842984	PSMD5	ensembl_havana	-	3
chr9	120842826	120843230	BJC1_peak_1084,BJC3_peak_509,BJC2_peak_468	648	chr9	120824827	120851355	PSMD5-AS1	havana	+	3
chr9	121169270	121169995	BJC1_peak_1086,BJC2_peak_469,BJC3_peak_510,BJC1_peak_1087	69	chr9	121074862	121177610	CNTRL	ensembl_havana	+	3
chr9	122905170	122905662	BJC1_peak_1089,BJC3_peak_511,BJC2_peak_470	365	chr9	122844555	122905341	RC3H2	ensembl_havana	-	3
chrM	15295	16533	BJC1_peak_1103,BJC2_peak_474,BJC2_peak_475	76	.	-1	-1	.	-1	.	3
chrX	154378782	154379308	BJC1_peak_1121,BJC2_peak_485,BJC3_peak_524	166	chrX	154379196	154381523	EMD	ensembl_havana	+	3
chr1	246931732	246932442	BJC1_peak_115,BJC2_peak_45,BJC3_peak_57	383	chr1	246839097	246931978	AHCTF1	ensembl_havana	-	3
chr10	46030453	46030785	BJC1_peak_129,BJC2_peak_51,BJC3_peak_63	291	chr10	46005087	46030714	NCOA4	ensembl_havana	-	3
chr1	19596796	19597180	BJC1_peak_13,BJC3_peak_5,BJC2_peak_7	225	chr1	19591801	19596832	RP5-1056L3.1	havana	-	3
chr1	19596796	19597180	BJC1_peak_13,BJC3_peak_5,BJC2_peak_7	225	chr1	19596976	19629821	MINOS1	ensembl_havana	+	3
chr1	19596796	19597180	BJC1_peak_13,BJC3_peak_5,BJC2_peak_7	225	chr1	19596978	19658056	MINOS1-NBL1	ensembl_havana	+	3
chr10	63133011	63133302	BJC1_peak_133,BJC3_peak_64,BJC2_peak_52	73	chr10	63133246	63155031	NRBF2	ensembl_havana	+	3
chr10	67849351	67849673	BJC1_peak_134,BJC2_peak_53,BJC3_peak_65	141	chr10	67849524	67850746	RP11-57G10.8	havana	+	3
chr10	68331799	68332127	BJC1_peak_135,BJC2_peak_54,BJC3_peak_66	412	chr10	68282659	68333049	PBLD	ensembl_havana	-	3
chr10	68331799	68332127	BJC1_peak_135,BJC2_peak_54,BJC3_peak_66	412	chr10	68331173	68343191	HNRNPH3	ensembl_havana	+	3
chr10	73625917	73626265	BJC1_peak_141,BJC3_peak_68,BJC2_peak_56	412	chr10	73497537	73625953	USP54	ensembl_havana	-	3
chr10	73625917	73626265	BJC1_peak_141,BJC3_peak_68,BJC2_peak_56	412	chr10	73625995	73626790	RP11-464F9.20	havana	+	3
chr10	125719405	125719796	BJC1_peak_165,BJC3_peak_85,BJC2_peak_66	315	chr10	125700435	125719566	FLJ37035	havana	-	3
chr10	125719405	125719796	BJC1_peak_165,BJC3_peak_85,BJC2_peak_66	315	chr10	125707415	125749525	RP11-383C5.8	havana	-	3
chr10	125719405	125719796	BJC1_peak_165,BJC3_peak_85,BJC2_peak_66	315	chr10	125719514	125764143	EDRF1	ensembl_havana	+	3
chr10	133373289	133373509	BJC1_peak_166,BJC2_peak_67,BJC3_peak_86	111	chr10	133362479	133373689	ECHS1	ensembl_havana	-	3
chr11	695130	695756	BJC1_peak_167,BJC2_peak_68,BJC3_peak_87,BJC2_peak_69	143	chr11	644232	706715	DEAF1	ensembl_havana	-	3
chr11	695130	695756	BJC1_peak_167,BJC2_peak_68,BJC3_peak_87,BJC2_peak_69	143	chr11	694437	727727	EPS8L2	ensembl_havana	+	3
chr11	695130	695756	BJC1_peak_167,BJC2_peak_68,BJC3_peak_87,BJC2_peak_69	143	chr11	695427	705028	TMEM80	ensembl_havana	+	3
chr1	23980217	23980560	BJC1_peak_17,BJC3_peak_7,BJC2_peak_8	277	chr1	23964803	23980927	SRSF10	ensembl_havana	-	3
chr11	5224902	5225406	BJC1_peak_171,BJC2_peak_71,BJC3_peak_88	73	chr11	5225463	5229395	HBB	ensembl_havana	-	3
chr11	58578611	58578996	BJC1_peak_187,BJC3_peak_98,BJC2_peak_79	169	chr11	58579110	58621042	ZFP91	ensembl_havana	+	3
chr11	64778716	64779230	BJC1_peak_190,BJC3_peak_101,BJC2_peak_80	342	chr11	64764605	64778786	SF1	ensembl_havana	-	3
chr11	64778716	64779230	BJC1_peak_190,BJC3_peak_101,BJC2_peak_80	342	chr11	64778953	64779405	AP001462.6	havana	+	3
chr11	66421636	66422025	BJC1_peak_193,BJC3_peak_102,BJC2_peak_81	190	chr11	66421003	66426707	NPAS4	ensembl_havana	+	3
chr1	27725481	27725808	BJC1_peak_22,BJC2_peak_9,BJC3_peak_11	122	chr1	27725978	27763122	FAM76A	ensembl_havana	+	3
chr12	27243927	27244253	BJC1_peak_232,BJC3_peak_120,BJC2_peak_93	137	chr12	27243967	27325959	STK38L	ensembl_havana	+	3
chr12	29380961	29381513	BJC1_peak_233,BJC3_peak_121,BJC2_peak_94	283	chr12	29337351	29381189	ERGIC2	ensembl_havana	-	3
chr12	48957312	48957689	BJC1_peak_236,BJC2_peak_96,BJC3_peak_123	184	chr12	48903502	48957365	RP11-302B13.5	havana	-	3
chr12	48957312	48957689	BJC1_peak_236,BJC2_peak_96,BJC3_peak_123	184	chr12	48935722	48957551	ARF3	ensembl_havana	-	3
chr12	57547049	57547404	BJC1_peak_252,BJC3_peak_128,BJC2_peak_99	340	chr12	57530101	57547331	DCTN2	ensembl_havana	-	3
chr12	67268702	67269386	BJC1_peak_253,BJC3_peak_131,BJC2_peak_100	133	chr12	67269280	67319951	CAND1	ensembl_havana	+	3
chr12	102120058	102120315	BJC1_peak_263,BJC2_peak_103,BJC3_peak_136	90	chr12	102073102	102120124	NUP37	ensembl_havana	-	3
chr12	102120058	102120315	BJC1_peak_263,BJC2_peak_103,BJC3_peak_136	90	chr12	102120184	102197520	PARPBP	ensembl_havana	+	3
chr12	118016554	118016869	BJC1_peak_270,BJC3_peak_139,BJC2_peak_107	319	chr12	118013587	118033130	RFC5	ensembl_havana	+	3
chr12	128823916	128824136	BJC1_peak_280,BJC3_peak_144,BJC2_peak_113	169	chr12	128793190	128823983	SLC15A4	ensembl_havana	-	3
chr13	21176352	21176846	BJC1_peak_283,BJC3_peak_147,BJC2_peak_115	396	chr13	21153594	21176602	SKA3	ensembl_havana	-	3
chr13	21176352	21176846	BJC1_peak_283,BJC3_peak_147,BJC2_peak_115	396	chr13	21176644	21179084	MRPL57	ensembl_havana	+	3
chr13	41132711	41133041	BJC1_peak_291,BJC3_peak_152,BJC2_peak_120	151	chr13	41127568	41132746	KBTBD6	ensembl_havana	-	3
chr13	41132711	41133041	BJC1_peak_291,BJC3_peak_152,BJC2_peak_120	151	chr13	41132938	41236686	RP11-74J13.8	havana	+	3
chr13	49443883	49444276	BJC1_peak_300,BJC3_peak_154,BJC2_peak_122	279	chr13	49308649	49444126	CAB39L	ensembl_havana	-	3
chr13	113296967	113297325	BJC1_peak_314,BJC2_peak_126,BJC3_peak_159	232	chr13	113297240	113323672	LAMP1	ensembl_havana	+	3
chr14	39174826	39175195	BJC1_peak_326,BJC3_peak_165,BJC2_peak_130	143	chr14	39174884	39175880	RP11-407N17.4	havana	-	3
chr14	39174826	39175195	BJC1_peak_326,BJC3_peak_165,BJC2_peak_130	143	chr14	39175182	39183218	PNN	ensembl_havana	+	3
chr14	50875316	50875657	BJC1_peak_327,BJC3_peak_166,BJC2_peak_132	60	chr14	50857890	50944736	PYGL	ensembl_havana	-	3
chr14	50875316	50875657	BJC1_peak_327,BJC3_peak_166,BJC2_peak_132	60	chr14	50872159	50904970	ABHD12B	ensembl_havana	+	3
chr14	71320068	71320385	BJC1_peak_339,BJC2_peak_136,BJC3_peak_170	262	chr14	71292728	71321814	RP1-261D10.2	havana	-	3
chr14	77457552	77457938	BJC1_peak_344,BJC2_peak_137,BJC3_peak_172	209	chr14	77426674	77457952	VIPAS39	ensembl_havana	-	3
chr14	77457552	77457938	BJC1_peak_344,BJC2_peak_137,BJC3_peak_172	209	chr14	77457869	77469474	AHSA1	ensembl_havana	+	3
chr14	100238614	100238981	BJC1_peak_350,BJC3_peak_175,BJC2_peak_138	270	chr14	100238297	100282792	YY1	ensembl_havana	+	3
chr14	101948036	101948416	BJC1_peak_351,BJC3_peak_176,BJC2_peak_139	779	chr14	101948346	101949425	RP11-1017G21.5	havana	+	3
chr14	103333830	103334208	BJC1_peak_352,BJC3_peak_177,BJC2_peak_140	165	chr14	103333543	103345025	EIF5	ensembl_havana	+	3
chr15	23039321	23039978	BJC1_peak_354,BJC2_peak_141,BJC3_peak_178	611	chr15	22983191	23039673	TUBGCP5	ensembl_havana	-	3
chr15	39782637	39782948	BJC1_peak_357,BJC3_peak_180,BJC2_peak_143	150	chr15	39600030	39782830	FSIP1	ensembl_havana	-	3
chr15	39782637	39782948	BJC1_peak_357,BJC3_peak_180,BJC2_peak_143	150	chr15	39770558	39801333	RP11-37C7.1	havana	-	3
chr15	39782637	39782948	BJC1_peak_357,BJC3_peak_180,BJC2_peak_143	150	chr15	39782570	39785617	RP11-37C7.3	havana	+	3
chr15	55196900	55197165	BJC1_peak_366,BJC3_peak_184,BJC2_peak_147	154	chr15	55180805	55197067	RSL24D1	ensembl_havana	-	3
chr15	73633309	73633700	BJC1_peak_377,BJC2_peak_153,BJC3_peak_190	254	chr15	73560013	73634134	NPTN	ensembl_havana	-	3
chr15	78437889	78438292	BJC1_peak_384,BJC3_peak_194,BJC2_peak_157	697	chr15	78437430	78501456	IREB2	ensembl_havana	+	3
chr15	84654207	84654503	BJC1_peak_389,BJC3_peak_196,BJC2_peak_158	211	chr15	84639280	84654343	WDR73	ensembl_havana	-	3
chr15	99251078	99251421	BJC1_peak_392,BJC3_peak_197,BJC2_peak_159	229	chr15	99136322	99251223	TTC23	ensembl_havana	-	3
chr15	99251078	99251421	BJC1_peak_392,BJC3_peak_197,BJC2_peak_159	229	chr15	99251361	99390729	LRRC28	ensembl_havana	+	3
chr16	1964772	1965028	BJC1_peak_396,BJC3_peak_198,BJC2_peak_161	80	chr16	1962051	1964860	RPS2	ensembl_havana	-	3
chr16	1964772	1965028	BJC1_peak_396,BJC3_peak_198,BJC2_peak_161	80	chr16	1964958	1965509	SNHG9	havana	+	3
chr16	4616083	4616377	BJC1_peak_399,BJC3_peak_199,BJC2_peak_162	126	chr16	4616492	4690974	MGRN1	ensembl_havana	+	3
chr16	13919783	13920096	BJC1_peak_401,BJC3_peak_200,BJC2_peak_164	119	chr16	13920156	13952345	ERCC4	ensembl_havana	+	3
chr16	30697990	30698385	BJC1_peak_406,BJC2_peak_167,BJC3_peak_201	122	chr16	30697706	30699058	RP11-146F11.1	ensembl_havana	-	3
chr16	30697990	30698385	BJC1_peak_406,BJC2_peak_167,BJC3_peak_201	122	chr16	30698208	30741409	SRCAP	ensembl_havana	+	3
chr16	67833776	67834176	BJC1_peak_417,BJC3_peak_205,BJC2_peak_170	145	chr16	67828156	67847811	CENPT	ensembl_havana	-	3
chr16	75623239	75623525	BJC1_peak_424,BJC3_peak_206,BJC2_peak_173	121	chr16	75596980	75623300	ADAT1	ensembl_havana	-	3
chr16	83807876	83808179	BJC1_peak_426,BJC2_peak_174,BJC3_peak_207	272	chr16	83807842	83819737	HSBP1	ensembl_havana	+	3
chr16	84116710	84117151	BJC1_peak_427,BJC2_peak_175,BJC3_peak_208	149	chr16	84053760	84116906	MBTPS1	ensembl_havana	-	3
chr16	84116710	84117151	BJC1_peak_427,BJC2_peak_175,BJC3_peak_208	149	chr16	84117050	84117571	RP11-505K9.1	havana	+	3
chr16	87950839	87951670	BJC1_peak_429,BJC3_peak_210,BJC2_peak_177,BJC3_peak_211,BJC2_peak_178	1022	chr16	87949243	88077318	BANP	ensembl_havana	+	3
chr17	4263801	4264154	BJC1_peak_441,BJC3_peak_217,BJC2_peak_183	184	chr17	4163906	4263977	ANKFY1	ensembl_havana	-	3
chr17	7931944	7932280	BJC1_peak_446,BJC2_peak_187,BJC3_peak_220	205	chr17	7930344	7932123	TRAPPC1	ensembl_havana	-	3
chr17	7931944	7932280	BJC1_peak_446,BJC2_peak_187,BJC3_peak_220	205	chr17	7932100	7949918	CNTROB	ensembl_havana	+	3
chr17	28719779	28720059	BJC1_peak_450,BJC3_peak_221,BJC2_peak_189	111	chr17	28719392	28724359	RPL23A	ensembl_havana	+	3
chr17	28952264	28952624	BJC1_peak_452,BJC2_peak_190,BJC3_peak_222	228	chr17	28950512	29057220	PIPOX	ensembl_havana	+	3
chr17	39451099	39451499	BJC1_peak_459,BJC3_peak_226,BJC2_peak_193	273	chr17	39404284	39451286	MED1	ensembl_havana	-	3
chr17	42561916	42562223	BJC1_peak_463,BJC3_peak_229,BJC2_peak_196	188	chr17	42536509	42562062	RP11-400F19.8	havana	+	3
chr17	42561916	42562223	BJC1_peak_463,BJC3_peak_229,BJC2_peak_196	188	chr17	42561466	42566277	COASY	ensembl_havana	+	3
chr17	54968551	54968915	BJC1_peak_482,BJC3_peak_238,BJC2_peak_207	141	chr17	54951901	54968785	COX11	ensembl_havana	-	3
chr17	54968551	54968915	BJC1_peak_482,BJC3_peak_238,BJC2_peak_207	141	chr17	54968726	55173632	STXBP4	ensembl_havana	+	3
chr17	59106758	59107261	BJC1_peak_487,BJC2_peak_210,BJC3_peak_240	143	chr17	58982637	59106921	TRIM37	ensembl_havana	-	3
chr17	59106758	59107261	BJC1_peak_487,BJC2_peak_210,BJC3_peak_240	143	chr17	59106597	59118267	AC099850.1	havana	+	3
chr17	59707381	59707751	BJC1_peak_488,BJC2_peak_211,BJC3_peak_241	236	chr17	59674635	59707626	PTRH2	ensembl_havana	-	3
chr17	59707381	59707751	BJC1_peak_488,BJC2_peak_211,BJC3_peak_241	236	chr17	59707191	59842255	VMP1	ensembl_havana	+	3
chr1	70354574	70354914	BJC1_peak_49,BJC3_peak_24,BJC2_peak_16	274	chr1	70260587	70354734	ANKRD13C	ensembl_havana	-	3
chr1	70354574	70354914	BJC1_peak_49,BJC3_peak_24,BJC2_peak_16	274	chr1	70354804	70385339	HHLA3	ensembl_havana	+	3
chr17	76557535	76557892	BJC1_peak_498,BJC3_peak_247,BJC2_peak_214	435	chr17	76545667	76557683	RP11-666A8.8	havana	-	3
chr17	76557535	76557892	BJC1_peak_498,BJC3_peak_247,BJC2_peak_214	435	chr17	76557765	76565348	SNHG16	havana	+	3
chr1	6554303	6554708	BJC1_peak_5,BJC3_peak_2,BJC2_peak_3	228	chr1	6521346	6554535	NOL9	ensembl_havana	-	3
chr17	80147171	80147484	BJC1_peak_501,BJC3_peak_249,BJC2_peak_215	207	chr17	80135213	80147183	EIF4A3	ensembl_havana	-	3
chr17	80147171	80147484	BJC1_peak_501,BJC3_peak_249,BJC2_peak_215	207	chr17	80147249	80148596	RP11-334C17.3	havana	+	3
chr19	1095354	1095777	BJC1_peak_517,BJC2_peak_223,BJC3_peak_258	242	chr19	1086578	1095380	POLR2E	ensembl_havana	-	3
chr19	4124066	4124307	BJC1_peak_523,BJC2_peak_226,BJC3_peak_261	203	chr19	4090320	4124129	MAP2K2	ensembl_havana	-	3
chr19	4402337	4402756	BJC1_peak_524,BJC3_peak_262,BJC2_peak_227	270	chr19	4402661	4445018	CHAF1A	ensembl_havana	+	3
chr19	4769490	4769799	BJC1_peak_525,BJC3_peak_263,BJC2_peak_228	201	chr19	4769139	4772533	MIR7-3HG	havana	+	3
chr19	16111481	16111849	BJC1_peak_538,BJC3_peak_267,BJC2_peak_251	106	chr19	16111628	16134234	RAB8A	ensembl_havana	+	3
chr19	18152853	18153233	BJC1_peak_541,BJC2_peak_252,BJC3_peak_269	122	chr19	18153117	18170540	PIK3R2	ensembl_havana	+	3
chr19	18152853	18153233	BJC1_peak_541,BJC2_peak_252,BJC3_peak_269	122	chr19	18153157	18178117	AC007192.4	ensembl_havana	+	3
chr19	36489300	36489777	BJC1_peak_547,BJC3_peak_272,BJC2_peak_255	86	chr19	36445118	36489902	ZNF566	ensembl_havana	-	3
chr19	36489300	36489777	BJC1_peak_547,BJC3_peak_272,BJC2_peak_255	86	chr19	36489648	36491040	CTD-2630F21.1	havana	+	3
chr19	39445420	39445746	BJC1_peak_553,BJC2_peak_256,BJC3_peak_275	209	chr19	39436155	39476670	SUPT5H	ensembl_havana	+	3
chr19	41860050	41860393	BJC1_peak_554,BJC2_peak_258,BJC3_peak_278	82	chr19	41859917	41872926	RPS19	ensembl_havana	+	3
chr19	48445641	48446007	BJC1_peak_560,BJC2_peak_262,BJC3_peak_280	300	chr19	48445772	48457022	GRWD1	ensembl_havana	+	3
chr19	48624068	48624359	BJC1_peak_561,BJC3_peak_281,BJC2_peak_263	182	chr19	48619271	48624132	AC022154.7	havana	-	3
chr19	48624068	48624359	BJC1_peak_561,BJC3_peak_281,BJC2_peak_263	182	chr19	48619290	48630717	SPHK2	ensembl_havana	+	3
chr19	48872193	48872457	BJC1_peak_563,BJC3_peak_282,BJC2_peak_264	91	chr19	48872391	48876057	PPP1R15A	ensembl_havana	+	3
chr19	49495960	49496484	BJC1_peak_565,BJC2_peak_265,BJC3_peak_284	724	chr19	49496364	49499689	RPS11	ensembl_havana	+	3
chr19	50511320	50511620	BJC1_peak_568,BJC3_peak_286,BJC2_peak_267	135	chr19	50505997	50511353	JOSD2	ensembl_havana	-	3
chr19	50511320	50511620	BJC1_peak_568,BJC3_peak_286,BJC2_peak_267	135	chr19	50511599	50514690	ASPDH	ensembl_havana	-	3
chr1	93879084	93879371	BJC1_peak_57,BJC3_peak_28,BJC2_peak_20	88	chr1	93866282	93879918	DNTTIP2	ensembl_havana	-	3
chr2	677120	677714	BJC1_peak_575,BJC2_peak_269,BJC3_peak_289	656	chr2	667334	677439	TMEM18	ensembl_havana	-	3
chr2	677120	677714	BJC1_peak_575,BJC2_peak_269,BJC3_peak_289	656	chr2	677185	697371	AC092159.2	havana	+	3
chr2	55617617	55618023	BJC1_peak_587,BJC2_peak_274,BJC3_peak_298	610	chr2	55547291	55618880	PPP4R3B	ensembl_havana	-	3
chr2	55617617	55618023	BJC1_peak_587,BJC2_peak_274,BJC3_peak_298	610	chr2	55617908	55618373	RP11-554J4.1	havana	+	3
chr2	85327889	85328182	BJC1_peak_599,BJC2_peak_279,BJC3_peak_302	175	chr2	85318019	85328425	TGOLN2	ensembl_havana	-	3
chr2	119759500	119759877	BJC1_peak_610,BJC3_peak_307,BJC2_peak_286	428	chr2	119759630	119983818	PTPN4	ensembl_havana	+	3
chr1	110338618	110339348	BJC1_peak_62,BJC2_peak_22,BJC3_peak_32	129	chr1	110286374	110339171	RP5-1074L1.1	havana	-	3
chr1	110338618	110339348	BJC1_peak_62,BJC2_peak_22,BJC3_peak_32	129	chr1	110338505	110346681	RBM15	ensembl_havana	+	3
chr2	175167971	175168319	BJC1_peak_625,BJC3_peak_316,BJC2_peak_294	80	chr2	175072249	175168382	ATF2	ensembl_havana	-	3
chr2	175167971	175168319	BJC1_peak_625,BJC3_peak_316,BJC2_peak_294	80	chr2	175167903	175168522	AC096649.2	havana	+	3
chr1	111449169	111449655	BJC1_peak_63,BJC3_peak_33,BJC2_peak_23	627	chr1	111439889	111449376	WDR77	ensembl_havana	-	3
chr1	111449169	111449655	BJC1_peak_63,BJC3_peak_33,BJC2_peak_23	627	chr1	111448863	111462773	ATP5F1	ensembl_havana	+	3
chr2	197499878	197500276	BJC1_peak_630,BJC3_peak_319,BJC2_peak_296	374	chr2	197486580	197516737	HSPD1	ensembl_havana	-	3
chr2	197499878	197500276	BJC1_peak_630,BJC3_peak_319,BJC2_peak_296	374	chr2	197499993	197503457	HSPE1	ensembl_havana	+	3
chr2	207529727	207530081	BJC1_peak_641,BJC3_peak_322,BJC2_peak_298	116	chr2	207239863	207529795	AC007879.5	havana	-	3
chr2	207529727	207530081	BJC1_peak_641,BJC3_peak_322,BJC2_peak_298	116	chr2	207529736	207603431	CREB1	ensembl_havana	+	3
chr2	213284270	213284617	BJC1_peak_642,BJC2_peak_299,BJC3_peak_324	97	chr2	213284378	214410501	SPAG16	ensembl_havana	+	3
chr2	216412186	216412662	BJC1_peak_643,BJC2_peak_300,BJC3_peak_325	286	chr2	216385287	216412696	AC098820.2	havana	-	3
chr2	216412186	216412662	BJC1_peak_643,BJC2_peak_300,BJC3_peak_325	286	chr2	216412413	216483053	SMARCAL1	ensembl_havana	+	3
chr20	3767724	3768341	BJC1_peak_652,BJC2_peak_302,BJC3_peak_329	157	chr20	3753507	3768387	C20orf27	ensembl_havana	-	3
chr20	35742141	35742692	BJC1_peak_669,BJC3_peak_335,BJC2_peak_309	1061	chr20	35703608	35742312	RBM39	ensembl_havana	-	3
chr21	29073606	29073865	BJC1_peak_682,BJC2_peak_311,BJC3_peak_339	184	chr21	29055804	29073797	CCT8	ensembl_havana	-	3
chr3	10460103	10460439	BJC1_peak_715,BJC3_peak_349,BJC2_peak_318	89	chr3	10324022	10708031	ATP2B2	ensembl_havana	-	3
chr3	14178633	14179003	BJC1_peak_718,BJC3_peak_350,BJC2_peak_319	109	chr3	14145146	14178783	XPC	ensembl_havana	-	3
chr3	14178633	14179003	BJC1_peak_718,BJC3_peak_350,BJC2_peak_319	109	chr3	14178357	14201119	LSM3	ensembl_havana	+	3
chr3	49007080	49007548	BJC1_peak_741,BJC2_peak_323,BJC3_peak_356	80	chr3	48989885	49007154	P4HTM	ensembl_havana	+	3
chr3	49007080	49007548	BJC1_peak_741,BJC2_peak_323,BJC3_peak_356	80	chr3	49007061	49015953	WDR6	ensembl_havana	+	3
chr3	49093948	49094376	BJC1_peak_742,BJC3_peak_357,BJC2_peak_324	162	chr3	49029706	49094363	QRICH1	ensembl_havana	-	3
chr3	180601900	180602215	BJC1_peak_788,BJC3_peak_370,BJC2_peak_339	173	chr3	180566717	180601935	RP11-496B10.3	havana	-	3
chr3	180601900	180602215	BJC1_peak_788,BJC3_peak_370,BJC2_peak_339	173	chr3	180602129	180617828	TTC14	ensembl_havana	+	3
chr1	159177293	159177600	BJC1_peak_79,BJC2_peak_29,BJC3_peak_38	62	chr1	159171608	159203313	CADM3	ensembl_havana	+	3
chr4	2963214	2963653	BJC1_peak_807,BJC3_peak_375,BJC2_peak_347	576	chr4	2937932	2963385	NOP14	ensembl_havana	-	3
chr4	2963214	2963653	BJC1_peak_807,BJC3_peak_375,BJC2_peak_347	576	chr4	2963607	3040747	GRK4	ensembl_havana	+	3
chr1	165768846	165769156	BJC1_peak_81,BJC3_peak_39,BJC2_peak_31	219	chr1	165724292	165827755	TMCO1	ensembl_havana	-	3
chr1	165768846	165769156	BJC1_peak_81,BJC3_peak_39,BJC2_peak_31	219	chr1	165768928	165775176	RP11-466F5.8	havana	+	3
chr4	15681371	15681809	BJC1_peak_810,BJC2_peak_348,BJC3_peak_376	238	chr4	15604538	15681679	FBXL5	ensembl_havana	-	3
chr4	15681371	15681809	BJC1_peak_810,BJC2_peak_348,BJC3_peak_376	238	chr4	15681661	15705565	FAM200B	ensembl_havana	+	3
chr4	17810789	17811050	BJC1_peak_811,BJC3_peak_377,BJC2_peak_349	167	chr4	17810901	17844862	NCAPG	ensembl_havana	+	3
chr4	26319503	26319740	BJC1_peak_815,BJC3_peak_378,BJC2_peak_350	195	chr4	26163454	26435131	RBPJ	ensembl_havana	+	3
chr4	56977539	56977861	BJC1_peak_822,BJC2_peak_353,BJC3_peak_381	162	chr4	56963369	56978823	NOA1	ensembl_havana	-	3
chr4	56977539	56977861	BJC1_peak_822,BJC2_peak_353,BJC3_peak_381	162	chr4	56977721	57031168	POLR2B	ensembl_havana	+	3
chr4	102827871	102828294	BJC1_peak_836,BJC2_peak_359,BJC3_peak_384	245	chr4	102794382	102868896	UBE2D3	ensembl_havana	-	3
chr4	102827871	102828294	BJC1_peak_836,BJC2_peak_359,BJC3_peak_384	245	chr4	102828054	102844075	RP11-10L12.4	havana	+	3
chr4	139453558	139453792	BJC1_peak_846,BJC3_peak_387,BJC2_peak_364	79	chr4	139411926	139454034	RP11-83A24.2	havana	-	3
chr4	139453558	139453792	BJC1_peak_846,BJC3_peak_387,BJC2_peak_364	79	chr4	139453231	139476609	RAB33B	ensembl_havana	+	3
chr4	143513092	143513637	BJC1_peak_847,BJC2_peak_365,BJC3_peak_388	109	chr4	143513471	143514635	SMARCA5-AS1	havana	-	3
chr4	143513092	143513637	BJC1_peak_847,BJC2_peak_365,BJC3_peak_388	109	chr4	143513462	143557486	SMARCA5	ensembl_havana	+	3
chr4	177442228	177442632	BJC1_peak_853,BJC3_peak_389,BJC2_peak_370	162	chr4	177430769	177442503	AGA	ensembl_havana	-	3
chr4	185143065	185143439	BJC1_peak_854,BJC3_peak_390,BJC2_peak_371	141	chr4	185143240	185150382	SLC25A4	ensembl_havana	+	3
chr5	57173866	57174127	BJC1_peak_860,BJC3_peak_392,BJC2_peak_374	100	chr5	57173947	57264679	GPBP1	ensembl_havana	+	3
chr5	131635253	131635625	BJC1_peak_873,BJC3_peak_402,BJC2_peak_380	219	chr5	131425890	131796983	CTC-432M15.3	havana	-	3
chr5	138543214	138543650	BJC1_peak_880,BJC2_peak_383,BJC3_peak_406	108	chr5	138506094	138543300	ETF1	ensembl_havana	-	3
chr5	177022472	177022811	BJC1_peak_898,BJC3_peak_419,BJC2_peak_389	173	chr5	176905004	177022633	UIMC1	ensembl_havana	-	3
chr5	177022472	177022811	BJC1_peak_898,BJC3_peak_419,BJC2_peak_389	173	chr5	177022695	177081189	ZNF346	ensembl_havana	+	3
chr1	184754904	184755305	BJC1_peak_90,BJC2_peak_37,BJC3_peak_46	134	chr1	184690230	184754913	EDEM3	ensembl_havana	-	3
chr6	33200735	33201137	BJC1_peak_920,BJC2_peak_396,BJC3_peak_427	112	chr6	33200444	33204439	SLC39A7	ensembl_havana	+	3
chr6	35259462	35259794	BJC1_peak_924,BJC2_peak_398,BJC3_peak_428	207	chr6	35258908	35295985	ZNF76	ensembl_havana	+	3
chr6	35468209	35468508	BJC1_peak_925,BJC3_peak_429,BJC2_peak_399	117	chr6	35468407	35470785	RPL10A	ensembl_havana	+	3
chr6	36027477	36028043	BJC1_peak_926,BJC3_peak_430,BJC2_peak_400	576	chr6	36027676	36111236	MAPK14	ensembl_havana	+	3
chr6	44387387	44387827	BJC1_peak_931,BJC3_peak_434,BJC2_peak_403	366	chr6	44387524	44450426	CDC5L	ensembl_havana	+	3
chr6	52420067	52420401	BJC1_peak_933,BJC3_peak_436,BJC2_peak_404	229	chr6	52362122	52529886	EFHC1	ensembl_havana	+	3
chr6	97283058	97283476	BJC1_peak_951,BJC3_peak_443,BJC2_peak_412	458	chr6	97142160	97283217	MMS22L	ensembl_havana	-	3
chr6	97283058	97283476	BJC1_peak_951,BJC3_peak_443,BJC2_peak_412	458	chr6	97283302	98399872	RP11-436D23.1	havana	+	3
chr6	99568706	99568970	BJC1_peak_952,BJC2_peak_413,BJC3_peak_444	224	chr6	99542379	99568973	CCNC	ensembl_havana	-	3
chr6	99568706	99568970	BJC1_peak_952,BJC2_peak_413,BJC3_peak_444	224	chr6	99568096	99569096	RP1-199J3.7	havana	+	3
chr6	116253997	116254345	BJC1_peak_960,BJC3_peak_445,BJC2_peak_415	156	chr6	116249960	116254140	TSPYL4	ensembl_havana	-	3
chr6	116253997	116254345	BJC1_peak_960,BJC3_peak_445,BJC2_peak_415	156	chr6	116254172	116444860	DSE	ensembl_havana	+	3
chr6	116253997	116254345	BJC1_peak_960,BJC3_peak_445,BJC2_peak_415	156	chr6	116254206	116256743	RP3-486I3.7	havana	+	3
chr6	143843127	143843402	BJC1_peak_968,BJC3_peak_448,BJC2_peak_418	108	chr6	143807091	143844617	RP3-468K18.5	havana	+	3
chr6	143843127	143843402	BJC1_peak_968,BJC3_peak_448,BJC2_peak_418	108	chr6	143843343	143863812	LTV1	ensembl_havana	+	3
chr6	169701887	169702251	BJC1_peak_973,BJC2_peak_424,BJC3_peak_451	87	chr6	169457211	169702048	WDR27	ensembl_havana	-	3
chr6	169701887	169702251	BJC1_peak_973,BJC2_peak_424,BJC3_peak_451	87	chr6	169702189	169704856	C6orf120	ensembl_havana	+	3
chr7	35800842	35801159	BJC1_peak_986,BJC2_peak_428,BJC3_peak_457	146	chr7	35800931	35907105	SEPT7	ensembl_havana	+	3
chr7	76047857	76048173	BJC1_peak_993,BJC3_peak_461,BJC2_peak_431	141	chr7	75996337	76048004	STYXL1	ensembl_havana	-	3
chr7	76047857	76048173	BJC1_peak_993,BJC3_peak_461,BJC2_peak_431	141	chr7	76048050	76067508	MDH2	ensembl_havana	+	3
chr1	1375213	1375539	BJC2_peak_1,BJC1_peak_2,BJC3_peak_1	69	chr1	1373729	1375495	AURKAIP1	ensembl_havana	-	3
chr1	28505752	28506059	BJC2_peak_11,BJC1_peak_24,BJC3_peak_12	194	chr1	28505942	28539300	RCC1	ensembl_havana	+	3
chr1	28505752	28506059	BJC2_peak_11,BJC1_peak_24,BJC3_peak_12	194	chr1	28505979	28510892	SNHG3	havana	+	3
chr13	21140399	21140680	BJC2_peak_114,BJC1_peak_282,BJC3_peak_146	140	chr13	21140513	21149084	SAP18	ensembl_havana	+	3
chr13	33817972	33818263	BJC2_peak_118,BJC3_peak_151,BJC1_peak_289	122	chr13	33818048	33966558	RFC3	ensembl_havana	+	3
chr13	114281438	114281862	BJC2_peak_127,BJC3_peak_160,BJC1_peak_315	156	chr13	114281583	114305817	UPF3A	ensembl_havana	+	3
chr1	45521747	45522173	BJC2_peak_14,BJC1_peak_37,BJC3_peak_17	384	chr1	45511035	45523047	PRDX1	ensembl_havana	-	3
chr15	41116408	41116712	BJC2_peak_145,BJC1_peak_361,BJC3_peak_181	53	chr15	40978879	41116354	INO80	ensembl_havana	-	3
chr15	63833881	63834252	BJC2_peak_149,BJC1_peak_370,BJC3_peak_186	95	chr15	63608617	63833942	HERC1	ensembl_havana	-	3
chr15	75023360	75023723	BJC2_peak_155,BJC3_peak_192,BJC1_peak_379	426	chr15	75023554	75117462	PPCDC	ensembl_havana	+	3
chr15	75640157	75640513	BJC2_peak_156,BJC3_peak_193,BJC1_peak_382	143	chr15	75639084	75648706	IMP3	ensembl_havana	-	3
chr15	75640157	75640513	BJC2_peak_156,BJC3_peak_193,BJC1_peak_382	143	chr15	75639759	75640976	CTD-2026K11.4	havana	+	3
chr1	77682463	77682991	BJC2_peak_17,BJC1_peak_50,BJC3_peak_25	674	chr1	77562415	77683419	ZZZ3	ensembl_havana	-	3
chr1	77979019	77979689	BJC2_peak_18,BJC1_peak_51,BJC3_peak_27	526	chr1	77944054	77979110	FUBP1	ensembl_havana	-	3
chr1	77979019	77979689	BJC2_peak_18,BJC1_peak_51,BJC3_peak_27	526	chr1	77979174	78017964	DNAJB4	ensembl_havana	+	3
chr1	77979019	77979689	BJC2_peak_18,BJC1_peak_51,BJC3_peak_27	526	chr1	77979541	78138449	GIPC2	ensembl_havana	+	3
chr17	43070934	43071253	BJC2_peak_198,BJC1_peak_465,BJC3_peak_230	118	chr17	43044294	43170245	BRCA1	ensembl_havana	-	3
chr17	43091341	43094461	BJC2_peak_202,BJC3_peak_232,BJC1_peak_467,BJC1_peak_468,BJC3_peak_233,BJC1_peak_469,BJC3_peak_234,BJC1_peak_470,BJC2_peak_203	128	chr17	43044294	43170245	BRCA1	ensembl_havana	-	3
chr17	47189273	47189523	BJC2_peak_205,BJC1_peak_477,BJC3_peak_236	97	chr17	47117702	47189422	CDC27	ensembl_havana	-	3
chr18	56638659	56638878	BJC2_peak_220,BJC3_peak_256,BJC1_peak_511	265	chr18	56597207	56651600	TXNL1	ensembl_havana	-	3
chr19	46860302	46860660	BJC2_peak_260,BJC1_peak_558,BJC3_peak_279	72	chr19	46838135	46850992	AP2S1	ensembl_havana	-	3
chr2	84459313	84459644	BJC2_peak_278,BJC3_peak_301,BJC1_peak_598	116	chr2	84423522	84460045	SUCLG1	ensembl_havana	-	3
chr1	156282624	156283079	BJC2_peak_28,BJC1_peak_77,BJC3_peak_37	261	chr1	156249223	156282825	SMG5	ensembl_havana	-	3
chr1	156282624	156283079	BJC2_peak_28,BJC1_peak_77,BJC3_peak_37	261	chr1	156282934	156293185	TMEM79	ensembl_havana	+	3
chr2	169827217	169827619	BJC2_peak_291,BJC1_peak_620,BJC3_peak_315	97	chr2	169827457	170084131	UBR3	ensembl_havana	+	3
chr20	32357962	32358225	BJC2_peak_308,BJC3_peak_333,BJC1_peak_664	140	chr20	32358343	32439319	ASXL1	ensembl_havana	+	3
chr22	41468639	41469020	BJC2_peak_317,BJC1_peak_706,BJC3_peak_348	165	chr22	41459716	41468725	PHF5A	ensembl_havana	-	3
chr3	194583808	194584050	BJC2_peak_345,BJC1_peak_796,BJC3_peak_373	214	chr3	194584010	194590260	TMEM44-AS1	havana	+	3
chr5	112860995	112861311	BJC2_peak_377,BJC3_peak_399,BJC1_peak_870	133	chr5	112827212	112867582	CTC-554D6.1	havana	+	3
chr5	112860995	112861311	BJC2_peak_377,BJC3_peak_399,BJC1_peak_870	133	chr5	112861187	112893079	CTC-487M23.8	ensembl_havana	+	3
chr5	112860995	112861311	BJC2_peak_377,BJC3_peak_399,BJC1_peak_870	133	chr5	112861221	112869788	SRP19	ensembl_havana	+	3
chr5	134845659	134846152	BJC2_peak_382,BJC1_peak_878,BJC3_peak_405	53	chr5	134758770	134855133	DDX46	ensembl_havana	+	3
chr5	134845659	134846152	BJC2_peak_382,BJC1_peak_878,BJC3_peak_405	53	chr5	134845679	134859737	C5orf24	ensembl_havana	+	3
chr6	28895492	28895799	BJC2_peak_395,BJC1_peak_913,BJC3_peak_424	222	chr6	28896529	28897322	HCG14	havana	+	3
chr6	136289791	136290113	BJC2_peak_417,BJC3_peak_447,BJC1_peak_966	180	chr6	136256862	136289851	BCLAF1	ensembl_havana	-	3
chr7	26188323	26188942	BJC2_peak_426,BJC3_peak_455,BJC1_peak_983	80	chr7	26189926	26201529	HNRNPA2B1	ensembl_havana	-	3
chr7	100705872	100706161	BJC2_peak_433,BJC1_peak_999,BJC3_peak_469	119	chr7	100706052	100707495	POP7	ensembl_havana	+	3
chr8	42843154	42843495	BJC2_peak_450,BJC1_peak_1034,BJC3_peak_487	175	chr8	42836673	42843325	THAP1	ensembl_havana	-	3
chrX	120253376	120255447	BJC2_peak_483,BJC3_peak_523,BJC1_peak_1118,BJC1_peak_1119,BJC1_peak_1120	518	chrX	120250751	120258398	ZBTB33	ensembl_havana	+	3
chr10	7787902	7788261	BJC2_peak_49,BJC1_peak_119,BJC3_peak_60	405	chr10	7750961	7787981	KIN	ensembl_havana	-	3
chr10	7787902	7788261	BJC2_peak_49,BJC1_peak_119,BJC3_peak_60	405	chr10	7788128	7807815	ATP5C1	ensembl_havana	+	3
chr10	101060713	101061015	BJC2_peak_63,BJC3_peak_77,BJC1_peak_152	147	chr10	101060028	101061005	RP11-108L7.15	havana	-	3
chr11	66677781	66678055	BJC2_peak_82,BJC3_peak_103,BJC1_peak_194	141	chr11	66664997	66677921	RBM4B	ensembl_havana	-	3
chr11	93741329	93741764	BJC2_peak_84,BJC3_peak_107,BJC1_peak_208	143	chr11	93729947	93784391	TAF1D	ensembl_havana	-	3
chr11	93741329	93741764	BJC2_peak_84,BJC3_peak_107,BJC1_peak_208	143	chr11	93741590	93764749	C11orf54	ensembl_havana	+	3
chr12	6937885	6938221	BJC2_peak_88,BJC1_peak_222,BJC3_peak_115	181	chr12	6924462	6942321	ATN1	ensembl_havana	+	3
chr12	49322901	49323153	BJC2_peak_97,BJC3_peak_124,BJC1_peak_237	89	chr12	49292630	49324576	RP11-161H23.9	havana	-	3
chr11	108008983	108009449	BJC3_peak_109,BJC1_peak_213,BJC2_peak_85,BJC3_peak_110	53	chr11	108008732	108107776	CUL5	ensembl_havana	+	3
chr11	118435990	118436461	BJC3_peak_111,BJC1_peak_218,BJC2_peak_86	700	chr11	118436489	118526832	KMT2A	ensembl_havana	+	3
chr12	401299	401682	BJC3_peak_113,BJC1_peak_219,BJC2_peak_87	341	chr12	389272	442645	CCDC77	ensembl_havana	+	3
chr12	10613561	10613860	BJC3_peak_116,BJC1_peak_224,BJC2_peak_90	248	chr12	10604189	10613623	MAGOHB	ensembl_havana	-	3
chr12	26937951	26938609	BJC3_peak_119,BJC1_peak_230,BJC2_peak_92	247	chr12	26905180	26938326	ASUN	ensembl_havana	-	3
chr12	26937951	26938609	BJC3_peak_119,BJC1_peak_230,BJC2_peak_92	247	chr12	26938382	26966650	FGFR1OP2	ensembl_havana	+	3
chr12	48716803	48717080	BJC3_peak_122,BJC2_peak_95,BJC1_peak_235	187	chr12	48688457	48716998	CCNT1	ensembl_havana	-	3
chr12	71663756	71664077	BJC3_peak_132,BJC1_peak_255,BJC2_peak_101	278	chr12	71609471	71667725	ZFC3H1	ensembl_havana	-	3
chr12	71663756	71664077	BJC3_peak_132,BJC1_peak_255,BJC2_peak_101	278	chr12	71663008	71680639	THAP2	ensembl_havana	+	3
chr12	122752608	122753061	BJC3_peak_141,BJC1_peak_276,BJC2_peak_110	611	chr12	122752773	122771064	DENR	ensembl_havana	+	3
chr12	123132035	123132437	BJC3_peak_142,BJC1_peak_277,BJC2_peak_111	157	chr12	122983479	123150015	PITPNM2	ensembl_havana	-	3
chr13	21603922	21604375	BJC3_peak_148,BJC1_peak_284,BJC2_peak_116	141	chr13	21492690	21604214	MICU2	ensembl_havana	-	3
chr13	31162317	31162599	BJC3_peak_150,BJC2_peak_117,BJC1_peak_288	127	chr13	31134973	31162388	HSPH1	ensembl_havana	-	3
chr13	42271739	42272066	BJC3_peak_153,BJC2_peak_121,BJC1_peak_293	203	chr13	42272152	42323267	AKAP11	ensembl_havana	+	3
chr13	78603431	78603855	BJC3_peak_157,BJC2_peak_124,BJC1_peak_308	80	chr13	78598361	78603560	POU4F1	ensembl_havana	-	3
chr13	78603431	78603855	BJC3_peak_157,BJC2_peak_124,BJC1_peak_308	80	chr13	77919688	78617328	RNF219-AS1	havana	+	3
chr14	23095147	23095417	BJC3_peak_163,BJC1_peak_319,BJC2_peak_129	159	chr14	23058563	23095614	ACIN1	ensembl_havana	-	3
chr14	23095147	23095417	BJC3_peak_163,BJC1_peak_319,BJC2_peak_129	159	chr14	23094764	23100462	C14orf119	ensembl_havana	+	3
chr15	56365019	56365602	BJC3_peak_185,BJC1_peak_367,BJC2_peak_148	97	chr15	56244008	56445997	TEX9	ensembl_havana	+	3
chr15	66356561	66356859	BJC3_peak_188,BJC1_peak_372,BJC2_peak_151	151	chr15	66336205	66386746	TIPIN	ensembl_havana	-	3
chr15	74995322	74995608	BJC3_peak_191,BJC2_peak_154,BJC1_peak_378	182	chr15	74957218	75021496	SCAMP5	ensembl_havana	+	3
chr16	57447321	57447623	BJC3_peak_204,BJC2_peak_168,BJC1_peak_413	169	chr16	57428168	57447528	CIAPIN1	ensembl_havana	-	3
chr16	57447321	57447623	BJC3_peak_204,BJC2_peak_168,BJC1_peak_413	169	chr16	57447424	57461275	COQ9	ensembl_havana	+	3
chr16	89657591	89657866	BJC3_peak_212,BJC1_peak_432,BJC2_peak_179	126	chr16	89644430	89657845	CHMP1A	ensembl_havana	-	3
chr16	89657591	89657866	BJC3_peak_212,BJC1_peak_432,BJC2_peak_179	126	chr16	89657801	89671272	SPATA33	ensembl_havana	+	3
chr16	90022471	90022735	BJC3_peak_214,BJC1_peak_435,BJC2_peak_180	261	chr16	90019628	90044975	GAS8	ensembl_havana	+	3
chr17	2511756	2512178	BJC3_peak_216,BJC1_peak_438,BJC2_peak_182	291	chr17	2405561	2511891	METTL16	ensembl_havana	-	3
chr17	4939980	4940524	BJC3_peak_218,BJC1_peak_442,BJC2_peak_185	788	chr17	4937129	4940251	SLC25A11	ensembl_havana	-	3
chr17	4939980	4940524	BJC3_peak_218,BJC1_peak_442,BJC2_peak_185	788	chr17	4940007	4945222	RNF167	ensembl_havana	+	3
chr17	7857215	7857938	BJC3_peak_219,BJC1_peak_445,BJC2_peak_186	600	chr17	7856684	7885238	NAA38	ensembl_havana	-	3
chr17	7857215	7857938	BJC3_peak_219,BJC1_peak_445,BJC2_peak_186	600	chr17	7857745	7862282	CYB5D1	ensembl_havana	+	3
chr17	39461175	39461629	BJC3_peak_227,BJC2_peak_194,BJC1_peak_460	1168	chr17	39461510	39564907	CDK12	ensembl_havana	+	3
chr17	57084759	57085382	BJC3_peak_239,BJC1_peak_483,BJC2_peak_208	129	chr17	57078297	57085024	RP11-166P13.3	havana	-	3
chr17	57084759	57085382	BJC3_peak_239,BJC1_peak_483,BJC2_peak_208	129	chr17	57085091	57121349	AKAP1	ensembl_havana	+	3
chr17	68035409	68035712	BJC3_peak_245,BJC1_peak_494,BJC2_peak_213	79	chr17	68035518	68046842	KPNA2	ensembl_havana	+	3
chr17	80454607	80454929	BJC3_peak_250,BJC1_peak_502,BJC2_peak_216	130	chr17	80453734	80454729	CTD-2526A2.2	havana	-	3
chr19	511324	511574	BJC3_peak_257,BJC1_peak_516,BJC2_peak_222	72	chr19	507496	519654	TPGS1	ensembl_havana	+	3
chr19	19320536	19320865	BJC3_peak_270,BJC2_peak_254,BJC1_peak_543	212	chr19	19276017	19320844	SUGP1	ensembl_havana	-	3
chr19	19320536	19320865	BJC3_peak_270,BJC2_peak_254,BJC1_peak_543	212	chr19	19320680	19358755	MAU2	ensembl_havana	+	3
chr19	49987178	49987551	BJC3_peak_285,BJC1_peak_567,BJC2_peak_266	141	chr19	49976466	50025946	VRK3	ensembl_havana	-	3
chr2	19901538	19902150	BJC3_peak_292,BJC1_peak_580,BJC2_peak_271	298	chr2	19896642	19901986	TTC32	ensembl_havana	-	3
chr2	19901538	19902150	BJC3_peak_292,BJC1_peak_580,BJC2_peak_271	298	chr2	19902024	19902569	RP11-79O8.1	havana	+	3
chr2	24971876	24972229	BJC3_peak_294,BJC1_peak_582,BJC2_peak_272	141	chr2	24943635	24972094	DNAJC27	ensembl_havana	-	3
chr2	24971876	24972229	BJC3_peak_294,BJC1_peak_582,BJC2_peak_272	141	chr2	24971389	25039694	DNAJC27-AS1	havana	+	3
chr2	54723300	54723650	BJC3_peak_296,BJC1_peak_585,BJC2_peak_273	91	chr2	54723498	54972025	EML6	ensembl_havana	+	3
chr1	11012319	11012639	BJC3_peak_3,BJC2_peak_4,BJC1_peak_8	203	chr1	11012343	11026420	TARDBP	ensembl_havana	+	3
chr2	99141355	99141646	BJC3_peak_304,BJC1_peak_604,BJC2_peak_281	89	chr2	98997260	99154964	TSGA10	ensembl_havana	-	3
chr2	99141355	99141646	BJC3_peak_304,BJC1_peak_604,BJC2_peak_281	89	chr2	99141484	99151487	C2orf15	ensembl_havana	+	3
chr2	99141355	99141646	BJC3_peak_304,BJC1_peak_604,BJC2_peak_281	89	chr2	99141484	99322741	RP11-111H13.1	havana	+	3
chr2	135530547	135530943	BJC3_peak_309,BJC1_peak_612,BJC2_peak_287	225	chr2	135136915	135531236	ZRANB3	ensembl_havana	-	3
chr1	110034294	110034705	BJC3_peak_31,BJC1_peak_60,BJC2_peak_21	206	chr1	110031576	110074641	STRIP1	ensembl_havana	+	3
chr2	159712192	159712559	BJC3_peak_312,BJC2_peak_289,BJC1_peak_616	227	chr2	159670707	159712435	AC009961.3	havana	-	3
chr2	159712192	159712559	BJC3_peak_312,BJC2_peak_289,BJC1_peak_616	227	chr2	159712456	159771027	2021-03-07	ensembl_havana	+	3
chr2	206765413	206765708	BJC3_peak_321,BJC1_peak_640,BJC2_peak_297	141	chr2	206737762	206765547	MDH1B	ensembl_havana	-	3
chr2	206765413	206765708	BJC3_peak_321,BJC1_peak_640,BJC2_peak_297	141	chr2	206765356	206792509	FASTKD2	ensembl_havana	+	3
chr20	31951833	31952138	BJC3_peak_332,BJC2_peak_307,BJC1_peak_662	63	chr20	31944341	31952092	PDRG1	ensembl_havana	-	3
chr20	50510083	50510397	BJC3_peak_337,BJC1_peak_677,BJC2_peak_310	203	chr20	50510320	50585241	PTPN1	ensembl_havana	+	3
chr1	111755534	111755993	BJC3_peak_34,BJC1_peak_64,BJC2_peak_24	86	chr1	111680629	111755824	FAM212B	ensembl_havana	-	3
chr1	111755534	111755993	BJC3_peak_34,BJC1_peak_64,BJC2_peak_24	86	chr1	111755244	111768016	DDX20	ensembl_havana	+	3
chr22	39520053	39520324	BJC3_peak_347,BJC2_peak_316,BJC1_peak_705	214	chr22	39519694	39522685	ATF4	ensembl_havana	+	3
chr3	17742680	17743111	BJC3_peak_351,BJC1_peak_722,BJC2_peak_320	104	chr3	17157161	18444817	TBC1D5	ensembl_havana	-	3
chr3	42600222	42600786	BJC3_peak_355,BJC1_peak_730,BJC2_peak_322	187	chr3	42547968	42601080	SEC22C	ensembl_havana	-	3
chr3	42600222	42600786	BJC3_peak_355,BJC1_peak_730,BJC2_peak_322	187	chr3	42600613	42648741	NKTR	ensembl_havana	+	3
chr3	52536359	52536704	BJC3_peak_358,BJC1_peak_746,BJC2_peak_326	126	chr3	52534012	52579237	SMIM4	ensembl_havana	+	3
chr3	94062811	94063318	BJC3_peak_359,BJC1_peak_752,BJC2_peak_328	263	chr3	94047835	94063389	DHFRL1	ensembl_havana	-	3
chr3	94062811	94063318	BJC3_peak_359,BJC1_peak_752,BJC2_peak_328	263	chr3	94062915	94128545	NSUN3	ensembl_havana	+	3
chr3	108589543	108589971	BJC3_peak_362,BJC2_peak_329,BJC1_peak_759	50	chr3	108549868	108589644	KIAA1524	ensembl_havana	-	3
chr3	108589543	108589971	BJC3_peak_362,BJC2_peak_329,BJC1_peak_759	50	chr3	108589681	108694846	DZIP3	ensembl_havana	+	3
chr3	161221190	161221492	BJC3_peak_368,BJC2_peak_337,BJC1_peak_784	71	chr3	161104695	161253532	NMD3	ensembl_havana	+	3
chr4	67545353	67545662	BJC3_peak_382,BJC2_peak_354,BJC1_peak_824	159	chr4	67468747	67545606	CENPC	ensembl_havana	-	3
chr1	166876289	166876657	BJC3_peak_40,BJC1_peak_82,BJC2_peak_32	72	chr1	166856509	166876327	TADA1	ensembl_havana	-	3
chr5	131170614	131170986	BJC3_peak_401,BJC1_peak_872,BJC2_peak_379	247	chr5	131159026	131171735	HINT1	ensembl_havana	-	3
chr5	131170614	131170986	BJC3_peak_401,BJC1_peak_872,BJC2_peak_379	247	chr5	131170809	131205426	LYRM7	ensembl_havana	+	3
chr5	133051720	133052163	BJC3_peak_403,BJC1_peak_875,BJC2_peak_381	365	chr5	133051961	133106449	HSPA4	ensembl_havana	+	3
chr5	169583563	169583856	BJC3_peak_414,BJC2_peak_387,BJC1_peak_894	193	chr5	169583633	169604778	SPDL1	ensembl_havana	+	3
chr1	179954446	179954861	BJC3_peak_43,BJC2_peak_34,BJC1_peak_86	333	chr1	179954737	180114880	CEP350	ensembl_havana	+	3
chr1	180981673	180981880	BJC3_peak_44,BJC1_peak_87,BJC2_peak_35	63	chr1	180972711	181023121	STX6	ensembl_havana	-	3
chr6	83859344	83859651	BJC3_peak_441,BJC1_peak_944,BJC2_peak_409	141	chr6	83859642	83967424	CYB5R4	ensembl_havana	+	3
chr6	90587151	90587435	BJC3_peak_442,BJC2_peak_411,BJC1_peak_950	238	chr6	90513572	90587045	MAP3K7	ensembl_havana	-	3
chr6	145964347	145964572	BJC3_peak_449,BJC1_peak_969,BJC2_peak_419	143	chr6	145864244	145964423	SHPRH	ensembl_havana	-	3
chr6	151390350	151390750	BJC3_peak_450,BJC1_peak_970,BJC2_peak_421	380	chr6	151364116	151391548	ZBTB2	ensembl_havana	-	3
chr7	92590089	92590614	BJC3_peak_463,BJC1_peak_995,BJC2_peak_432,BJC3_peak_464	63	chr7	92560792	92590394	FAM133B	havana	-	3
chr7	134986342	134986738	BJC3_peak_475,BJC1_peak_1013,BJC2_peak_439	202	chr7	134986507	135147963	AGBL3	ensembl_havana	+	3
chr7	155069899	155070268	BJC3_peak_479,BJC1_peak_1021,BJC2_peak_443	175	chr7	155067066	155071557	HTR5A-AS1	havana	-	3
chr8	28889821	28890371	BJC3_peak_481,BJC1_peak_1028,BJC2_peak_444	188	chr8	28767660	28890242	INTS9	ensembl_havana	-	3
chr8	33484919	33485251	BJC3_peak_483,BJC1_peak_1029,BJC2_peak_445	152	chr8	33473385	33513601	TTI2	ensembl_havana	-	3
chr8	33484919	33485251	BJC3_peak_483,BJC1_peak_1029,BJC2_peak_445	152	chr8	33484749	33501260	MAK16	ensembl_havana	+	3
chr8	38105340	38105886	BJC3_peak_484,BJC1_peak_1030,BJC2_peak_446	140	chr8	38105241	38144076	ASH2L	ensembl_havana	+	3
chr8	97277906	97278197	BJC3_peak_490,BJC2_peak_454,BJC1_peak_1044	117	chr8	97273473	97277964	TSPYL5	ensembl_havana	-	3
chr9	19380139	19380433	BJC3_peak_497,BJC1_peak_1059,BJC2_peak_459	193	chr9	19375714	19380254	RPS6	ensembl_havana	-	3
chr9	32550650	32551076	BJC3_peak_498,BJC1_peak_1060,BJC2_peak_460	178	chr9	32540543	32552553	TOPORS	ensembl_havana	-	3
chr9	34329234	34329583	BJC3_peak_499,BJC2_peak_461,BJC1_peak_1065	136	chr9	34329505	34343713	NUDT2	ensembl_havana	+	3
chr1	207052911	207053278	BJC3_peak_50,BJC1_peak_102,BJC2_peak_42	109	chr1	207043848	207052980	YOD1	ensembl_havana	-	3
chr1	207052911	207053278	BJC3_peak_50,BJC1_peak_102,BJC2_peak_42	109	chr1	207034365	207081024	PFKFB2	ensembl_havana	+	3
chr9	95875351	95875774	BJC3_peak_506,BJC1_peak_1079,BJC2_peak_466	492	chr9	95759230	95875977	LINC00476	havana	-	3
chr9	95875351	95875774	BJC3_peak_506,BJC1_peak_1079,BJC2_peak_466	492	chr9	95875700	96014571	ERCC6L2	ensembl_havana	+	3
chr9	127451352	127451662	BJC3_peak_513,BJC1_peak_1091,BJC2_peak_471	143	chr9	127447673	127451405	RPL12	ensembl_havana	-	3
chr9	127451352	127451662	BJC3_peak_513,BJC1_peak_1091,BJC2_peak_471	143	chr9	127451485	127503501	LRSAM1	ensembl_havana	+	3
chrX	13734505	13734842	BJC3_peak_516,BJC2_peak_476,BJC1_peak_1107	69	chrX	13712243	13734635	TRAPPC2	ensembl_havana	-	3
chrX	13734505	13734842	BJC3_peak_516,BJC2_peak_476,BJC1_peak_1107	69	chrX	13734744	13769353	OFD1	ensembl_havana	+	3
chrX	53683888	53684588	BJC3_peak_518,BJC1_peak_1112,BJC2_peak_478	228	chrX	53532095	53686729	HUWE1	ensembl_havana	-	3
chrX	71068399	71068661	BJC3_peak_519,BJC2_peak_479,BJC1_peak_1114	355	chrX	71056331	71073426	SNX12	ensembl_havana	-	3
chrX	77899256	77899528	BJC3_peak_521,BJC1_peak_1115,BJC2_peak_480	243	chrX	77899437	77907373	COX7B	ensembl_havana	+	3
chr10	110304864	110305122	BJC3_peak_81,BJC1_peak_158,BJC2_peak_64	229	chr10	110290729	110304951	SMNDC1	ensembl_havana	-	3
chr11	8682527	8682877	BJC3_peak_89,BJC2_peak_73,BJC1_peak_173	289	chr11	8682410	8714759	RPL27A	ensembl_havana	+	3
chr11	13463133	13463500	BJC3_peak_91,BJC2_peak_74,BJC1_peak_177	341	chr11	13388000	13463297	BTBD10	ensembl_havana	-	3
chr11	57667548	57668104	BJC3_peak_96,BJC1_peak_186,BJC3_peak_97,BJC2_peak_78	103	chr11	57667746	57701187	ZDHHC5	ensembl_havana	+	3
chr8	42391477	42391751	BJC1_peak_1033,BJC3_peak_486	97	chr8	42391623	42405897	VDAC3	ensembl_havana	+	2
chr8	51899109	51899414	BJC1_peak_1035,BJC2_peak_453	77	chr8	51817574	51899186	PCMTD1	ensembl_havana	-	2
chr8	51899109	51899414	BJC1_peak_1035,BJC2_peak_453	77	chr8	51899324	51947173	RP11-110G21.1	havana	+	2
chr8	101137160	101137420	BJC1_peak_1047,BJC3_peak_491	38	chr8	101137958	101138313	RN7SKP249	ensembl	+	2
chr9	95317350	95317684	BJC1_peak_1078,BJC3_peak_505	85	chr9	95099053	95426796	FANCC	ensembl_havana	-	2
chrM	3177	3833	BJC1_peak_1099,BJC2_peak_473	76	.	-1	-1	.	-1	.	2
chrX	1452868	1453249	BJC1_peak_1104,BJC3_peak_515	118	chrX	1403138	1453762	ASMTL	ensembl_havana	-	2
chrX	30889366	30889581	BJC1_peak_1108,BJC2_peak_477	100	chrX	30827441	30975084	TAB3	ensembl_havana	-	2
chr10	5684493	5684787	BJC1_peak_116,BJC3_peak_59	155	chr10	5684837	5763740	FAM208B	ensembl_havana	+	2
chr10	5813483	5813885	BJC1_peak_117,BJC2_peak_48	80	chr10	5765222	5842132	GDI2	ensembl_havana	-	2
chr10	70170460	70170826	BJC1_peak_138,BJC2_peak_55	59	chr10	70147288	70170523	SAR1A	ensembl_havana	-	2
chr10	73096795	73097232	BJC1_peak_140,BJC3_peak_67	40	chr10	73007216	73096974	P4HA1	ensembl_havana	-	2
chr10	97687275	97687562	BJC1_peak_149,BJC3_peak_73	54	chr10	97677423	97687323	AVPI1	ensembl_havana	-	2
chr10	123008641	123008955	BJC1_peak_164,BJC3_peak_84	118	chr10	122990805	123008817	IKZF5	ensembl_havana	-	2
chr11	9460691	9461037	BJC1_peak_174,BJC3_peak_90	113	chr11	9459555	9460702	CTD-2371O3.3	havana	-	2
chr11	9460691	9461037	BJC1_peak_174,BJC3_peak_90	113	chr11	9460318	9528524	ZNF143	ensembl_havana	+	2
chr11	16738346	16738596	BJC1_peak_179,BJC3_peak_92	53	chr11	15966448	16739591	SOX6	ensembl_havana	-	2
chr11	16738346	16738596	BJC1_peak_179,BJC3_peak_92	53	chr11	16613131	16756881	C11orf58	ensembl_havana	+	2
chr11	72080529	72080937	BJC1_peak_198,BJC3_peak_105	89	chr11	72002863	72080693	NUMA1	ensembl_havana	-	2
chr11	72080529	72080937	BJC1_peak_198,BJC3_peak_105	89	chr11	72080330	72110782	LRTOMT	ensembl_havana	+	2
chr11	73376092	73376554	BJC1_peak_201,BJC2_peak_83	49	chr11	73376263	73397474	RELT	ensembl_havana	+	2
chr11	73761049	73761391	BJC1_peak_203,BJC3_peak_106	94	chr11	73675637	73761137	RAB6A	ensembl_havana	-	2
chr11	73761049	73761391	BJC1_peak_203,BJC3_peak_106	94	chr11	73760562	73761070	RP11-707G14.1	havana	+	2
chr11	94493631	94494099	BJC1_peak_209,BJC3_peak_108	97	chr11	94415577	94493908	MRE11A	ensembl_havana	-	2
chr11	94493631	94494099	BJC1_peak_209,BJC3_peak_108	97	chr11	94493628	94499583	ANKRD49	ensembl_havana	+	2
chr1	26743998	26744412	BJC1_peak_21,BJC3_peak_9	80	chr1	26693235	26782104	ARID1A	ensembl_havana	+	2
chr12	11171484	11171786	BJC1_peak_225,BJC3_peak_117	51	chr12	10824959	11171544	PRH1	ensembl_havana	-	2
chr12	11171484	11171786	BJC1_peak_225,BJC3_peak_117	51	chr12	10845848	11171598	PRH1-PRR4	havana	-	2
chr12	11171484	11171786	BJC1_peak_225,BJC3_peak_117	51	chr12	10845848	11171613	PRR4	ensembl_havana	-	2
chr12	11171484	11171786	BJC1_peak_225,BJC3_peak_117	51	chr12	10937405	11171573	TAS2R14	ensembl_havana	-	2
chr12	11171484	11171786	BJC1_peak_225,BJC3_peak_117	51	chr12	11171221	11176016	SMIM10L1	ensembl_havana	+	2
chr12	11500581	11500862	BJC1_peak_227,BJC3_peak_118	43	chr12	11391539	11501041	PRB2	ensembl_havana	-	2
chr12	11500581	11500862	BJC1_peak_227,BJC3_peak_118	43	chr12	11500498	11501022	RP11-434C1.4	havana	+	2
chr1	27959948	27960261	BJC1_peak_23,BJC2_peak_10	25	chr1	27938874	27960193	RP11-460I13.2	havana	-	2
chr1	27959948	27960261	BJC1_peak_23,BJC2_peak_10	25	chr1	27959461	27968096	XKR8	ensembl_havana	+	2
chr12	50025464	50025716	BJC1_peak_239,BJC2_peak_98	115	chr12	49976922	50033136	RACGAP1	ensembl_havana	-	2
chr12	79935001	79935380	BJC1_peak_258,BJC3_peak_133	62	chr12	79773562	79935460	PPP1R12A	ensembl_havana	-	2
chr12	79935001	79935380	BJC1_peak_258,BJC3_peak_133	62	chr12	79934900	79942712	RP11-84G21.1	havana	+	2
chr12	105107529	105107753	BJC1_peak_265,BJC2_peak_104	118	chr12	105107323	105169134	KIAA1033	ensembl_havana	+	2
chr12	110613937	110614271	BJC1_peak_267,BJC3_peak_137	91	chr12	110614026	110649430	TCTN1	ensembl_havana	+	2
chr12	116361337	116361687	BJC1_peak_268,BJC2_peak_106	91	chr12	116368763	116389471	RP11-148B3.2	havana	+	2
chr1	43358761	43358961	BJC1_peak_35,BJC3_peak_16	129	chr1	43358954	43363203	CDC20	ensembl_havana	+	2
chr15	27589377	27589631	BJC1_peak_355,BJC2_peak_142	52	chr15	27621533	27629289	RP11-30G8.2	havana	+	2
chr1	46286073	46286463	BJC1_peak_39,BJC3_peak_18	83	chr1	46261195	46303608	LRRC41	ensembl_havana	-	2
chr16	18790280	18790544	BJC1_peak_403,BJC2_peak_165	102	chr16	18781294	18790383	RPS15A	ensembl_havana	-	2
chr16	18790280	18790544	BJC1_peak_403,BJC2_peak_165	102	chr16	18788062	18801519	RP11-1035H13.3	havana	-	2
chr16	53703859	53704151	BJC1_peak_411,BJC3_peak_203	93	chr16	53597682	53703938	RPGRIP1L	ensembl_havana	-	2
chr16	53703859	53704151	BJC1_peak_411,BJC3_peak_203	93	chr16	53701691	54158512	FTO	ensembl_havana	+	2
chr1	54053269	54053527	BJC1_peak_43,BJC2_peak_15	79	chr1	54026680	54053504	TMEM59	ensembl_havana	-	2
chr16	90031905	90032214	BJC1_peak_436,BJC3_peak_215	91	chr16	90019628	90044975	GAS8	ensembl_havana	+	2
chr16	90031905	90032214	BJC1_peak_436,BJC3_peak_215	91	chr16	90027707	90043345	GAS8	ensembl	+	2
chr17	996689	996943	BJC1_peak_437,BJC2_peak_181	80	chr17	997116	1003671	TIMM22	ensembl_havana	+	2
chr1	58699997	58700264	BJC1_peak_45,BJC3_peak_21	150	chr1	58654738	58700092	MYSM1	ensembl_havana	-	2
chr17	29390131	29390453	BJC1_peak_453,BJC3_peak_223	89	chr17	29369716	29390777	RP11-802D6.1	havana	-	2
chr17	29390131	29390453	BJC1_peak_453,BJC3_peak_223	89	chr17	29352068	29404105	RP11-296K13.4	havana	+	2
chr17	30116622	30116850	BJC1_peak_456,BJC2_peak_192	83	chr17	30090365	30117497	RP11-1148O4.2	havana	-	2
chr17	30116622	30116850	BJC1_peak_456,BJC2_peak_192	83	chr17	30115520	30186475	NSRP1	ensembl_havana	+	2
chr1	67430386	67430718	BJC1_peak_47,BJC3_peak_22	99	chr1	67407809	67430415	SERBP1	ensembl_havana	-	2
chr1	70221214	70221505	BJC1_peak_48,BJC3_peak_23	75	chr1	70205681	70253052	SRSF11	ensembl_havana	+	2
chr17	49414979	49415289	BJC1_peak_481,BJC3_peak_237	131	chr17	49370739	49476988	RP11-81K2.1	havana	+	2
chr18	9475128	9475508	BJC1_peak_503,BJC3_peak_251	108	chr18	9475008	9538116	RALBP1	ensembl_havana	+	2
chr19	1652888	1653209	BJC1_peak_520,BJC3_peak_259	58	chr19	1609289	1652605	TCF3	ensembl_havana	-	2
chr19	5827987	5828428	BJC1_peak_527,BJC3_peak_264	151	chr19	5823801	5828324	NRTN	ensembl_havana	+	2
chr19	8513923	8514247	BJC1_peak_531,BJC2_peak_230	90	chr19	8509677	8514164	ZNF414	ensembl_havana	-	2
chr19	12162820	12163191	BJC1_peak_534,BJC3_peak_266	80	chr19	12163063	12189881	ZNF136	ensembl_havana	+	2
chr19	28632341	28632620	BJC1_peak_545,BJC3_peak_271	57	chr19	28435387	28727680	AC005307.5	havana	-	2
chr19	28632341	28632620	BJC1_peak_545,BJC3_peak_271	57	chr19	28491863	28632728	AC005616.1	havana	-	2
chr19	28632341	28632620	BJC1_peak_545,BJC3_peak_271	57	chr19	28602378	28648303	AC005394.1	havana	-	2
chr19	39412288	39412541	BJC1_peak_552,BJC3_peak_274	59	chr19	39412584	39428415	PLEKHG2	ensembl_havana	+	2
chr19	42242583	42243109	BJC1_peak_555,BJC2_peak_259	83	chr19	42230185	42242625	GSK3A	ensembl_havana	-	2
chr19	42242583	42243109	BJC1_peak_555,BJC2_peak_259	83	chr19	42234582	42255132	AC006486.9	havana	-	2
chr19	42242583	42243109	BJC1_peak_555,BJC2_peak_259	83	chr19	42242774	42244973	AC006486.10	havana	+	2
chr19	49085107	49085391	BJC1_peak_564,BJC3_peak_283	95	chr19	49085418	49108605	SNRNP70	ensembl_havana	+	2
chr2	3575112	3575401	BJC1_peak_578,BJC2_peak_270	108	chr2	3575204	3580919	RPS7	ensembl_havana	+	2
chr2	9843227	9843554	BJC1_peak_579,BJC3_peak_290	72	chr2	9843353	9934416	TAF1B	ensembl_havana	+	2
chr2	27409545	27409891	BJC1_peak_584,BJC3_peak_295	153	chr2	27381193	27409687	PPM1G	ensembl_havana	-	2
chr2	96265932	96266205	BJC1_peak_602,BJC2_peak_280	123	chr2	96248515	96265994	TMEM127	ensembl_havana	-	2
chr2	96265932	96266205	BJC1_peak_602,BJC2_peak_280	123	chr2	96266131	96273349	CIAO1	ensembl_havana	+	2
chr2	135741479	135741661	BJC1_peak_613,BJC3_peak_310	46	chr2	135741618	135785055	UBXN4	ensembl_havana	+	2
chr2	161244550	161244776	BJC1_peak_617,BJC2_peak_290	73	chr2	161222784	161308303	AC009299.2	havana	-	2
chr2	161244550	161244776	BJC1_peak_617,BJC2_peak_290	73	chr2	161244738	161249050	AC009299.3	havana	+	2
chr2	168890388	168890598	BJC1_peak_618,BJC3_peak_314	66	chr2	168834131	168913371	SPC25	ensembl_havana	-	2
chr2	170973379	170973634	BJC1_peak_622,BJC2_peak_293	42	chr2	170928463	170967129	GORASP2	ensembl_havana	+	2
chr2	224585471	224585676	BJC1_peak_646,BJC3_peak_327	88	chr2	224470149	224585397	CUL3	ensembl_havana	-	2
chr2	231464125	231464459	BJC1_peak_647,BJC3_peak_328	46	chr2	231453530	231483641	NCL	ensembl_havana	-	2
chr20	25623971	25624294	BJC1_peak_661,BJC2_peak_304	180	chr20	25612934	25624175	NANP	ensembl_havana	-	2
chr20	25623971	25624294	BJC1_peak_661,BJC2_peak_304	180	chr20	25624044	25678074	ZNF337-AS1	havana	+	2
chr21	32771876	32772243	BJC1_peak_683,BJC3_peak_340	100	chr21	32772099	32893735	C21orf62-AS1	havana	+	2
chr22	20020959	20021199	BJC1_peak_690,BJC2_peak_314	41	chr22	20017013	20065926	TANGO2	ensembl_havana	+	2
chr22	36529065	36529338	BJC1_peak_701,BJC2_peak_315	52	chr22	36510849	36529436	EIF3D	ensembl_havana	-	2
chr22	37199409	37199667	BJC1_peak_702,BJC3_peak_345	91	chr22	37180166	37199385	C1QTNF6	ensembl_havana	-	2
chr3	23916766	23917031	BJC1_peak_726,BJC3_peak_352	90	chr3	23891659	23946591	NKIRAS1	ensembl_havana	-	2
chr3	23916766	23917031	BJC1_peak_726,BJC3_peak_352	90	chr3	23916544	23923692	RPL15	ensembl_havana	+	2
chr3	38805866	38806113	BJC1_peak_729,BJC3_peak_354	151	chr3	38696801	38794010	SCN10A	ensembl_havana	-	2
chr3	128052097	128052394	BJC1_peak_767,BJC3_peak_364	109	chr3	128051640	128071683	SEC61A1	ensembl_havana	+	2
chr3	129893702	129894066	BJC1_peak_770,BJC2_peak_332	59	chr3	129893870	129918575	TMCC1-AS1	havana	+	2
chr3	184298792	184299070	BJC1_peak_790,BJC3_peak_372	89	chr3	184298708	184309054	PSMD2	ensembl_havana	+	2
chr3	186570343	186570654	BJC1_peak_793,BJC2_peak_343	49	chr3	186546072	186570543	TBCCD1	ensembl_havana	-	2
chr3	186570343	186570654	BJC1_peak_793,BJC2_peak_343	49	chr3	186567402	186585800	DNAJB11	ensembl_havana	+	2
chr4	54064498	54064771	BJC1_peak_819,BJC2_peak_352	88	chr4	54009788	54064690	CHIC2	ensembl_havana	-	2
chr4	54064498	54064771	BJC1_peak_819,BJC2_peak_352	88	chr4	53377838	54295272	RP11-231C18.3	havana	+	2
chr4	70687996	70688454	BJC1_peak_826,BJC2_peak_355	61	chr4	70688478	70690551	UTP3	ensembl_havana	+	2
chr4	83034738	83035183	BJC1_peak_830,BJC3_peak_383	71	chr4	83034446	83075818	COPS4	ensembl_havana	+	2
chr4	83284543	83284892	BJC1_peak_831,BJC2_peak_356	63	chr4	83261535	83284914	COQ2	ensembl_havana	-	2
chr4	83455789	83456034	BJC1_peak_832,BJC2_peak_357	112	chr4	83407342	83455856	HELQ	ensembl_havana	-	2
chr4	83455789	83456034	BJC1_peak_832,BJC2_peak_357	112	chr4	83455931	83469735	MRPS18C	ensembl_havana	+	2
chr4	127964890	127965416	BJC1_peak_844,BJC2_peak_362	67	chr4	127917804	127965995	MFSD8	ensembl_havana	-	2
chr4	127964890	127965416	BJC1_peak_844,BJC2_peak_362	67	chr4	127965305	128039711	ABHD18	ensembl_havana	+	2
chr1	174999672	174999898	BJC1_peak_85,BJC3_peak_42	112	chr1	174999162	175011715	CACYBP	ensembl_havana	+	2
chr4	173264684	173265052	BJC1_peak_852,BJC2_peak_368	104	chr4	173168752	173323967	GALNT7	ensembl_havana	+	2
chr5	87412713	87413026	BJC1_peak_866,BJC3_peak_397	90	chr5	87391493	87413019	CCNH	ensembl_havana	-	2
chr1	183472022	183472311	BJC1_peak_88,BJC3_peak_45	93	chr1	183460873	183472265	SMG7-AS1	havana	-	2
chr1	183472022	183472311	BJC1_peak_88,BJC3_peak_45	93	chr1	183472215	183598246	SMG7	ensembl_havana	+	2
chr5	139293483	139293687	BJC1_peak_882,BJC2_peak_384	61	chr5	138946719	139293557	SIL1	ensembl_havana	-	2
chr5	139293483	139293687	BJC1_peak_882,BJC2_peak_384	61	chr5	139273751	139331677	MATR3	ensembl_havana	+	2
chr5	139293483	139293687	BJC1_peak_882,BJC2_peak_384	61	chr5	139293647	139331359	MATR3	ensembl_havana	+	2
chr5	140113951	140114163	BJC1_peak_887,BJC3_peak_409	118	chr5	140107776	140125619	PURA	ensembl_havana	+	2
chr5	176361614	176361982	BJC1_peak_897,BJC3_peak_417	108	chr5	176346060	176361968	KIAA1191	ensembl_havana	-	2
chr6	13711704	13711964	BJC1_peak_910,BJC3_peak_422	82	chr6	13621497	13711564	RANBP9	ensembl_havana	-	2
chr6	36885703	36885976	BJC1_peak_927,BJC3_peak_431	112	chr6	36871869	36928964	C6orf89	ensembl_havana	+	2
chr6	43516807	43517154	BJC1_peak_930,BJC3_peak_433	169	chr6	43511826	43516990	YIPF3	ensembl_havana	-	2
chr6	43516807	43517154	BJC1_peak_930,BJC3_peak_433	169	chr6	43509701	43529585	POLR1C	ensembl_havana	+	2
chr6	47477409	47477816	BJC1_peak_932,BJC3_peak_435	76	chr6	47477242	47477572	RP11-385F7.1	havana	-	2
chr6	47477409	47477816	BJC1_peak_932,BJC3_peak_435	76	chr6	47477788	47627263	CD2AP	ensembl_havana	+	2
chr1	203320972	203321271	BJC1_peak_96,BJC3_peak_48	118	chr1	203318995	203319099	RNU6-487P	ensembl	-	2
chr6	116279754	116280118	BJC1_peak_961,BJC2_peak_416	73	chr6	116276577	116279903	TSPYL1	ensembl_havana	-	2
chr6	116279754	116280118	BJC1_peak_961,BJC2_peak_416	73	chr6	116254172	116444860	DSE	ensembl_havana	+	2
chr6	117602507	117602824	BJC1_peak_962,BJC3_peak_446	68	chr6	117560268	117602542	GOPC	ensembl_havana	-	2
chr7	2232900	2233180	BJC1_peak_975,BJC3_peak_452	103	chr7	1815792	2233243	MAD1L1	ensembl_havana	-	2
chr7	26187568	26188157	BJC1_peak_982,BJC3_peak_454	49	chr7	26152239	26187125	NFE2L3	ensembl_havana	+	2
chr7	30284274	30284580	BJC1_peak_985,BJC3_peak_456	49	chr7	30284306	30367692	ZNRF2	ensembl_havana	+	2
chr7	36152907	36153285	BJC1_peak_987,BJC3_peak_458	79	chr7	36153148	36301543	EEPD1	ensembl_havana	+	2
chr12	120495882	120496120	BJC2_peak_109,BJC3_peak_140	141	chr12	120490327	120495940	NRAV	havana	-	2
chr12	120495882	120496120	BJC2_peak_109,BJC3_peak_140	141	chr12	120469849	120498493	DYNLL1	ensembl_havana	+	2
chr14	60091824	60092095	BJC2_peak_133,BJC1_peak_331	41	chr14	60091910	60169133	PCNX4	ensembl_havana	+	2
chr17	43074259	43074538	BJC2_peak_199,BJC3_peak_231	143	chr17	43044294	43170245	BRCA1	ensembl_havana	-	2
chr17	43094572	43094861	BJC2_peak_204,BJC3_peak_235	143	chr17	43044294	43170245	BRCA1	ensembl_havana	-	2
chr18	49492339	49492626	BJC2_peak_219,BJC1_peak_510	87	chr18	49481680	49492479	RPL17-C18orf32	ensembl_havana	-	2
chr18	49492339	49492626	BJC2_peak_219,BJC1_peak_510	87	chr18	49488452	49492523	RPL17	havana	-	2
chr18	62186895	62187196	BJC2_peak_221,BJC1_peak_512	68	chr18	62043566	62187118	PIGN	ensembl_havana	-	2
chr19	8321302	8321531	BJC2_peak_229,BJC1_peak_530	118	chr19	8308282	8321379	CTD-2550O8.5	havana	-	2
chr19	8321302	8321531	BJC2_peak_229,BJC1_peak_530	118	chr19	8308767	8321396	NDUFA7	ensembl_havana	-	2
chr19	8321302	8321531	BJC2_peak_229,BJC1_peak_530	118	chr19	8321157	8323340	RPS28	ensembl_havana	+	2
chr19	18419878	18420178	BJC2_peak_253,BJC1_peak_542	74	chr19	18418863	18434562	SSBP4	ensembl_havana	+	2
chr19	41859651	41859914	BJC2_peak_257,BJC3_peak_277	118	chr19	41859917	41872926	RPS19	ensembl_havana	+	2
chr19	50724941	50725157	BJC2_peak_268,BJC1_peak_571	60	chr19	50723328	50725718	CLEC11A	ensembl_havana	+	2
chr2	74178684	74179158	BJC2_peak_277,BJC1_peak_595	150	chr2	74152527	74178898	MOB1A	ensembl_havana	-	2
chr2	170928806	170929279	BJC2_peak_292,BJC1_peak_621	131	chr2	170928463	170967129	GORASP2	ensembl_havana	+	2
chr2	219498731	219498935	BJC2_peak_301,BJC3_peak_326	113	chr2	219482072	219516877	AC053503.11	havana	-	2
chr2	219498731	219498935	BJC2_peak_301,BJC3_peak_326	113	chr2	219498866	219506989	GMPPA	ensembl_havana	+	2
chr3	112561892	112562275	BJC2_peak_331,BJC1_peak_760	60	chr3	112532508	112562046	ATG3	ensembl_havana	-	2
chr3	112561892	112562275	BJC2_peak_331,BJC1_peak_760	60	chr3	112561708	112585577	SLC35A5	ensembl_havana	+	2
chr3	139389565	139389827	BJC2_peak_334,BJC1_peak_777	80	chr3	139355599	139389732	COPB2	ensembl_havana	-	2
chr3	139389565	139389827	BJC2_peak_334,BJC1_peak_777	80	chr3	139389814	139583319	RP11-319G6.1	havana	+	2
chr3	196082096	196082413	BJC2_peak_346,BJC3_peak_374	53	chr3	196027182	196082189	TFRC	ensembl_havana	-	2
chr4	39182245	39182495	BJC2_peak_351,BJC1_peak_816	82	chr4	39182403	39285810	WDR19	ensembl_havana	+	2
chr4	94207456	94207861	BJC2_peak_358,BJC1_peak_833	72	chr4	94117791	94207556	RP11-363G15.2	havana	-	2
chr4	94207456	94207861	BJC2_peak_358,BJC1_peak_833	72	chr4	94207610	94291292	SMARCAD1	ensembl_havana	+	2
chr4	107720359	107720668	BJC2_peak_360,BJC1_peak_838	48	chr4	107590275	107720452	PAPSS1	ensembl_havana	-	2
chr5	43313499	43313789	BJC2_peak_372,BJC1_peak_859	68	chr5	43289394	43313512	HMGCS1	ensembl_havana	-	2
chr5	128082978	128083279	BJC2_peak_378,BJC3_peak_400	90	chr5	127940425	128083172	LINC01184	havana	-	2
chr1	186375207	186375632	BJC2_peak_38,BJC2_peak_39	32	chr1	186311651	186375693	TPR	ensembl_havana	-	2
chr5	141320789	141321062	BJC2_peak_385,BJC3_peak_410	51	chr5	141260224	141320821	TAF7	ensembl_havana	-	2
chr6	7313235	7313513	BJC2_peak_393,BJC1_peak_905	118	chr6	7268305	7347446	SSR1	ensembl_havana	-	2
chr1	202888689	202889079	BJC2_peak_40,BJC1_peak_93	51	chr1	202878956	202889135	RABIF	ensembl_havana	-	2
chr1	231338016	231338325	BJC2_peak_44,BJC1_peak_112	66	chr1	231337103	231355023	SPRTN	ensembl_havana	+	2
chr8	41528836	41529265	BJC2_peak_448,BJC3_peak_485	77	chr8	41529205	41545046	GINS4	ensembl_havana	+	2
chr10	1048926	1049305	BJC2_peak_47,BJC3_peak_58	40	chr10	1039907	1049170	IDI1	ensembl_havana	-	2
chr9	130712641	130712929	BJC2_peak_472,BJC1_peak_1094	41	chr9	130713945	130887675	ABL1	ensembl_havana	+	2
chr1	11099789	11099978	BJC2_peak_5,BJC1_peak_9	72	chr1	11066617	11099881	EXOSC10	ensembl_havana	-	2
chr1	11099789	11099978	BJC2_peak_5,BJC1_peak_9	72	chr1	11099674	11102100	RP4-635E18.6	havana	+	2
chr10	26860971	26861204	BJC2_peak_50,BJC1_peak_127	143	chr10	26746592	26861087	ABI1	ensembl_havana	-	2
chr11	22829943	22830194	BJC2_peak_76,BJC1_peak_182	67	chr11	22813798	22830299	SVIP	ensembl_havana	-	2
chr11	22829943	22830194	BJC2_peak_76,BJC1_peak_182	67	chr11	22829379	22945393	RP11-17A1.3	havana	+	2
chr11	27506813	27507071	BJC2_peak_77,BJC3_peak_94	95	chr11	27506837	27698174	BDNF-AS	havana	+	2
chr11	70203173	70203390	BJC3_peak_104,BJC1_peak_197	51	chr11	70203162	70207390	FADD	ensembl_havana	+	2
chr12	53626070	53626532	BJC3_peak_126,BJC1_peak_241	143	chr12	53507855	53626410	ATF7	ensembl_havana	-	2
chr1	40691469	40691669	BJC3_peak_15,BJC2_peak_12	70	chr1	40690379	40692066	NFYC-AS1	havana	-	2
chr1	40691469	40691669	BJC3_peak_15,BJC2_peak_12	70	chr1	40691647	40771603	NFYC	ensembl_havana	+	2
chr13	72781660	72782092	BJC3_peak_156,BJC1_peak_304	62	chr13	72752168	72782096	DIS3	ensembl_havana	-	2
chr13	72781660	72782092	BJC3_peak_156,BJC1_peak_304	62	chr13	72782058	73016461	PIBF1	ensembl_havana	+	2
chr13	79406078	79406396	BJC3_peak_158,BJC2_peak_125	94	chr13	79311823	79406477	RBM26	ensembl_havana	-	2
chr13	79406078	79406396	BJC3_peak_158,BJC2_peak_125	94	chr13	79406308	79424328	RBM26-AS1	havana	+	2
chr14	21191899	21192225	BJC3_peak_161,BJC1_peak_316	80	chr14	21184340	21184959	CTD-2552B11.3	havana	-	2
chr14	64503639	64503870	BJC3_peak_169,BJC2_peak_134	95	chr14	64449105	64505213	ZBTB25	ensembl_havana	-	2
chr14	64503639	64503870	BJC3_peak_169,BJC2_peak_134	95	chr14	64503711	64533690	ZBTB1	ensembl_havana	+	2
chr14	91060709	91061018	BJC3_peak_173,BJC1_peak_347	58	chr14	91060332	91225632	C14orf159	ensembl_havana	+	2
chr15	64093904	64094208	BJC3_peak_187,BJC1_peak_371	77	chr15	64072558	64094018	FAM96A	ensembl_havana	-	2
chr15	64093904	64094208	BJC3_peak_187,BJC1_peak_371	77	chr15	64094122	64146090	SNX1	ensembl_havana	+	2
chr15	82985964	82986277	BJC3_peak_195,BJC1_peak_388	40	chr15	82836945	82986153	HOMER2	ensembl_havana	-	2
chr15	82985964	82986277	BJC3_peak_195,BJC1_peak_388	40	chr15	82925883	83103443	RP11-382A20.5	havana	+	2
chr15	82985964	82986277	BJC3_peak_195,BJC1_peak_388	40	chr15	82986206	82991057	FAM103A1	ensembl_havana	+	2
chr17	63773589	63773798	BJC3_peak_242,BJC2_peak_212	51	chr17	63745249	63776351	CCDC47	ensembl_havana	-	2
chr17	63773589	63773798	BJC3_peak_242,BJC2_peak_212	51	chr17	63773602	63819317	DDX42	ensembl_havana	+	2
chr17	67717749	67718008	BJC3_peak_244,BJC1_peak_493	87	chr17	67717832	67744531	NOL11	ensembl_havana	+	2
chr18	37270099	37270342	BJC3_peak_254,BJC2_peak_218	88	chr18	37243046	37566037	CELF4	ensembl_havana	-	2
chr19	37078277	37078565	BJC3_peak_273,BJC1_peak_550	109	chr19	37075112	37078605	CTD-2293H3.2	havana	-	2
chr19	37078277	37078565	BJC3_peak_273,BJC1_peak_550	109	chr19	37007856	37130314	ZNF420	ensembl_havana	+	2
chr19	50607903	50608164	BJC3_peak_287,BJC1_peak_569	59	chr19	50621306	50639827	SYT3	ensembl_havana	-	2
chr2	110748478	110748871	BJC3_peak_306,BJC2_peak_283	63	chr2	110732572	111118222	ACOXL	ensembl_havana	+	2
chr2	135985503	135985781	BJC3_peak_311,BJC2_peak_288	73	chr2	135906676	135986100	DARS	ensembl_havana	-	2
chr2	135985503	135985781	BJC3_peak_311,BJC2_peak_288	73	chr2	135985175	136022593	DARS-AS1	havana	+	2
chr2	190319693	190319940	BJC3_peak_318,BJC1_peak_628	46	chr2	190189734	190344193	HIBCH	ensembl_havana	-	2
chr20	34302996	34303369	BJC3_peak_334,BJC1_peak_666	54	chr20	34280267	34311802	AHCY	ensembl_havana	-	2
chr21	37267406	37267726	BJC3_peak_342,BJC1_peak_687	45	chr21	37223419	37267919	DSCR3	ensembl_havana	-	2
chr22	30381413	30381658	BJC3_peak_344,BJC1_peak_698	45	chr22	30368810	30421771	RNF215	ensembl_havana	-	2
chr22	37218965	37219255	BJC3_peak_346,BJC1_peak_703	84	chr22	37215737	37215891	RP1-151B14.9	havana	-	2
chr3	100260657	100261012	BJC3_peak_360,BJC1_peak_754	46	chr3	100260999	100325251	TBC1D23	ensembl_havana	+	2
chr3	151135626	151135855	BJC3_peak_366,BJC1_peak_781	35	chr3	151085696	151437072	MED12L	ensembl_havana	+	2
chr3	160399075	160399441	BJC3_peak_367,BJC2_peak_336	115	chr3	160227453	160449829	RP11-432B6.3	havana	-	2
chr3	160399075	160399441	BJC3_peak_367,BJC2_peak_336	115	chr3	160256985	160399880	IFT80	ensembl_havana	-	2
chr3	160399075	160399441	BJC3_peak_367,BJC2_peak_336	115	chr3	160399273	160434962	SMC4	ensembl_havana	+	2
chr4	39977751	39978045	BJC3_peak_380,BJC1_peak_817	97	chr4	39822862	39977956	PDS5A	ensembl_havana	-	2
chr5	66144025	66144320	BJC3_peak_393,BJC1_peak_861	107	chr5	66144155	66144795	AC025442.3	havana	-	2
chr5	66144025	66144320	BJC3_peak_393,BJC1_peak_861	107	chr5	66139970	66183615	SREK1	ensembl_havana	+	2
chr5	82278333	82278696	BJC3_peak_396,BJC1_peak_865	77	chr5	82273357	82278577	RPS23	ensembl_havana	-	2
chr1	167936112	167936636	BJC3_peak_41,BJC1_peak_84	75	chr1	167916728	167937040	MPC2	ensembl_havana	-	2
chr1	167936112	167936636	BJC3_peak_41,BJC1_peak_84	75	chr1	167935782	168075843	DCAF6	ensembl_havana	+	2
chr5	160418982	160419347	BJC3_peak_413,BJC1_peak_892	100	chr5	160401640	160421711	SLU7	ensembl_havana	-	2
chr5	176448004	176448302	BJC3_peak_418,BJC2_peak_388	153	chr5	176447627	176510074	FAF2	ensembl_havana	+	2
chr6	2765266	2765457	BJC3_peak_420,BJC2_peak_392	100	chr6	2765413	2786952	WRNIP1	ensembl_havana	+	2
chr6	13574253	13574527	BJC3_peak_421,BJC1_peak_909	128	chr6	13574528	13615158	SIRT5	ensembl_havana	+	2
chr6	43427538	43427968	BJC3_peak_432,BJC1_peak_929	111	chr6	43427365	43450430	ABCC10	ensembl_havana	+	2
chr6	70413016	70413393	BJC3_peak_439,BJC2_peak_406	150	chr6	70412827	70413950	RP11-462G2.2	havana	-	2
chr6	70413016	70413393	BJC3_peak_439,BJC2_peak_406	150	chr6	70412940	70561174	FAM135A	ensembl_havana	+	2
chr1	203007234	203007464	BJC3_peak_47,BJC1_peak_94	69	chr1	203007385	203024848	TMEM183A	ensembl_havana	+	2
chr7	100874864	100875069	BJC3_peak_470,BJC1_peak_1000	76	chr7	100875110	100888664	SRRT	ensembl_havana	+	2
chr7	138459883	138460164	BJC3_peak_476,BJC1_peak_1015	150	chr7	138460333	138589993	TRIM24	ensembl_havana	+	2
chr7	140176966	140177256	BJC3_peak_478,BJC2_peak_442	41	chr7	140084745	140177035	KDM7A	ensembl_havana	-	2
chr8	11968096	11968433	BJC3_peak_480,BJC1_peak_1027	108	chr8	11973936	11974599	DEFB136	ensembl_havana	-	2
chr8	63038687	63039048	BJC3_peak_489,BJC1_peak_1040	162	chr8	63015078	63039171	GGH	ensembl_havana	-	2
chr8	143829226	143829482	BJC3_peak_493,BJC1_peak_1053	59	chr8	143816343	143829859	PUF60	ensembl_havana	-	2
chr9	6413060	6413328	BJC3_peak_494,BJC1_peak_1055	105	chr9	6413150	6507054	UHRF2	ensembl_havana	+	2
chr9	77177347	77177615	BJC3_peak_503,BJC1_peak_1075	62	chr9	77176755	77177994	VPS13A-AS1	havana	-	2
chr9	77177347	77177615	BJC3_peak_503,BJC1_peak_1075	62	chr9	77177352	77421541	VPS13A	ensembl_havana	+	2
chr9	85940748	85941154	BJC3_peak_504,BJC1_peak_1076	254	chr9	85941145	86022298	NAA35	ensembl_havana	+	2
chr10	75111271	75111527	BJC3_peak_70,BJC2_peak_57	66	chr10	75099585	75182123	SAMD8	ensembl_havana	+	2
chr10	96043311	96043652	BJC3_peak_72,BJC1_peak_148	129	chr10	95753205	96090238	ENTPD1-AS1	havana	-	2
chr10	96043311	96043652	BJC3_peak_72,BJC1_peak_148	129	chr10	96043393	96060870	CCNJ	ensembl_havana	+	2
chr10	99620819	99621137	BJC3_peak_74,BJC2_peak_61	34	chr10	99621054	99621918	RP11-85A1.3	havana	+	2
chr1	25819955	25820197	BJC3_peak_8,BJC1_peak_19	72	chr1	25816748	25820797	RP1-317E23.3	havana	-	2
chr1	25819955	25820197	BJC3_peak_8,BJC1_peak_19	72	chr1	25811469	25823744	RP1-317E23.6	havana	+	2
chr1	25819955	25820197	BJC3_peak_8,BJC1_peak_19	72	chr1	25818639	25832942	MTFR1L	ensembl_havana	+	2
chr10	122911905	122912236	BJC3_peak_83,BJC1_peak_162	52	chr10	122910700	122913111	FAM24A	ensembl_havana	+	2
chr11	34105261	34105553	BJC3_peak_95,BJC1_peak_183	75	chr11	34105601	34147670	NAT10	ensembl_havana	+	2
chr1	1116217	1116415	BJC1_peak_1	36	chr1	1081817	1116361	C1orf159	ensembl_havana	-	1
chr1	205122192	205122378	BJC1_peak_100	32	chr1	205086141	205122015	RBBP5	ensembl_havana	-	1
chr7	105352280	105352465	BJC1_peak_1001	38	chr7	105110703	105399308	SRPK2	ensembl_havana	-	1
chr7	105673493	105673676	BJC1_peak_1002	64	chr7	105605066	105876604	ATXN7L1	ensembl_havana	-	1
chr7	106176699	106176912	BJC1_peak_1003	69	chr7	106208166	106208267	RNU6-392P	ensembl	+	1
chr7	112383670	112383926	BJC1_peak_1004	14	chr7	112328188	112409623	AC004112.4	havana	-	1
chr7	112398674	112398863	BJC1_peak_1005	24	chr7	112328188	112409623	AC004112.4	havana	-	1
chr7	123748869	123749054	BJC1_peak_1008	31	chr7	123681934	123749067	WASL	ensembl_havana	-	1
chr7	128112824	128113006	BJC1_peak_1009	31	chr7	127652179	128092609	SND1	ensembl_havana	+	1
chr7	129224724	129224933	BJC1_peak_1010	78	chr7	129225022	129430211	AHCYL2	ensembl_havana	+	1
chr7	133252909	133253091	BJC1_peak_1012	51	chr7	133253072	134066589	EXOC4	ensembl_havana	+	1
chr7	135510312	135510509	BJC1_peak_1014	19	chr7	135361794	135510127	CNOT4	ensembl_havana	-	1
chr7	138752560	138752858	BJC1_peak_1016	49	chr7	138706294	138799560	ATP6V0A4	ensembl_havana	-	1
chr7	142809170	142809386	BJC1_peak_1018	31	chr7	142812585	142813399	TRBV30	havana	-	1
chr7	149284473	149284665	BJC1_peak_1019	49	chr7	149262170	149297302	ZNF783	ensembl_havana	+	1
chr7	151873104	151873286	BJC1_peak_1020	32	chr7	151556110	151877125	PRKAG2	ensembl_havana	-	1
chr7	155205404	155205586	BJC1_peak_1022	18	chr7	155204146	155205189	AC099552.3	havana	+	1
chr7	158704737	158705090	BJC1_peak_1023	52	chr7	158631310	158704829	NCAPG2	ensembl_havana	-	1
chr7	158975900	158976165	BJC1_peak_1024	49	chr7	158856577	158956747	WDR60	ensembl_havana	+	1
chr8	10334867	10335049	BJC1_peak_1025	23	chr8	10054267	10428891	MSRA	ensembl_havana	+	1
chr8	10990323	10990515	BJC1_peak_1026	45	chr8	10896044	11201366	XKR6	ensembl_havana	-	1
chr1	207751823	207752037	BJC1_peak_103	24	chr1	207752056	207795513	CD46	ensembl_havana	+	1
chr8	38231417	38231649	BJC1_peak_1031	68	chr8	38225217	38275558	DDHD2	ensembl_havana	+	1
chr8	38996648	38996838	BJC1_peak_1032	45	chr8	38988807	38996824	TM2D2	ensembl_havana	-	1
chr8	55772927	55773174	BJC1_peak_1036	80	chr8	55696423	55773407	TMEM68	ensembl_havana	-	1
chr8	55772927	55773174	BJC1_peak_1036	80	chr8	55773141	55825448	TGS1	ensembl_havana	+	1
chr8	58145907	58146095	BJC1_peak_1037	32	chr8	57994508	58204279	FAM110B	ensembl_havana	+	1
chr8	60393386	60393606	BJC1_peak_1038	18	chr8	60384587	60516795	LINC01301	havana	-	1
chr8	61714544	61714740	BJC1_peak_1039	32	chr8	61500555	61714640	ASPH	ensembl_havana	-	1
chr1	209769328	209769678	BJC1_peak_104	40	chr1	209756031	209782320	TRAF3IP3	ensembl_havana	+	1
chr8	70608282	70608553	BJC1_peak_1041	49	chr8	70573441	70608387	TRAM1	ensembl_havana	-	1
chr8	81147371	81147553	BJC1_peak_1042	24	chr8	81154278	81164599	RP11-1149M10.2	havana	+	1
chr8	94553485	94553687	BJC1_peak_1043	28	chr8	94487692	94553529	KIAA1429	ensembl_havana	-	1
chr8	100218760	100219044	BJC1_peak_1045	77	chr8	100157905	100259278	SPAG1	ensembl_havana	+	1
chr8	100952138	100952322	BJC1_peak_1046	45	chr8	100916524	100953388	YWHAZ	ensembl_havana	-	1
chr8	103414928	103415408	BJC1_peak_1048	24	chr8	103398634	103415189	SLC25A32	ensembl_havana	-	1
chr8	103414928	103415408	BJC1_peak_1048	24	chr8	103414713	103443453	DCAF13	ensembl_havana	+	1
chr8	123698077	123698321	BJC1_peak_1049	31	chr8	123680793	123737407	ANXA13	ensembl_havana	-	1
chr8	130199075	130199257	BJC1_peak_1050	45	chr8	130052103	130443660	ASAP1	ensembl_havana	-	1
chr8	139709729	139709911	BJC1_peak_1051	23	chr8	139600837	139703056	KCNK9	ensembl_havana	-	1
chr8	139976737	139976919	BJC1_peak_1052	32	chr8	139730342	140458579	TRAPPC9	ensembl_havana	-	1
chr9	4679409	4679710	BJC1_peak_1054	18	chr9	4676599	4679502	CDC37L1-AS1	havana	-	1
chr9	4679409	4679710	BJC1_peak_1054	18	chr9	4679558	4708398	CDC37L1	ensembl_havana	+	1
chr9	15422442	15422949	BJC1_peak_1057	45	chr9	15422703	15465953	SNAPC3	ensembl_havana	+	1
chr1	223845827	223846132	BJC1_peak_106	24	chr1	223779898	223845972	TP53BP2	ensembl_havana	-	1
chr9	33025084	33025354	BJC1_peak_1061	41	chr9	32972605	33025168	APTX	ensembl_havana	-	1
chr9	33025084	33025354	BJC1_peak_1061	41	chr9	33025210	33039907	DNAJA1	ensembl_havana	+	1
chr9	33290304	33290579	BJC1_peak_1062	49	chr9	33290510	33371157	NFX1	ensembl_havana	+	1
chr9	33452541	33452753	BJC1_peak_1063	36	chr9	33449754	33449941	RP11-311H10.7	havana	+	1
chr9	34049118	34049405	BJC1_peak_1064	37	chr9	33921692	34048949	UBAP2	ensembl_havana	-	1
chr9	34376950	34377193	BJC1_peak_1066	45	chr9	34366669	34376853	KIAA1161	ensembl_havana	-	1
chr9	34458558	34458785	BJC1_peak_1067	24	chr9	34398183	34458570	FAM219A	ensembl_havana	-	1
chr9	34458558	34458785	BJC1_peak_1067	24	chr9	34457413	34520989	DNAI1	ensembl_havana	+	1
chr9	36190600	36190790	BJC1_peak_1068	37	chr9	36190855	36304781	CLTA	ensembl_havana	+	1
chr9	37650910	37651118	BJC1_peak_1069	32	chr9	37588412	38068687	RP11-613M10.9	havana	-	1
chr9	37650910	37651118	BJC1_peak_1069	32	chr9	37650999	37746904	FRMPD1	ensembl_havana	+	1
chr1	224169089	224169271	BJC1_peak_107	31	chr1	224175475	224175706	RP11-365O16.1	havana	-	1
chr9	37745941	37746126	BJC1_peak_1070	29	chr9	37588412	38068687	RP11-613M10.9	havana	-	1
chr9	37745941	37746126	BJC1_peak_1070	29	chr9	37650999	37746904	FRMPD1	ensembl_havana	+	1
chr9	37903893	37904132	BJC1_peak_1071	32	chr9	37588412	38068687	RP11-613M10.9	havana	-	1
chr9	37903893	37904132	BJC1_peak_1071	32	chr9	37879399	37904353	SLC25A51	havana	-	1
chr9	71911288	71911509	BJC1_peak_1073	54	chr9	71911509	71986054	C9orf85	ensembl_havana	+	1
chr9	75028404	75028660	BJC1_peak_1074	24	chr9	74981019	75028423	CARNMT1	ensembl_havana	-	1
chr9	94259197	94259379	BJC1_peak_1077	23	chr9	94259310	94301454	ZNF169	ensembl_havana	+	1
chr1	225777477	225777851	BJC1_peak_108	47	chr1	225777812	225790466	SRP9	ensembl_havana	+	1
chr9	96450248	96450430	BJC1_peak_1080	28	chr9	96450200	96491336	HABP4	ensembl_havana	+	1
chr9	105244328	105244618	BJC1_peak_1081	37	chr9	105244621	105439171	SLC44A1	ensembl_havana	+	1
chr9	109320833	109321081	BJC1_peak_1083	57	chr9	109171974	109320964	EPB41L4B	ensembl_havana	-	1
chr9	121074494	121074731	BJC1_peak_1085	31	chr9	121074862	121177610	CNTRL	ensembl_havana	+	1
chr9	121201944	121202204	BJC1_peak_1088	54	chr9	121178136	121223014	RAB14	ensembl_havana	-	1
chr1	226719369	226719551	BJC1_peak_109	32	chr1	226631689	226739323	ITPKB	ensembl_havana	-	1
chr9	124771204	124771530	BJC1_peak_1090	41	chr9	124517274	124771310	NR6A1	ensembl_havana	-	1
chr9	124771204	124771530	BJC1_peak_1090	41	chr9	124770122	124772927	RP11-175D17.3	havana	+	1
chr9	127608316	127608623	BJC1_peak_1092	31	chr9	127579369	127696115	STXBP1	ensembl_havana	+	1
chr9	129869192	129869381	BJC1_peak_1093	49	chr9	129834697	129881838	USP20	ensembl_havana	+	1
chr9	131125472	131125675	BJC1_peak_1095	40	chr9	131125560	131234670	NUP214	ensembl_havana	+	1
chr9	131252757	131252977	BJC1_peak_1096	32	chr9	131258075	131276547	FAM78A	ensembl_havana	-	1
chr9	131373163	131373345	BJC1_peak_1097	18	chr9	131394092	131500197	PRRC2B	ensembl_havana	+	1
chr9	132582077	132582385	BJC1_peak_1098	74	chr9	132582184	132590266	BARHL1	ensembl_havana	+	1
chr1	16613339	16613891	BJC1_peak_11	69	chr1	16562318	16613562	NBPF1	ensembl_havana	-	1
chr1	230087241	230087497	BJC1_peak_110	49	chr1	230057989	230282124	GALNT2	ensembl_havana	+	1
chrM	9941	10128	BJC1_peak_1100	25	.	-1	-1	.	-1	.	1
chrM	12413	12644	BJC1_peak_1101	99	.	-1	-1	.	-1	.	1
chrM	13742	13944	BJC1_peak_1102	74	.	-1	-1	.	-1	.	1
chrX	1481736	1481981	BJC1_peak_1105	59	chrX	1462571	1537107	P2RY8	ensembl_havana	-	1
chrX	2691169	2691403	BJC1_peak_1106	49	chrX	2691178	2741309	CD99	ensembl_havana	+	1
chrX	48696599	48696848	BJC1_peak_1109	126	chrX	48695553	48709012	SUV39H1	ensembl_havana	+	1
chr1	230109955	230110217	BJC1_peak_111	24	chr1	230057989	230282124	GALNT2	ensembl_havana	+	1
chrX	48801659	48801983	BJC1_peak_1110	80	chrX	48801376	48824982	HDAC6	ensembl_havana	+	1
chrX	53422647	53422847	BJC1_peak_1111	79	chrX	53374148	53422728	SMC1A	ensembl_havana	-	1
chrX	53422647	53422847	BJC1_peak_1111	79	chrX	53422689	53431120	RIBC1	ensembl_havana	+	1
chrX	54044434	54044643	BJC1_peak_1113	24	chrX	53936675	54048958	PHF8	ensembl_havana	-	1
chrX	118345907	118346180	BJC1_peak_1117	163	chrX	118346072	118449961	WDR44	ensembl_havana	+	1
chr1	244452070	244452292	BJC1_peak_113	33	chr1	244408493	244452134	ADSS	ensembl_havana	-	1
chr1	244652817	244653049	BJC1_peak_114	44	chr1	244652934	244709033	DESI2	ensembl_havana	+	1
chr10	6088826	6089064	BJC1_peak_118	32	chr10	6088986	6117457	RBM17	ensembl_havana	+	1
chr1	19406302	19406486	BJC1_peak_12	54	chr1	19338775	19485539	CAPZB	ensembl_havana	-	1
chr10	7818190	7818430	BJC1_peak_120	131	chr10	7818503	8016627	TAF3	ensembl_havana	+	1
chr10	11611633	11611863	BJC1_peak_121	45	chr10	11453945	11611754	USP6NL	ensembl_havana	-	1
chr10	11611633	11611863	BJC1_peak_121	45	chr10	11611304	11612227	RP11-138I18.1	havana	+	1
chr10	12129451	12129646	BJC1_peak_122	40	chr10	12129636	12169961	SEC61A2	ensembl_havana	+	1
chr10	13718142	13718528	BJC1_peak_123	68	chr10	13643705	14462142	FRMD4A	havana	-	1
chr10	14878704	14878907	BJC1_peak_124	40	chr10	14878819	14904315	SUV39H2	ensembl_havana	+	1
chr10	15088727	15088952	BJC1_peak_125	40	chr10	15077522	15088776	ACBD7	ensembl_havana	-	1
chr10	16870627	16870874	BJC1_peak_126	32	chr10	16823963	17129831	CUBN	ensembl_havana	-	1
chr10	31031717	31031899	BJC1_peak_128	53	chr10	30820206	31031937	ZNF438	ensembl_havana	-	1
chr10	48978271	48978453	BJC1_peak_130	23	chr10	48976553	48993046	RP11-523O18.5	havana	-	1
chr10	48978271	48978453	BJC1_peak_130	23	chr10	48684875	48982956	WDFY4	ensembl_havana	+	1
chr10	48978271	48978453	BJC1_peak_130	23	chr10	48709732	48982575	WDFY4	ensembl	+	1
chr10	49539111	49539301	BJC1_peak_131	40	chr10	49455367	49539538	ERCC6	ensembl_havana	-	1
chr10	49762362	49762544	BJC1_peak_132	20	chr10	49734642	49762379	OGDHL	ensembl_havana	-	1
chr10	68471832	68472066	BJC1_peak_136	32	chr10	68414063	68472121	DNA2	ensembl_havana	-	1
chr10	69828281	69828463	BJC1_peak_137	24	chr10	69801930	69964275	COL13A1	ensembl_havana	+	1
chr10	72692767	72693033	BJC1_peak_139	30	chr10	72692130	72887694	MCU	ensembl_havana	+	1
chr1	23403900	23404253	BJC1_peak_14	40	chr1	23381060	23424740	TCEA3	ensembl_havana	-	1
chr10	74826238	74826432	BJC1_peak_142	49	chr10	74825581	75032622	KAT6B	ensembl_havana	+	1
chr10	78303317	78303499	BJC1_peak_143	38	chr10	78179173	78675109	RP11-90J7.3	havana	+	1
chr10	78303317	78303499	BJC1_peak_143	38	chr10	78179184	78551355	LINC00856	havana	+	1
chr10	86521928	86522177	BJC1_peak_144	60	chr10	86521944	86525101	RP11-77P6.2	havana	+	1
chr10	88035668	88035899	BJC1_peak_145	19	chr10	88048134	88049823	MED6P1	havana	-	1
chr10	91908792	91908977	BJC1_peak_146	17	chr10	91906588	91909483	FGFBP3	ensembl_havana	-	1
chr10	91908792	91908977	BJC1_peak_146	17	chr10	91908130	91909348	RP11-402D21.2	havana	+	1
chr10	95616557	95616796	BJC1_peak_147	45	chr10	95605928	95656706	ALDH18A1	ensembl_havana	-	1
chr1	23528569	23528782	BJC1_peak_15	18	chr1	23506429	23531220	E2F2	ensembl_havana	-	1
chr10	100535627	100535824	BJC1_peak_151	63	chr10	100529071	100559998	HIF1AN	ensembl_havana	+	1
chr10	102118039	102118241	BJC1_peak_153	31	chr10	102107559	102120453	LDB1	ensembl_havana	-	1
chr10	102229728	102230055	BJC1_peak_154	18	chr10	102230185	102241474	PITX3	ensembl_havana	-	1
chr10	102413289	102413493	BJC1_peak_155	31	chr10	102402616	102421539	PSD	ensembl_havana	-	1
chr10	102777110	102777292	BJC1_peak_156	54	chr10	102743969	102816267	WBP1L	ensembl_havana	+	1
chr10	102918184	102918392	BJC1_peak_157	32	chr10	102918292	103090221	CNNM2	ensembl_havana	+	1
chr10	114526737	114526919	BJC1_peak_159	62	chr10	114431112	114685003	ABLIM1	ensembl_havana	-	1
chr1	23531452	23531679	BJC1_peak_16	40	chr1	23506429	23531220	E2F2	ensembl_havana	-	1
chr10	118755111	118755381	BJC1_peak_160	73	chr10	118674166	118755249	CACUL1	ensembl_havana	-	1
chr10	119502291	119502517	BJC1_peak_161	54	chr10	119499827	119542708	RGS10	ensembl_havana	-	1
chr10	122954246	122954579	BJC1_peak_163	54	chr10	122930902	122954403	C10orf88	ensembl_havana	-	1
chr10	122954246	122954579	BJC1_peak_163	54	chr10	122954380	122997513	PSTK	ensembl_havana	+	1
chr11	1389701	1389883	BJC1_peak_168	49	chr11	1389898	1462689	BRSK2	ensembl_havana	+	1
chr11	3807813	3807996	BJC1_peak_169	68	chr11	3797723	3826371	PGAP2	ensembl_havana	+	1
chr11	3824830	3825079	BJC1_peak_170	40	chr11	3797723	3826371	PGAP2	ensembl_havana	+	1
chr11	6234691	6234971	BJC1_peak_172	31	chr11	6211334	6234711	FAM160A2	ensembl_havana	-	1
chr11	6234691	6234971	BJC1_peak_172	31	chr11	6234764	6244429	CNGA4	ensembl_havana	+	1
chr11	10455816	10455998	BJC1_peak_175	38	chr11	10308312	10507579	AMPD3	ensembl_havana	+	1
chr11	11568082	11568264	BJC1_peak_176	26	chr11	11270875	11622005	GALNT18	ensembl_havana	-	1
chr11	14644370	14644552	BJC1_peak_178	26	chr11	14643722	14872044	PDE3B	ensembl_havana	+	1
chr1	25021621	25021803	BJC1_peak_18	49	chr1	25023502	25023586	MIR4425	mirbase	+	1
chr11	17077696	17077878	BJC1_peak_180	36	chr11	17074388	17077787	RPS13	ensembl_havana	-	1
chr11	17077696	17077878	BJC1_peak_180	36	chr11	17077729	17207983	PIK3C2A	ensembl_havana	-	1
chr11	18394255	18394514	BJC1_peak_181	36	chr11	18394387	18408425	LDHA	ensembl_havana	+	1
chr11	46537888	46538070	BJC1_peak_184	49	chr11	46396413	46594125	AMBRA1	ensembl_havana	-	1
chr11	47553216	47553398	BJC1_peak_185	45	chr11	47465943	47565569	CELF1	ensembl_havana	-	1
chr11	60906688	60906870	BJC1_peak_188	22	chr11	60906788	60909742	RP11-881M11.2	havana	+	1
chr11	62573993	62574313	BJC1_peak_189	52	chr11	62559600	62574086	EEF1G	ensembl_havana	-	1
chr11	62573993	62574313	BJC1_peak_189	52	chr11	62559602	62591531	RP11-864I4.1	havana	-	1
chr11	65110494	65110771	BJC1_peak_191	32	chr11	65110713	65111695	AP003068.9	havana	-	1
chr11	65110494	65110771	BJC1_peak_191	32	chr11	65089323	65111860	VPS51	ensembl_havana	+	1
chr11	66408960	66409173	BJC1_peak_192	59	chr11	66409157	66417137	RP11-867G23.10	havana	+	1
chr11	67606682	67606906	BJC1_peak_195	18	chr11	67602879	67606706	C11orf72	havana	-	1
chr11	67606682	67606906	BJC1_peak_195	18	chr11	67606851	67612535	NDUFV1	ensembl_havana	+	1
chr11	67614106	67614288	BJC1_peak_196	49	chr11	67612652	67616257	DOC2GP	havana	-	1
chr11	73142470	73142671	BJC1_peak_199	32	chr11	72836744	73142261	FCHSD2	ensembl_havana	-	1
chr1	26693129	26693315	BJC1_peak_20	49	chr1	26692131	26694131	RP5-968P14.2	havana	-	1
chr1	26693129	26693315	BJC1_peak_20	49	chr1	26693235	26782104	ARID1A	ensembl_havana	+	1
chr11	73154436	73154618	BJC1_peak_200	40	chr11	72836744	73142261	FCHSD2	ensembl_havana	-	1
chr11	73598257	73598467	BJC1_peak_202	46	chr11	73400486	73598189	FAM168A	ensembl_havana	-	1
chr11	74170895	74171132	BJC1_peak_204	49	chr11	74012713	74171210	C2CD3	ensembl_havana	-	1
chr11	74170895	74171132	BJC1_peak_204	49	chr11	74171098	74254703	PPME1	ensembl_havana	+	1
chr11	77819407	77819655	BJC1_peak_205	52	chr11	77659995	77821017	RSF1	ensembl_havana	-	1
chr11	83071773	83072030	BJC1_peak_206	40	chr11	82973132	83071923	RAB30	ensembl_havana	-	1
chr11	86588893	86589075	BJC1_peak_207	15	chr11	86441107	86672636	ME3	ensembl_havana	-	1
chr11	86588893	86589075	BJC1_peak_207	15	chr11	86431589	86622867	RP11-317J19.1	havana	+	1
chr11	94786499	94786681	BJC1_peak_210	28	chr11	94706430	94876753	AMOTL1	ensembl_havana	+	1
chr11	95231510	95231692	BJC1_peak_211	49	chr11	95165512	95232541	SESN3	ensembl_havana	-	1
chr11	95231510	95231692	BJC1_peak_211	49	chr11	95150538	95234104	RP11-712B9.2	havana	+	1
chr11	95789465	95789676	BJC1_peak_212	32	chr11	95768941	95790409	FAM76B	ensembl_havana	-	1
chr11	108222874	108223209	BJC1_peak_214	44	chr11	108222483	108369102	ATM	ensembl_havana	+	1
chr11	110429907	110430089	BJC1_peak_215	59	chr11	110429882	110464881	FDX1	ensembl_havana	+	1
chr11	114439254	114439473	BJC1_peak_216	42	chr11	114400681	114443932	RP11-212D19.4	havana	+	1
chr11	114439254	114439473	BJC1_peak_216	42	chr11	114439385	114450279	REXO2	ensembl_havana	+	1
chr11	117144015	117144401	BJC1_peak_217	38	chr11	117143890	117144191	RP11-109L13.5	havana	-	1
chr11	117144015	117144401	BJC1_peak_217	38	chr11	117144266	117176894	PAFAH1B2	ensembl_havana	+	1
chr12	2752700	2752931	BJC1_peak_220	91	chr12	2695764	2812902	RP11-885B4.1	havana	-	1
chr12	2752700	2752931	BJC1_peak_220	91	chr12	2752596	2753132	IQSEC3P1	havana	-	1
chr12	2812575	2812757	BJC1_peak_221	31	chr12	2695764	2812902	RP11-885B4.1	havana	-	1
chr12	2812575	2812757	BJC1_peak_221	31	chr12	2796876	2812902	RP4-816N1.6	havana	-	1
chr12	2812575	2812757	BJC1_peak_221	31	chr12	2812621	2859791	ITFG2	ensembl_havana	+	1
chr12	9814236	9814471	BJC1_peak_223	45	chr12	9817349	9818025	RP11-75L1.6	havana	-	1
chr12	11431562	11431756	BJC1_peak_226	49	chr12	11391539	11501041	PRB2	ensembl_havana	-	1
chr12	11431562	11431756	BJC1_peak_226	49	chr12	11399380	11486678	RP11-711K1.7	havana	-	1
chr12	11753152	11753377	BJC1_peak_228	68	chr12	11649853	11895402	ETV6	ensembl_havana	+	1
chr12	25323792	25323975	BJC1_peak_229	24	chr12	25385669	25386241	RP11-707G18.1	havana	-	1
chr12	27022558	27022747	BJC1_peak_231	31	chr12	27022545	27066343	MED21	ensembl_havana	+	1
chr12	45728847	45729029	BJC1_peak_234	54	chr12	45729664	45908040	ARID2	ensembl_havana	+	1
chr12	49967504	49967696	BJC1_peak_238	40	chr12	49967193	49977139	AQP6	ensembl_havana	+	1
chr12	50167357	50167623	BJC1_peak_240	59	chr12	50129305	50167533	CERS5	ensembl_havana	-	1
chr12	53675908	53676274	BJC1_peak_242	59	chr12	53632725	53677408	ATP5G2	ensembl_havana	-	1
chr12	55817785	55818011	BJC1_peak_243	59	chr12	55757274	55827546	RP11-762I7.5	havana	-	1
chr12	55817785	55818011	BJC1_peak_243	59	chr12	55817918	55821879	ORMDL2	ensembl_havana	+	1
chr12	55967190	55967372	BJC1_peak_244	40	chr12	55954104	55973317	PMEL	ensembl_havana	-	1
chr12	55967190	55967372	BJC1_peak_244	40	chr12	55966837	55967474	RP11-973D8.4	havana	-	1
chr12	55967190	55967372	BJC1_peak_244	40	chr12	55966768	55972784	CDK2	ensembl_havana	+	1
chr12	56104337	56104598	BJC1_peak_245	68	chr12	56101330	56109289	RP11-603J24.9	havana	+	1
chr12	56104337	56104598	BJC1_peak_245	68	chr12	56104318	56113907	PA2G4	ensembl_havana	+	1
chr12	56118538	56118720	BJC1_peak_246	26	chr12	56118158	56127514	ZC3H10	ensembl_havana	+	1
chr12	56118538	56118720	BJC1_peak_246	26	chr12	56118249	56144671	ESYT1	ensembl_havana	+	1
chr12	56127937	56128200	BJC1_peak_247	59	chr12	56120032	56129619	RP11-603J24.5	havana	-	1
chr12	56127937	56128200	BJC1_peak_247	59	chr12	56118249	56144671	ESYT1	ensembl_havana	+	1
chr12	56316040	56316225	BJC1_peak_248	31	chr12	56285915	56316059	RP11-977G19.10	havana	-	1
chr12	56316040	56316225	BJC1_peak_248	31	chr12	56309841	56316336	CNPY2	ensembl_havana	-	1
chr12	56316040	56316225	BJC1_peak_248	31	chr12	56316222	56334053	PAN2	ensembl_havana	-	1
chr12	56725396	56725599	BJC1_peak_249	38	chr12	56712427	56731628	NACA	ensembl_havana	-	1
chr1	28510640	28511040	BJC1_peak_25	59	chr1	28505942	28539300	RCC1	ensembl_havana	+	1
chr1	28510640	28511040	BJC1_peak_25	59	chr1	28505979	28510892	SNHG3	havana	+	1
chr12	57239127	57239342	BJC1_peak_250	49	chr12	57234902	57240715	NDUFA4L2	ensembl_havana	-	1
chr12	57487883	57488077	BJC1_peak_251	68	chr12	57472254	57488814	ARHGAP9	ensembl_havana	-	1
chr12	57487883	57488077	BJC1_peak_251	68	chr12	57475444	57517569	MARS	ensembl_havana	+	1
chr12	69290988	69291250	BJC1_peak_254	29	chr12	69284396	69285485	C1GALT1P1	havana	+	1
chr12	72330950	72331132	BJC1_peak_256	32	chr12	72087265	72670757	TRHDE	ensembl_havana	+	1
chr12	76031403	76031767	BJC1_peak_257	31	chr12	76025446	76033932	PHLDA1	ensembl_havana	-	1
chr12	88142205	88142407	BJC1_peak_259	24	chr12	88049013	88142216	CEP290	ensembl_havana	-	1
chr12	88142205	88142407	BJC1_peak_259	24	chr12	88142295	88199887	TMTC3	ensembl_havana	+	1
chr1	29182059	29182270	BJC1_peak_26	24	chr1	29147742	29181987	SRSF4	ensembl_havana	-	1
chr12	93441865	93442086	BJC1_peak_260	49	chr12	93405672	93442262	UBE2N	ensembl_havana	-	1
chr12	98491117	98491347	BJC1_peak_261	24	chr12	98485543	98503855	RP11-181C3.1	havana	-	1
chr12	98644718	98644970	BJC1_peak_262	32	chr12	98613404	98645113	IKBIP	ensembl_havana	-	1
chr12	103768823	103769005	BJC1_peak_264	23	chr12	103746314	103768858	RP11-341G23.4	havana	-	1
chr12	109845226	109845408	BJC1_peak_266	32	chr12	109850942	109880488	GLTP	ensembl_havana	-	1
chr12	116738113	116738295	BJC1_peak_269	49	chr12	116738177	116853631	RNFT2	ensembl_havana	+	1
chr1	32248406	32248588	BJC1_peak_27	33	chr1	32247232	32248856	FAM167B	ensembl_havana	+	1
chr12	118135903	118136105	BJC1_peak_271	71	chr12	118063592	118136026	VSIG10	ensembl_havana	-	1
chr12	118135903	118136105	BJC1_peak_271	71	chr12	118135857	118145584	PEBP1	ensembl_havana	+	1
chr12	118376333	118376515	BJC1_peak_272	31	chr12	118376379	118418031	SUDS3	ensembl_havana	+	1
chr12	119877333	119877537	BJC1_peak_273	26	chr12	119685789	119877291	CIT	ensembl_havana	-	1
chr12	120581350	120581730	BJC1_peak_274	31	chr12	120578763	120581398	POP5	ensembl_havana	-	1
chr12	121241449	121241631	BJC1_peak_275	40	chr12	121237690	121298308	CAMKK2	ensembl_havana	-	1
chr12	123365201	123365383	BJC1_peak_278	62	chr12	123363867	123366113	RP13-942N8.1	havana	+	1
chr12	124609213	124609395	BJC1_peak_279	83	chr12	124622289	124623069	RP11-83B20.9	havana	-	1
chr1	32964761	32965153	BJC1_peak_28	20	chr1	32936444	32964685	RNF19B	ensembl_havana	-	1
chr12	132687291	132687508	BJC1_peak_281	54	chr12	132623752	132687365	POLE	ensembl_havana	-	1
chr13	23889325	23889516	BJC1_peak_285	49	chr13	23730188	23889419	MIPEP	ensembl_havana	-	1
chr13	23889325	23889516	BJC1_peak_285	49	chr13	23888888	23897263	C1QTNF9B-AS1	ensembl_havana	+	1
chr13	27449921	27450228	BJC1_peak_286	91	chr13	27435642	27450591	MTIF3	ensembl_havana	-	1
chr13	27921208	27921400	BJC1_peak_287	18	chr13	27833443	27921404	PDX1-AS1	havana	-	1
chr13	27921208	27921400	BJC1_peak_287	18	chr13	27920019	27926231	PDX1	ensembl_havana	+	1
chr1	37673904	37674174	BJC1_peak_29	45	chr1	37681569	37692249	C1orf109	ensembl_havana	-	1
chr13	39655612	39655809	BJC1_peak_290	28	chr13	39655626	39791665	COG6	ensembl_havana	+	1
chr13	41465200	41465467	BJC1_peak_292	40	chr13	41457558	41470882	RGCC	ensembl_havana	+	1
chr13	44435352	44435534	BJC1_peak_294	44	chr13	44432142	44577147	TSC22D1	ensembl_havana	-	1
chr13	46196952	46197134	BJC1_peak_295	29	chr13	46125919	46211871	LCP1	ensembl_havana	-	1
chr13	46752133	46752454	BJC1_peak_296	59	chr13	46553167	46753040	LRCH1	ensembl_havana	+	1
chr13	48038036	48038237	BJC1_peak_297	45	chr13	48037566	48047222	NUDT15	ensembl_havana	+	1
chr13	48492486	48492743	BJC1_peak_298	32	chr13	48488958	48533256	RCBTB2	ensembl_havana	-	1
chr13	49214965	49215162	BJC1_peak_299	44	chr13	49210421	49212294	OGFOD1P1	havana	-	1
chr1	3650007	3650196	BJC1_peak_3	46	chr1	3630766	3652761	WRAP73	ensembl_havana	-	1
chr1	39845501	39845793	BJC1_peak_30	89	chr1	39841021	39883511	TRIT1	ensembl_havana	-	1
chr13	49792760	49793313	BJC1_peak_301	49	chr13	49699306	49792921	KPNA3	ensembl_havana	-	1
chr13	49792760	49793313	BJC1_peak_301	49	chr13	49792885	49793307	RP11-195L15.2	havana	+	1
chr13	50082131	50082347	BJC1_peak_302	31	chr13	49982551	50125720	DLEU2	ensembl_havana	-	1
chr13	50082131	50082347	BJC1_peak_302	31	chr13	50082170	50723236	DLEU1	ensembl_havana	+	1
chr13	50082131	50082347	BJC1_peak_302	31	chr13	50082294	50082484	DLEU1_1	ensembl	+	1
chr13	72727564	72727857	BJC1_peak_303	27	chr13	72708356	72727687	MZT1	ensembl_havana	-	1
chr13	72727564	72727857	BJC1_peak_303	27	chr13	72727748	72756198	BORA	ensembl_havana	+	1
chr13	73194240	73194422	BJC1_peak_305	32	chr13	73191527	73191667	RNU4-10P	ensembl	+	1
chr13	73825278	73825494	BJC1_peak_306	39	chr13	73686088	73995056	KLF12	havana	-	1
chr13	73985189	73985379	BJC1_peak_307	31	chr13	73686088	73995056	KLF12	havana	-	1
chr13	91347381	91347572	BJC1_peak_309	40	chr13	91347819	91354579	MIR17HG	ensembl_havana	+	1
chr1	40040352	40040685	BJC1_peak_31	59	chr1	40040232	40072649	CAP1	ensembl_havana	+	1
chr13	95676973	95677158	BJC1_peak_310	45	chr13	95677138	95794989	DNAJC3	ensembl_havana	+	1
chr13	99420182	99420504	BJC1_peak_311	24	chr13	99407780	99409062	CCR12P	havana	-	1
chr13	99900555	99900737	BJC1_peak_312	31	chr13	99606668	99897134	CLYBL	ensembl_havana	+	1
chr13	110715643	110715834	BJC1_peak_313	17	chr13	110712735	110723339	ING1	ensembl_havana	+	1
chr14	21383866	21384048	BJC1_peak_317	40	chr14	21351471	21384266	SUPT16H	ensembl_havana	-	1
chr14	22929425	22929607	BJC1_peak_318	24	chr14	22920510	22929585	PRMT5	ensembl_havana	-	1
chr1	40315302	40315547	BJC1_peak_32	31	chr1	40300486	40317816	COL9A2	ensembl_havana	-	1
chr14	24114659	24114974	BJC1_peak_320	109	chr14	24080106	24115014	NRL	ensembl_havana	-	1
chr14	24114659	24114974	BJC1_peak_320	109	chr14	24114194	24125242	DCAF11	ensembl_havana	+	1
chr14	24213354	24213618	BJC1_peak_321	16	chr14	24189156	24213473	RP11-468E2.1	havana	-	1
chr14	24213354	24213618	BJC1_peak_321	16	chr14	24209582	24213869	CHMP4A	havana	-	1
chr14	24213354	24213618	BJC1_peak_321	16	chr14	24209645	24215987	AL136419.6	havana	-	1
chr14	30622069	30622251	BJC1_peak_322	51	chr14	30622111	30735812	SCFD1	ensembl_havana	+	1
chr14	38879065	38879247	BJC1_peak_325	23	chr14	38749338	38948273	LINC00639	havana	-	1
chr14	55332899	55333097	BJC1_peak_328	38	chr14	55325833	55339501	RP11-665C16.5	havana	-	1
chr14	55332899	55333097	BJC1_peak_328	38	chr14	55271302	55361918	FBXO34	ensembl_havana	+	1
chr14	55826665	55826918	BJC1_peak_329	32	chr14	55781134	55796688	LINC00520	havana	-	1
chr1	41853723	41853905	BJC1_peak_33	40	chr1	41506364	42035925	HIVEP3	havana	-	1
chr14	58199900	58200176	BJC1_peak_330	41	chr14	57999734	58298139	C14orf37	ensembl_havana	-	1
chr14	58199900	58200176	BJC1_peak_330	41	chr14	58200079	58235636	ACTR10	ensembl_havana	+	1
chr14	60304688	60304870	BJC1_peak_332	32	chr14	60245751	60299087	PPM1A	ensembl_havana	+	1
chr14	61751109	61751291	BJC1_peak_333	34	chr14	61734137	61776260	RP11-618G20.1	havana	+	1
chr14	64540280	64540503	BJC1_peak_334	45	chr14	64514153	64540368	RP11-973N13.4	havana	-	1
chr14	64540280	64540503	BJC1_peak_334	45	chr14	64535904	64546173	HSPA2	ensembl_havana	+	1
chr14	64914236	64914510	BJC1_peak_335	97	chr14	64914360	64944591	CHURC1	ensembl_havana	+	1
chr14	64914236	64914510	BJC1_peak_335	97	chr14	64914484	65061803	CHURC1-FNTB	ensembl_havana	+	1
chr14	67241139	67241332	BJC1_peak_336	40	chr14	67241108	67335819	MPP5	ensembl_havana	+	1
chr14	67359932	67360204	BJC1_peak_337	23	chr14	67294370	67360265	ATP6V1D	ensembl_havana	-	1
chr14	67359932	67360204	BJC1_peak_337	23	chr14	67359996	67386516	EIF2S1	ensembl_havana	+	1
chr14	69767564	69767893	BJC1_peak_338	119	chr14	69726899	69772005	SRSF5	ensembl_havana	+	1
chr1	42717799	42718061	BJC1_peak_34	23	chr1	42733092	42740254	CLDN19	ensembl_havana	-	1
chr14	74084610	74084864	BJC1_peak_340	54	chr14	74084795	74201235	LIN52	ensembl_havana	+	1
chr14	75661092	75661331	BJC1_peak_341	24	chr14	75649790	75661189	C14orf1	ensembl_havana	-	1
chr14	75661092	75661331	BJC1_peak_341	24	chr14	75578616	75663214	FLVCR2	ensembl_havana	+	1
chr14	75661092	75661331	BJC1_peak_341	24	chr14	75633624	75955078	TTLL5	ensembl_havana	+	1
chr14	76387156	76387389	BJC1_peak_342	40	chr14	76310613	76501841	ESRRB	ensembl_havana	+	1
chr14	77098083	77098291	BJC1_peak_343	31	chr14	77098096	77117287	CIPC	ensembl_havana	+	1
chr14	81533908	81534090	BJC1_peak_345	27	chr14	81471548	81533861	SEL1L	ensembl_havana	-	1
chr14	89619206	89619388	BJC1_peak_346	18	chr14	89412311	89954659	RP11-33N16.3	havana	-	1
chr14	95463393	95463576	BJC1_peak_348	49	chr14	95407265	95475836	SYNE3	ensembl_havana	-	1
chr14	100147357	100147539	BJC1_peak_349	40	chr14	100143956	100160163	DEGS2	ensembl_havana	-	1
chr14	103562586	103562768	BJC1_peak_353	32	chr14	103556543	103562831	BAG5	ensembl_havana	-	1
chr14	103562586	103562768	BJC1_peak_353	32	chr14	103561895	103714249	KLC1	ensembl_havana	+	1
chr15	31326369	31326569	BJC1_peak_356	40	chr15	31326854	31435665	KLF13	ensembl_havana	+	1
chr15	40160866	40161102	BJC1_peak_358	24	chr15	40161022	40221136	BUB1B	ensembl_havana	+	1
chr15	40564944	40565200	BJC1_peak_359	49	chr15	40528682	40565057	C15orf57	ensembl_havana	-	1
chr1	44306100	44306284	BJC1_peak_36	32	chr1	44221069	44355260	ERI3	ensembl_havana	-	1
chr15	40930371	40930598	BJC1_peak_360	49	chr15	40929339	40939072	DLL4	ensembl_havana	+	1
chr15	48811220	48811412	BJC1_peak_362	38	chr15	48810700	48811909	RP11-485O10.3	havana	+	1
chr15	49110819	49111001	BJC1_peak_363	45	chr15	49106067	49155661	COPS2	ensembl_havana	-	1
chr15	49155625	49155904	BJC1_peak_364	93	chr15	49106067	49155661	COPS2	ensembl_havana	-	1
chr15	49155625	49155904	BJC1_peak_364	93	chr15	49155655	49367869	GALK2	ensembl_havana	+	1
chr15	50908436	50908686	BJC1_peak_365	49	chr15	50839874	50908599	CTD-2378E12.1	havana	-	1
chr15	50908436	50908686	BJC1_peak_365	49	chr15	50908671	51005900	AP4E1	ensembl_havana	+	1
chr15	57412174	57412370	BJC1_peak_368	40	chr15	57375966	57550727	CGNL1	ensembl_havana	+	1
chr15	63600745	63600967	BJC1_peak_369	80	chr15	63544246	63601589	USP3-AS1	havana	-	1
chr15	63600745	63600967	BJC1_peak_369	80	chr15	63597352	63602428	FBXL22	ensembl_havana	+	1
chr15	66386601	66386813	BJC1_peak_373	69	chr15	66336205	66386746	TIPIN	ensembl_havana	-	1
chr15	69160487	69160687	BJC1_peak_375	33	chr15	69160583	69272217	GLCE	ensembl_havana	+	1
chr15	72118228	72118460	BJC1_peak_376	50	chr15	71822288	72118577	MYO9A	ensembl_havana	-	1
chr15	72118228	72118460	BJC1_peak_376	50	chr15	72114257	72143688	SENP8	ensembl_havana	+	1
chr1	46043647	46043862	BJC1_peak_38	66	chr1	46040139	46133036	PIK3R3	ensembl_havana	-	1
chr1	46043647	46043862	BJC1_peak_38	66	chr1	46043660	46176488	PIK3R3	havana	-	1
chr15	75367711	75367945	BJC1_peak_380	24	chr15	75353610	75368630	MAN2C1	ensembl_havana	-	1
chr15	75454022	75454375	BJC1_peak_381	69	chr15	75369378	75455842	SIN3A	ensembl_havana	-	1
chr15	76311355	76311550	BJC1_peak_383	17	chr15	76215354	76311472	ETFA	ensembl_havana	-	1
chr15	78507403	78507597	BJC1_peak_385	28	chr15	78507563	78537372	HYKK	ensembl_havana	+	1
chr15	78540188	78540409	BJC1_peak_386	23	chr15	78540404	78552419	PSMA4	ensembl_havana	+	1
chr15	80838997	80839187	BJC1_peak_387	40	chr15	80779342	80951776	CEMIP	ensembl_havana	+	1
chr15	89088257	89088459	BJC1_peak_390	69	chr15	89087077	89088267	RP11-326A19.3	havana	-	1
chr15	89088257	89088459	BJC1_peak_390	69	chr15	89087458	89202360	ABHD2	ensembl_havana	+	1
chr15	92831869	92832065	BJC1_peak_391	31	chr15	92819597	92819992	CTD-2313J17.7	havana	+	1
chr15	101652248	101652430	BJC1_peak_393	31	chr15	101621443	101652391	TM2D3	ensembl_havana	-	1
chr16	181365	181707	BJC1_peak_394	69	chr16	180452	181181	HBQ1	ensembl_havana	+	1
chr16	721604	721867	BJC1_peak_395	59	chr16	720580	722601	FAM173A	ensembl_havana	+	1
chr16	2223435	2223719	BJC1_peak_397	33	chr16	2223565	2235742	E4F1	ensembl_havana	+	1
chr16	4425593	4425882	BJC1_peak_398	62	chr16	4354541	4425705	CORO7	ensembl_havana	-	1
chr16	4425593	4425882	BJC1_peak_398	62	chr16	4425804	4456775	DNAJA3	ensembl_havana	+	1
chr1	5937037	5937301	BJC1_peak_4	69	chr1	5862810	5992473	NPHP4	ensembl_havana	-	1
chr1	46303446	46303731	BJC1_peak_40	91	chr1	46261195	46303608	LRRC41	ensembl_havana	-	1
chr1	46303446	46303731	BJC1_peak_40	91	chr1	46303630	46316776	UQCRH	ensembl_havana	+	1
chr16	4676564	4676746	BJC1_peak_400	54	chr16	4616492	4690974	MGRN1	ensembl_havana	+	1
chr16	16163567	16163832	BJC1_peak_402	69	chr16	16148927	16223522	ABCC6	ensembl_havana	-	1
chr16	24255917	24256191	BJC1_peak_404	34	chr16	24255552	24362801	CACNG3	ensembl_havana	+	1
chr16	27173997	27174329	BJC1_peak_405	18	chr16	27158450	27176587	RP11-673P17.4	havana	-	1
chr16	30844691	30844873	BJC1_peak_407	31	chr16	30833625	30894960	BCL7C	ensembl_havana	-	1
chr16	31180551	31180733	BJC1_peak_408	40	chr16	31180109	31194871	FUS	ensembl_havana	+	1
chr16	47461076	47461258	BJC1_peak_409	24	chr16	47154386	47464149	ITFG1	ensembl_havana	-	1
chr16	47461076	47461258	BJC1_peak_409	24	chr16	47461122	47701523	PHKB	ensembl_havana	+	1
chr1	46735847	46736029	BJC1_peak_41	40	chr1	46742328	46743133	RP11-8J9.5	havana	+	1
chr16	48623331	48623524	BJC1_peak_410	49	chr16	48623435	48744921	RP11-42I10.1	havana	+	1
chr16	54511608	54511901	BJC1_peak_412	49	chr16	54542807	54559100	CTD-2302M15.1	havana	-	1
chr16	58629982	58630339	BJC1_peak_414	69	chr16	58519950	58629886	CNOT1	ensembl_havana	-	1
chr16	67109620	67109804	BJC1_peak_415	59	chr16	67109957	67148539	C16orf70	ensembl_havana	+	1
chr16	67667788	67668025	BJC1_peak_416	18	chr16	67666815	67668758	C16orf86	ensembl_havana	+	1
chr16	68448547	68448729	BJC1_peak_418	18	chr16	68358324	68448688	SMPD3	ensembl_havana	-	1
chr16	70454453	70454640	BJC1_peak_419	40	chr16	70454420	70480274	FUK	ensembl_havana	+	1
chr1	50960272	50960572	BJC1_peak_42	20	chr1	50437027	50960263	FAF1	ensembl_havana	-	1
chr16	70762751	70762933	BJC1_peak_420	40	chr16	70687438	70801161	VAC14	ensembl_havana	-	1
chr16	70762751	70762933	BJC1_peak_420	40	chr16	70755097	70773251	VAC14-AS1	havana	+	1
chr16	71467776	71467963	BJC1_peak_421	49	chr16	71447599	71489311	AC010547.9	havana	-	1
chr16	71467776	71467963	BJC1_peak_421	49	chr16	71464554	71565089	ZNF19	ensembl_havana	-	1
chr16	72093541	72093774	BJC1_peak_422	49	chr16	72044288	72094431	TXNL4B	ensembl_havana	-	1
chr16	72093541	72093774	BJC1_peak_422	49	chr16	72093561	72112912	DHX38	ensembl_havana	+	1
chr16	75566074	75566258	BJC1_peak_423	40	chr16	75541398	75608445	RP11-77K12.8	havana	-	1
chr16	81453463	81453645	BJC1_peak_425	31	chr16	81445169	81711762	CMIP	ensembl_havana	+	1
chr16	87871606	87871788	BJC1_peak_428	49	chr16	87830022	87869488	SLC7A5	ensembl_havana	-	1
chr16	88800112	88800297	BJC1_peak_430	59	chr16	88803212	88809258	CDT1	ensembl_havana	+	1
chr16	89490669	89490868	BJC1_peak_431	23	chr16	89490916	89557768	SPG7	ensembl_havana	+	1
chr16	89722195	89722377	BJC1_peak_433	28	chr16	89720399	89740903	ZNF276	ensembl_havana	+	1
chr16	89873260	89873442	BJC1_peak_434	40	chr16	89873585	89911384	TCF25	ensembl_havana	+	1
chr17	2686947	2687156	BJC1_peak_439	114	chr17	2688472	2688960	RP11-74E22.6	havana	+	1
chr1	58546835	58547082	BJC1_peak_44	49	chr1	58415383	58546802	OMA1	ensembl_havana	-	1
chr17	4142900	4143183	BJC1_peak_440	49	chr17	4004444	4143020	ZZEF1	ensembl_havana	-	1
chr17	4142900	4143183	BJC1_peak_440	49	chr17	4143167	4187310	CYB5D2	ensembl_havana	+	1
chr17	4948801	4948983	BJC1_peak_443	40	chr17	4945651	4949061	PFN1	ensembl_havana	-	1
chr17	4948801	4948983	BJC1_peak_443	40	chr17	4948091	4957131	ENO3	ensembl_havana	+	1
chr17	7688300	7688488	BJC1_peak_444	18	chr17	7686070	7703502	WRAP53	ensembl_havana	+	1
chr17	8383161	8383343	BJC1_peak_447	69	chr17	8368637	8383187	RP11-849F2.7	havana	-	1
chr17	8383161	8383343	BJC1_peak_447	69	chr17	8377519	8383213	RPL26	ensembl_havana	-	1
chr17	21042883	21043072	BJC1_peak_448	85	chr17	20999592	21043760	USP22	ensembl_havana	-	1
chr17	28598985	28599193	BJC1_peak_449	49	chr17	28455751	28614197	RP11-192H23.4	havana	-	1
chr17	28598985	28599193	BJC1_peak_449	49	chr17	28577564	28599279	SPAG5	ensembl_havana	-	1
chr17	28598985	28599193	BJC1_peak_449	49	chr17	28598789	28617377	SPAG5-AS1	havana	+	1
chr17	28750286	28750468	BJC1_peak_451	31	chr17	28743983	28750958	TRAF4	ensembl_havana	+	1
chr17	29589604	29589789	BJC1_peak_454	69	chr17	29573468	29594054	GIT1	ensembl_havana	-	1
chr17	29589604	29589789	BJC1_peak_454	69	chr17	29560546	29707090	ABHD15-AS1	havana	+	1
chr17	29589604	29589789	BJC1_peak_454	69	chr17	29589768	29614761	ANKRD13B	ensembl_havana	+	1
chr17	29618060	29618400	BJC1_peak_455	31	chr17	29614755	29622907	CORO6	ensembl_havana	-	1
chr17	29618060	29618400	BJC1_peak_455	31	chr17	29560546	29707090	ABHD15-AS1	havana	+	1
chr17	37134101	37134322	BJC1_peak_457	32	chr17	37084987	37406818	ACACA	ensembl_havana	-	1
chr17	38825286	38825468	BJC1_peak_458	14	chr17	38800433	38825481	CWC25	ensembl_havana	-	1
chr1	65420248	65420430	BJC1_peak_46	58	chr1	65420586	65436007	LEPROT	ensembl_havana	+	1
chr17	41308442	41308984	BJC1_peak_461	26	chr17	41307699	41309253	KRTAP16-1	ensembl_havana	-	1
chr17	42155061	42155249	BJC1_peak_462	62	chr17	42154599	42155972	RP11-358B23.1	havana	+	1
chr17	42998149	42998331	BJC1_peak_464	54	chr17	42998272	43002959	RPL27	ensembl_havana	+	1
chr17	43090911	43091093	BJC1_peak_466	54	chr17	43044294	43170245	BRCA1	ensembl_havana	-	1
chr17	44168442	44168725	BJC1_peak_471	24	chr17	44170446	44179083	ASB16	ensembl_havana	+	1
chr17	44775623	44775867	BJC1_peak_472	59	chr17	44759030	44781846	ADAM11	ensembl_havana	+	1
chr17	45135335	45135620	BJC1_peak_473	32	chr17	45132599	45144181	ACBD4	ensembl_havana	+	1
chr17	46146116	46146298	BJC1_peak_474	48	chr17	46029915	46225374	KANSL1	ensembl_havana	-	1
chr17	46193623	46193909	BJC1_peak_475	28	chr17	46029915	46225374	KANSL1	ensembl_havana	-	1
chr17	46193623	46193909	BJC1_peak_475	28	chr17	46193575	46196723	KANSL1-AS1	havana	+	1
chr17	46922900	46923126	BJC1_peak_476	49	chr17	46916769	46923034	RP11-63A1.1	havana	-	1
chr17	46922900	46923126	BJC1_peak_476	49	chr17	46923116	46967019	GOSR2	ensembl_havana	+	1
chr17	47970668	47970902	BJC1_peak_478	31	chr17	47945423	47974438	RP11-6N17.9	havana	+	1
chr17	47970668	47970902	BJC1_peak_478	31	chr17	47967809	47981774	CDK5RAP3	ensembl_havana	+	1
chr17	47975882	47976064	BJC1_peak_479	32	chr17	47967809	47981774	CDK5RAP3	ensembl_havana	+	1
chr17	49032349	49032554	BJC1_peak_480	59	chr17	48997411	49055650	IGF2BP1	ensembl_havana	+	1
chr17	57600219	57600401	BJC1_peak_484	24	chr17	57255850	57684685	MSI2	ensembl_havana	+	1
chr17	58328501	58328683	BJC1_peak_485	40	chr17	58301227	58328760	TSPOAP1	ensembl_havana	-	1
chr17	58328501	58328683	BJC1_peak_485	40	chr17	58325449	58415766	TSPOAP1-AS1	havana	+	1
chr17	58329278	58329662	BJC1_peak_486	64	chr17	58325449	58415766	TSPOAP1-AS1	havana	+	1
chr17	63621964	63622245	BJC1_peak_489	62	chr17	63622414	63696303	MAP3K3	ensembl_havana	+	1
chr17	63741672	63742028	BJC1_peak_490	40	chr17	63702831	63741970	STRADA	ensembl_havana	-	1
chr17	63741672	63742028	BJC1_peak_490	40	chr17	63702844	63752097	RP11-51F16.8	havana	-	1
chr17	65056837	65057149	BJC1_peak_491	69	chr17	65010714	65056839	GNA13	ensembl_havana	-	1
chr17	66531136	66531448	BJC1_peak_492	36	chr17	66302635	66810743	PRKCA	ensembl_havana	+	1
chr17	73722146	73722356	BJC1_peak_495	40	chr17	73737853	73756557	CTD-2532D12.4	ensembl_havana	+	1
chr17	75261522	75261828	BJC1_peak_496	111	chr17	75236598	75262363	GGA3	ensembl_havana	-	1
chr17	75261522	75261828	BJC1_peak_496	111	chr17	75261673	75266373	MRPS7	ensembl_havana	+	1
chr17	76406155	76406337	BJC1_peak_497	40	chr17	76389450	76453206	UBE2O	ensembl_havana	-	1
chr17	77304913	77305095	BJC1_peak_499	40	chr17	77280568	77500596	SEPT9	ensembl_havana	+	1
chr17	78252347	78252644	BJC1_peak_500	114	chr17	78248492	78254416	THA1P	havana	-	1
chr18	12377126	12377340	BJC1_peak_504	49	chr18	12328943	12377314	AFG3L2	ensembl_havana	-	1
chr18	13207319	13207611	BJC1_peak_505	38	chr18	13203773	13216367	RP11-794M8.1	havana	-	1
chr18	35972635	35972846	BJC1_peak_506	41	chr18	35972082	35979286	C18orf21	ensembl_havana	+	1
chr18	35972635	35972846	BJC1_peak_506	41	chr18	35972150	35973916	RP11-723J4.3	havana	+	1
chr18	36352830	36353042	BJC1_peak_507	31	chr18	36297713	36780055	FHOD3	ensembl_havana	+	1
chr18	37778635	37778817	BJC1_peak_508	24	chr18	37672688	37673176	RPL12P40	havana	+	1
chr18	49023650	49023832	BJC1_peak_509	49	chr18	49023702	49048474	RP11-15F12.1	havana	+	1
chr18	68715124	68715355	BJC1_peak_513	49	chr18	68673687	68715298	TMX3	ensembl_havana	-	1
chr18	68715124	68715355	BJC1_peak_513	49	chr18	68715208	69055189	CCDC102B	ensembl_havana	+	1
chr18	79441209	79441422	BJC1_peak_514	49	chr18	79395855	79529325	NFATC1	ensembl_havana	+	1
chr18	80108904	80109141	BJC1_peak_515	49	chr18	80109030	80147523	ADNP2	ensembl_havana	+	1
chr19	1438099	1438338	BJC1_peak_518	49	chr19	1438357	1440494	RPS15	ensembl_havana	+	1
chr19	1592943	1593178	BJC1_peak_519	40	chr19	1578338	1605445	AC005943.2	havana	-	1
chr1	85708246	85708524	BJC1_peak_52	39	chr1	85649422	85708433	ZNHIT6	ensembl_havana	-	1
chr19	2944838	2945020	BJC1_peak_521	40	chr19	2933217	2944971	ZNF77	ensembl_havana	-	1
chr19	3500769	3500953	BJC1_peak_522	83	chr19	3490820	3500940	DOHH	ensembl_havana	-	1
chr19	5595272	5595457	BJC1_peak_526	40	chr19	5586998	5624046	SAFB2	ensembl_havana	-	1
chr19	6424918	6425150	BJC1_peak_528	18	chr19	6413347	6424794	KHSRP	ensembl_havana	-	1
chr19	8308088	8308338	BJC1_peak_529	63	chr19	8302126	8308356	CD320	ensembl_havana	-	1
chr19	8308088	8308338	BJC1_peak_529	63	chr19	8308282	8321379	CTD-2550O8.5	havana	-	1
chr1	86914224	86914481	BJC1_peak_53	40	chr1	86862444	86914424	2021-09-15	ensembl_havana	-	1
chr19	9808886	9809101	BJC1_peak_532	54	chr19	9810266	9827816	FBXL12	ensembl_havana	-	1
chr19	11528899	11529123	BJC1_peak_533	35	chr19	11505915	11529174	ECSIT	ensembl_havana	-	1
chr19	12676436	12676636	BJC1_peak_535	59	chr19	12675716	12681902	DHPS	ensembl_havana	-	1
chr19	14117841	14118062	BJC1_peak_536	79	chr19	14091687	14118084	PRKACA	ensembl_havana	-	1
chr19	15197855	15198039	BJC1_peak_537	68	chr19	15159037	15200981	NOTCH3	ensembl_havana	-	1
chr19	17305334	17305652	BJC1_peak_539	91	chr19	17292130	17310236	ABHD8	ensembl_havana	-	1
chr19	17305334	17305652	BJC1_peak_539	91	chr19	17292608	17306843	MRPL34	ensembl_havana	+	1
chr1	88684001	88684289	BJC1_peak_54	33	chr1	88537512	88685204	PKN2-AS1	havana	-	1
chr1	88684001	88684289	BJC1_peak_54	33	chr1	88684221	88836255	PKN2	ensembl_havana	+	1
chr19	17512050	17512449	BJC1_peak_540	40	chr19	17511628	17521288	PGLS	ensembl_havana	+	1
chr19	19489376	19489558	BJC1_peak_544	40	chr19	19385825	19508931	GATAD2A	ensembl_havana	+	1
chr19	35748185	35748382	BJC1_peak_546	38	chr19	35747056	35753415	AC002398.11	havana	-	1
chr19	35748185	35748382	BJC1_peak_546	38	chr19	35745677	35754519	AC002398.9	havana	+	1
chr19	35748185	35748382	BJC1_peak_546	38	chr19	35748360	35754519	LIN37	ensembl_havana	+	1
chr19	36772755	36773014	BJC1_peak_548	68	chr19	36714382	36772825	ZNF850	ensembl_havana	-	1
chr19	36850786	36851032	BJC1_peak_549	52	chr19	36817427	36850787	ZNF790	ensembl_havana	-	1
chr19	36850786	36851032	BJC1_peak_549	52	chr19	36850360	36913029	ZNF345	ensembl_havana	+	1
chr1	92476297	92476594	BJC1_peak_55	100	chr1	92474761	92486876	GFI1	ensembl_havana	-	1
chr19	38878216	38878398	BJC1_peak_551	23	chr19	38867833	38878279	RINL	ensembl_havana	-	1
chr19	43534046	43534324	BJC1_peak_556	31	chr19	43525496	43536130	ZNF575	ensembl_havana	+	1
chr19	45717389	45717601	BJC1_peak_557	62	chr19	45710628	45730904	FBXO46	ensembl_havana	-	1
chr19	47707247	47707535	BJC1_peak_559	49	chr19	47607523	47733098	CTD-2571L23.8	havana	+	1
chr1	93029339	93029598	BJC1_peak_56	18	chr1	93027409	93027506	Y_RNA	ensembl	-	1
chr19	48714147	48714348	BJC1_peak_562	40	chr19	48712741	48719721	MAMSTR	ensembl_havana	-	1
chr19	49867072	49867274	BJC1_peak_566	59	chr19	49859881	49878351	PNKP	ensembl_havana	-	1
chr19	50659013	50659203	BJC1_peak_570	40	chr19	50649444	50659310	C19orf81	ensembl_havana	+	1
chr19	50804724	50804906	BJC1_peak_572	32	chr19	50797703	50804929	C19orf48	ensembl_havana	-	1
chr19	55653951	55654133	BJC1_peak_573	36	chr19	55654145	55674715	U2AF2	ensembl_havana	+	1
chr19	56140934	56141153	BJC1_peak_574	38	chr19	56132598	56160893	ZNF444	ensembl_havana	+	1
chr2	1744336	1744518	BJC1_peak_576	31	chr2	1631886	1744852	PXDN	ensembl_havana	-	1
chr2	3518936	3519145	BJC1_peak_577	29	chr2	3497360	3519736	ADI1	ensembl_havana	-	1
chr1	101025742	101025924	BJC1_peak_58	42	chr1	100989622	101026088	DPH5	ensembl_havana	-	1
chr1	101025742	101025924	BJC1_peak_58	42	chr1	101025877	101087268	RP11-421L21.3	havana	+	1
chr2	20350976	20351204	BJC1_peak_581	49	chr2	20248690	20352234	PUM2	ensembl_havana	-	1
chr2	27380801	27380983	BJC1_peak_583	69	chr2	27377230	27380790	ZNF513	ensembl_havana	-	1
chr2	55050530	55050776	BJC1_peak_586	46	chr2	54972186	55112621	RTN4	ensembl_havana	-	1
chr2	55693746	55693973	BJC1_peak_588	16	chr2	55634264	55693910	PNPT1	ensembl_havana	-	1
chr2	60560885	60561067	BJC1_peak_589	37	chr2	60451166	60553567	BCL11A	ensembl_havana	-	1
chr1	109802382	109802668	BJC1_peak_59	85	chr1	109810641	109810998	NDUFA5P10	havana	-	1
chr2	61065713	61066025	BJC1_peak_590	36	chr2	61065870	61138034	KIAA1841	ensembl_havana	+	1
chr2	62705203	62705414	BJC1_peak_591	35	chr2	62673850	63046487	EHBP1	ensembl_havana	+	1
chr2	65031459	65031661	BJC1_peak_592	33	chr2	65030726	65053017	AC007386.4	havana	+	1
chr2	68185619	68185802	BJC1_peak_593	74	chr2	68131237	68261230	RP11-474G23.1	havana	-	1
chr2	68185619	68185802	BJC1_peak_593	74	chr2	68178856	68256237	PPP3R1	ensembl_havana	-	1
chr2	73981317	73981585	BJC1_peak_594	14	chr2	73947641	73981441	DGUOK-AS1	havana	-	1
chr2	74391992	74392178	BJC1_peak_596	67	chr2	74361153	74392087	DCTN1	ensembl_havana	-	1
chr2	74391992	74392178	BJC1_peak_596	67	chr2	74385485	74393882	DCTN1-AS1	havana	+	1
chr2	74458023	74458256	BJC1_peak_597	31	chr2	74455087	74460884	INO80B-WBP1	havana	+	1
chr1	8848031	8848247	BJC1_peak_6	49	chr1	8861001	8879249	ENO1	ensembl_havana	-	1
chr2	85814253	85814450	BJC1_peak_600	28	chr2	85815129	85825391	AC105053.3	havana	+	1
chr2	96208740	96208922	BJC1_peak_601	40	chr2	96184858	96208825	STARD7	ensembl_havana	-	1
chr2	96208740	96208922	BJC1_peak_601	40	chr2	96208415	96242621	STARD7-AS1	ensembl_havana	+	1
chr2	97759144	97759346	BJC1_peak_603	31	chr2	97756332	97995891	TMEM131	ensembl_havana	-	1
chr2	99336239	99336470	BJC1_peak_605	83	chr2	99318981	99340702	TXNDC9	ensembl_havana	-	1
chr2	99398946	99399167	BJC1_peak_606	55	chr2	99337352	99401326	EIF5B	ensembl_havana	+	1
chr2	105369738	105369920	BJC1_peak_607	49	chr2	105357711	105438513	FHL2	ensembl_havana	-	1
chr2	105369738	105369920	BJC1_peak_607	49	chr2	105363037	105378839	AC012360.6	havana	+	1
chr2	110205048	110205263	BJC1_peak_608	49	chr2	110122310	110205066	NPHP1	ensembl_havana	-	1
chr2	111120334	111120604	BJC1_peak_609	44	chr2	111119377	111168447	BCL2L11	ensembl_havana	+	1
chr1	110197079	110197263	BJC1_peak_61	40	chr1	110150485	110202202	SLC6A17	ensembl_havana	+	1
chr2	121649763	121650026	BJC1_peak_611	31	chr2	121649649	121728481	NIFK-AS1	havana	+	1
chr2	148504973	148505155	BJC1_peak_614	17	chr2	148021010	148516971	MBD5	ensembl_havana	+	1
chr2	152026045	152026227	BJC1_peak_615	49	chr2	151832767	152099475	CACNB4	ensembl_havana	-	1
chr2	169479364	169479570	BJC1_peak_619	45	chr2	169479177	169506655	BBS5	ensembl_havana	+	1
chr2	169479364	169479570	BJC1_peak_619	45	chr2	169479479	169525922	RP11-724O16.1	havana	+	1
chr2	172235397	172235622	BJC1_peak_623	23	chr2	172315286	172323737	AC104088.1	havana	+	1
chr2	174248533	174248770	BJC1_peak_624	40	chr2	174072446	174248698	OLA1	ensembl_havana	-	1
chr2	181438428	181438675	BJC1_peak_626	29	chr2	181422153	181425749	AC020595.1	havana	-	1
chr2	189661323	189661531	BJC1_peak_627	75	chr2	189661384	189670831	ASNSD1	ensembl_havana	+	1
chr2	191020315	191020539	BJC1_peak_629	54	chr2	190964357	191020960	STAT1	ensembl_havana	-	1
chr2	199911198	199911384	BJC1_peak_631	40	chr2	199911255	199955935	C2orf69	ensembl_havana	+	1
chr2	200665050	200665235	BJC1_peak_632	32	chr2	200585867	200677064	AOX1	ensembl_havana	+	1
chr2	200811749	200812006	BJC1_peak_633	31	chr2	200780494	200812170	AC007163.6	havana	-	1
chr2	200811749	200812006	BJC1_peak_633	31	chr2	200810593	200827338	BZW1	ensembl_havana	+	1
chr2	200888896	200889078	BJC1_peak_634	16	chr2	200870906	200889303	PPIL3	ensembl_havana	-	1
chr2	200889449	200889914	BJC1_peak_635	100	chr2	200889326	200903930	NIF3L1	ensembl_havana	+	1
chr2	200901558	200901766	BJC1_peak_636	59	chr2	200889326	200903930	NIF3L1	ensembl_havana	+	1
chr2	201680877	201681126	BJC1_peak_637	18	chr2	201644869	201698694	MPP4	ensembl_havana	-	1
chr2	202265546	202265870	BJC1_peak_638	38	chr2	202265715	202303666	NOP58	ensembl_havana	+	1
chr2	203239087	203239278	BJC1_peak_639	54	chr2	203238939	203305611	CYP20A1	ensembl_havana	+	1
chr2	219229407	219229772	BJC1_peak_644	31	chr2	219209771	219229717	ATG9A	ensembl_havana	-	1
chr2	219229407	219229772	BJC1_peak_644	31	chr2	219229756	219236669	ANKZF1	ensembl_havana	+	1
chr2	219642545	219642727	BJC1_peak_645	32	chr2	219627326	219641980	SLC4A3	ensembl_havana	+	1
chr2	239326987	239327173	BJC1_peak_648	80	chr2	239048167	239401654	HDAC4	ensembl_havana	-	1
chr2	240560878	240561061	BJC1_peak_649	49	chr2	240479421	240569209	ANKMY1	ensembl_havana	-	1
chr2	240560878	240561061	BJC1_peak_649	49	chr2	240560053	240564014	DUSP28	ensembl_havana	+	1
chr1	112956164	112956386	BJC1_peak_65	20	chr1	112911846	112957013	SLC16A1	ensembl_havana	-	1
chr2	241966154	241966342	BJC1_peak_650	40	chr2	241881362	242078722	LINC01237	havana	+	1
chr20	3652322	3652511	BJC1_peak_651	69	chr20	3471039	3651122	ATRN	ensembl_havana	+	1
chr20	8305444	8305665	BJC1_peak_653	68	chr20	8077250	8968360	PLCB1	ensembl_havana	+	1
chr20	10219568	10219777	BJC1_peak_654	49	chr20	10021977	10368776	SNAP25-AS1	havana	-	1
chr20	10219568	10219777	BJC1_peak_654	49	chr20	10218829	10307418	SNAP25	ensembl_havana	+	1
chr20	10434032	10434214	BJC1_peak_655	32	chr20	10401008	10434222	MKKS	ensembl_havana	-	1
chr20	17939140	17939322	BJC1_peak_656	38	chr20	17941596	17968980	SNX5	ensembl_havana	-	1
chr20	17968628	17968991	BJC1_peak_657	62	chr20	17941596	17968980	SNX5	ensembl_havana	-	1
chr20	17968628	17968991	BJC1_peak_657	62	chr20	17956978	18059188	OVOL2	ensembl_havana	-	1
chr20	17968628	17968991	BJC1_peak_657	62	chr20	17968912	17991122	MGME1	ensembl_havana	+	1
chr20	20052427	20052627	BJC1_peak_658	37	chr20	20034367	20056046	CRNKL1	ensembl_havana	-	1
chr20	20052427	20052627	BJC1_peak_658	37	chr20	20052513	20360702	CFAP61	ensembl_havana	+	1
chr20	23362015	23362232	BJC1_peak_659	49	chr20	23362181	23373063	GZF1	ensembl_havana	+	1
chr1	113389967	113390170	BJC1_peak_66	41	chr1	113390748	113685923	MAGI3	ensembl_havana	+	1
chr20	25281728	25282058	BJC1_peak_660	100	chr20	25248068	25298014	PYGB	ensembl_havana	+	1
chr20	31968444	31968668	BJC1_peak_663	59	chr20	31968001	32003387	XKR7	ensembl_havana	+	1
chr20	34058897	34059217	BJC1_peak_665	32	chr20	33993645	34108308	RALY	ensembl_havana	+	1
chr20	34515456	34515765	BJC1_peak_667	49	chr20	34516408	34540958	DYNLRB1	ensembl_havana	+	1
chr20	35490692	35490892	BJC1_peak_668	28	chr20	35476202	35490982	RP3-477O4.14	havana	-	1
chr20	35490692	35490892	BJC1_peak_668	28	chr20	35455163	35519280	CEP250	ensembl_havana	+	1
chr1	114757872	114758198	BJC1_peak_67	38	chr1	114716912	114758676	CSDE1	ensembl_havana	-	1
chr20	36384070	36384276	BJC1_peak_670	32	chr20	36306335	36528637	DLGAP4	ensembl_havana	+	1
chr20	37095936	37096134	BJC1_peak_671	18	chr20	36996348	37095995	RBL1	ensembl_havana	-	1
chr20	37095936	37096134	BJC1_peak_671	18	chr20	37095784	37097178	RP4-621N11.2	havana	+	1
chr20	41028462	41028783	BJC1_peak_672	49	chr20	41028817	41124487	TOP1	ensembl_havana	+	1
chr20	44531633	44531975	BJC1_peak_673	80	chr20	44531784	44624247	PKIG	ensembl_havana	+	1
chr20	45881063	45881245	BJC1_peak_674	40	chr20	45881226	45885266	ZSWIM1	ensembl_havana	+	1
chr20	46689355	46689859	BJC1_peak_675	80	chr20	46684364	46689779	TP53RK	ensembl_havana	-	1
chr20	46689355	46689859	BJC1_peak_675	80	chr20	46689658	46690289	RP1-28H20.3	havana	+	1
chr20	49278314	49278559	BJC1_peak_676	32	chr20	49237945	49278426	ZNFX1	ensembl_havana	-	1
chr20	49278314	49278559	BJC1_peak_676	32	chr20	49278177	49295738	ZFAS1	ensembl_havana	+	1
chr20	49278314	49278559	BJC1_peak_676	32	chr20	49278426	49278624	ZNFX1-AS1_1	ensembl	+	1
chr20	60057501	60057739	BJC1_peak_678	49	chr20	60055924	60072953	C20orf197	ensembl_havana	+	1
chr20	61931178	61931495	BJC1_peak_679	59	chr20	61252425	61940617	CDH4	ensembl_havana	+	1
chr1	114780562	114780846	BJC1_peak_68	24	chr1	114769478	114780685	SIKE1	ensembl_havana	-	1
chr20	62937897	62938096	BJC1_peak_680	38	chr20	62877737	62937952	DIDO1	ensembl_havana	-	1
chr21	18443785	18443967	BJC1_peak_681	40	chr21	18269115	18485879	TMPRSS15	ensembl_havana	-	1
chr21	33894807	33895119	BJC1_peak_684	59	chr21	33584686	33931607	AP000304.12	havana	-	1
chr21	33894807	33895119	BJC1_peak_684	59	chr21	33642399	33899861	ITSN1	ensembl_havana	+	1
chr21	34814377	34814576	BJC1_peak_685	49	chr21	34787800	36004667	RUNX1	ensembl_havana	-	1
chr21	36319978	36320160	BJC1_peak_686	24	chr21	36319791	36320670	AP000692.10	havana	-	1
chr21	37430607	37430828	BJC1_peak_688	41	chr21	37365789	37517450	DYRK1A	ensembl_havana	+	1
chr21	39183434	39183643	BJC1_peak_689	24	chr21	39174768	39183851	PSMG1	ensembl_havana	-	1
chr1	116770694	116770962	BJC1_peak_69	28	chr1	116754384	116769228	CD2	ensembl_havana	+	1
chr22	20456362	20456544	BJC1_peak_691	32	chr22	20441518	20495883	KLHL22	ensembl_havana	-	1
chr22	21735595	21735813	BJC1_peak_692	32	chr22	21697543	21735834	YPEL1	ensembl_havana	-	1
chr22	23857751	23857949	BJC1_peak_693	24	chr22	23856702	23886309	SLC2A11	ensembl_havana	+	1
chr22	23895341	23895626	BJC1_peak_694	46	chr22	23894425	23898930	MIF-AS1	havana	-	1
chr22	24427603	24427807	BJC1_peak_695	59	chr22	24270897	24442356	SPECC1L-ADORA2A	havana	+	1
chr22	24427603	24427807	BJC1_peak_695	59	chr22	24417878	24442360	ADORA2A	ensembl_havana	+	1
chr22	29742456	29742638	BJC1_peak_696	31	chr22	29730955	29767011	ZMAT5	ensembl_havana	-	1
chr22	29838081	29838354	BJC1_peak_697	49	chr22	29788607	29838304	ASCC2	ensembl_havana	-	1
chr22	31212019	31212201	BJC1_peak_699	40	chr22	31212238	31280080	LIMK2	ensembl_havana	+	1
chr1	9426463	9426673	BJC1_peak_7	52	chr1	9437668	9437778	RNA5SP40	ensembl	-	1
chr1	117615597	117615779	BJC1_peak_70	27	chr1	117605933	117628372	FAM46C	ensembl_havana	+	1
chr22	31399435	31399629	BJC1_peak_700	79	chr22	31399522	31528740	DRG1	ensembl_havana	+	1
chr22	38701004	38701195	BJC1_peak_704	49	chr22	38685542	38701556	JOSD1	ensembl_havana	-	1
chr22	42070911	42071272	BJC1_peak_707	32	chr22	42058353	42070842	NAGA	ensembl_havana	-	1
chr22	46239739	46240010	BJC1_peak_708	59	chr22	46150520	46243756	PPARA	ensembl_havana	+	1
chr22	46614489	46614671	BJC1_peak_709	40	chr22	46576011	46679790	GRAMD4	ensembl_havana	+	1
chr1	151157302	151157531	BJC1_peak_71	24	chr1	151156628	151159749	TNFAIP8L2	ensembl_havana	+	1
chr1	151157302	151157531	BJC1_peak_71	24	chr1	151156663	151170297	SCNM1	ensembl_havana	+	1
chr22	50469934	50470155	BJC1_peak_710	40	chr22	50444999	50475024	SBF1	ensembl_havana	-	1
chr3	3179728	3179936	BJC1_peak_711	24	chr3	3148991	3179710	CRBN	ensembl_havana	-	1
chr3	5197418	5197740	BJC1_peak_712	43	chr3	5187645	5219957	EDEM1	ensembl_havana	+	1
chr3	9396224	9396406	BJC1_peak_713	38	chr3	9349688	9398579	THUMPD3-AS1	havana	-	1
chr3	9792851	9793129	BJC1_peak_714	59	chr3	9779859	9793011	TADA3	ensembl_havana	-	1
chr3	9792851	9793129	BJC1_peak_714	59	chr3	9792494	9807726	ARPC4	ensembl_havana	+	1
chr3	9792851	9793129	BJC1_peak_714	59	chr3	9793081	9835401	ARPC4-TTLL3	ensembl_havana	+	1
chr3	12995260	12995546	BJC1_peak_716	23	chr3	12897219	13073117	IQSEC1	ensembl_havana	-	1
chr3	13142068	13142259	BJC1_peak_717	59	chr3	12897219	13073117	IQSEC1	ensembl_havana	-	1
chr3	14432095	14432277	BJC1_peak_719	40	chr3	14402575	14489349	SLC6A6	ensembl_havana	+	1
chr1	153545168	153545408	BJC1_peak_72	49	chr1	153543612	153550136	S100A4	ensembl_havana	-	1
chr3	15065223	15065435	BJC1_peak_720	28	chr3	15042459	15065335	MRPS25	ensembl_havana	-	1
chr3	17402126	17402332	BJC1_peak_721	80	chr3	17157161	18444817	TBC1D5	ensembl_havana	-	1
chr3	19146708	19146915	BJC1_peak_723	18	chr3	19148453	19535646	KCNH8	ensembl_havana	+	1
chr3	19946964	19947194	BJC1_peak_724	44	chr3	19879471	19947025	EFHB	ensembl_havana	-	1
chr3	19946964	19947194	BJC1_peak_724	44	chr3	19947078	19985175	RAB5A	ensembl_havana	+	1
chr3	23232878	23233080	BJC1_peak_725	14	chr3	23203019	23591793	UBE2E2	ensembl_havana	+	1
chr3	36969882	36970064	BJC1_peak_727	40	chr3	36968190	36968316	RNU6ATAC4P	ensembl	-	1
chr3	36993071	36993388	BJC1_peak_728	70	chr3	36985042	36993168	EPM2AIP1	havana	-	1
chr3	36993071	36993388	BJC1_peak_728	70	chr3	36993331	37050918	MLH1	ensembl_havana	+	1
chr1	155201051	155201274	BJC1_peak_73	49	chr1	155195587	155209051	THBS3	ensembl_havana	-	1
chr1	155201051	155201274	BJC1_peak_73	49	chr1	155195003	155205495	MIR92B	ensembl_havana	+	1
chr3	43345164	43345346	BJC1_peak_731	31	chr3	43286511	43424764	SNRK	ensembl_havana	+	1
chr3	44913948	44914171	BJC1_peak_732	18	chr3	44874607	44914990	TGM4	ensembl_havana	+	1
chr3	45736803	45736985	BJC1_peak_733	36	chr3	45689055	45745424	SACM1L	ensembl_havana	+	1
chr3	47012934	47013154	BJC1_peak_734	40	chr3	47011541	47013146	NRADDP	havana	+	1
chr3	47564518	47564700	BJC1_peak_735	59	chr3	47562238	47580792	CSPG5	ensembl_havana	-	1
chr3	48088808	48089135	BJC1_peak_736	31	chr3	47850689	48089272	MAP4	ensembl_havana	-	1
chr3	48398304	48398504	BJC1_peak_737	31	chr3	48372218	48401259	FBXW12	ensembl_havana	+	1
chr3	48507397	48507591	BJC1_peak_738	25	chr3	48467797	48504826	SHISA5	ensembl_havana	-	1
chr3	48656298	48656480	BJC1_peak_739	49	chr3	48636468	48662915	CELSR3	ensembl_havana	-	1
chr1	155244571	155244816	BJC1_peak_74	102	chr1	155234451	155244699	GBA	ensembl_havana	-	1
chr3	48661676	48661992	BJC1_peak_740	90	chr3	48636468	48662915	CELSR3	ensembl_havana	-	1
chr3	49340017	49340319	BJC1_peak_743	32	chr3	49277830	49340712	USP4	ensembl_havana	-	1
chr3	49719535	49719726	BJC1_peak_744	31	chr3	49716833	49719695	AMIGO3	ensembl_havana	-	1
chr3	49719535	49719726	BJC1_peak_744	31	chr3	49716843	49723951	GMPPB	ensembl_havana	-	1
chr3	49719535	49719726	BJC1_peak_744	31	chr3	49689498	49721529	RNF123	ensembl_havana	+	1
chr3	51500099	51500352	BJC1_peak_745	85	chr3	51395866	51500002	DCAF1	ensembl_havana	-	1
chr3	56800664	56800879	BJC1_peak_747	75	chr3	56727417	57079329	ARHGEF3	ensembl_havana	-	1
chr3	57597400	57597639	BJC1_peak_748	24	chr3	57571362	57598220	ARF4	ensembl_havana	-	1
chr3	66220688	66220878	BJC1_peak_749	31	chr3	66133609	66388116	SLC25A26	ensembl_havana	+	1
chr1	155308586	155308828	BJC1_peak_75	45	chr1	155308747	155320666	FDPS	ensembl_havana	+	1
chr3	69740396	69740578	BJC1_peak_750	18	chr3	69739434	69968337	MITF	ensembl_havana	+	1
chr3	93979952	93980159	BJC1_peak_751	72	chr3	93980138	94055668	ARL13B	ensembl_havana	+	1
chr3	97935832	97936066	BJC1_peak_753	31	chr3	97822039	97944963	CRYBG3	ensembl_havana	+	1
chr3	100709203	100709536	BJC1_peak_755	107	chr3	100709330	100748966	TFG	ensembl_havana	+	1
chr3	101676258	101676440	BJC1_peak_756	29	chr3	101648888	101677495	ZBTB11	ensembl_havana	-	1
chr3	107240610	107240818	BJC1_peak_757	53	chr3	106836810	107240641	LINC00882	havana	-	1
chr3	107240610	107240818	BJC1_peak_757	53	chr3	107240691	107326964	DUBR	havana	+	1
chr3	108100111	108100347	BJC1_peak_758	59	chr3	108043297	108091025	CD47	ensembl_havana	-	1
chr1	155324394	155324596	BJC1_peak_76	100	chr1	155320895	155331114	RUSC1	ensembl_havana	+	1
chr3	115784571	115784790	BJC1_peak_761	31	chr3	115802362	117139389	LSAMP	ensembl_havana	-	1
chr3	120742366	120742621	BJC1_peak_762	49	chr3	120686680	120742993	RABL3	ensembl_havana	-	1
chr3	122383962	122384144	BJC1_peak_763	24	chr3	122384175	122412334	FAM162A	ensembl_havana	+	1
chr3	123201679	123201945	BJC1_peak_764	21	chr3	123067061	123225227	PDIA5	ensembl_havana	+	1
chr3	123201679	123201945	BJC1_peak_764	21	chr3	123201926	123274130	SEC22A	ensembl_havana	+	1
chr3	123286270	123286614	BJC1_peak_765	59	chr3	123282295	123449758	ADCY5	ensembl_havana	-	1
chr3	125595640	125595841	BJC1_peak_766	59	chr3	125528857	125595090	OSBPL11	ensembl_havana	-	1
chr3	128867424	128867735	BJC1_peak_768	38	chr3	128861312	128871540	RP11-723O4.2	havana	-	1
chr3	129439977	129440310	BJC1_peak_769	63	chr3	129430943	129440179	MBD4	ensembl_havana	-	1
chr3	129439977	129440310	BJC1_peak_769	63	chr3	129440035	129520507	IFT122	ensembl_havana	+	1
chr3	131796790	131796972	BJC1_peak_771	24	chr3	131533554	132285410	CPNE4	ensembl_havana	-	1
chr3	131847065	131847278	BJC1_peak_772	39	chr3	131533554	132285410	CPNE4	ensembl_havana	-	1
chr3	132034957	132035176	BJC1_peak_773	45	chr3	131533554	132285410	CPNE4	ensembl_havana	-	1
chr3	138329072	138329254	BJC1_peak_774	31	chr3	138261436	138329886	NME9	ensembl_havana	-	1
chr3	138329842	138330024	BJC1_peak_775	29	chr3	138261436	138329886	NME9	ensembl_havana	-	1
chr3	138594889	138595121	BJC1_peak_776	36	chr3	138494343	138594538	CEP70	ensembl_havana	-	1
chr3	141937452	141937728	BJC1_peak_778	71	chr3	141936706	141938547	RP11-271K21.12	havana	-	1
chr3	143971726	143971928	BJC1_peak_779	45	chr3	143971797	144048719	C3orf58	ensembl_havana	+	1
chr1	158700245	158700435	BJC1_peak_78	32	chr1	158699677	158700652	OR6K2	ensembl_havana	-	1
chr3	150703881	150704088	BJC1_peak_780	49	chr3	150659884	150703971	ERICH6	ensembl_havana	-	1
chr3	150703881	150704088	BJC1_peak_780	49	chr3	150703563	150720146	ERICH6-AS1	havana	+	1
chr3	155870438	155870641	BJC1_peak_782	33	chr3	155870535	155944026	GMPS	ensembl_havana	+	1
chr3	158110085	158110355	BJC1_peak_783	49	chr3	158105854	158545730	RSRC1	ensembl_havana	+	1
chr3	167691584	167691766	BJC1_peak_785	47	chr3	167683297	167734939	PDCD10	ensembl_havana	-	1
chr3	167735519	167735701	BJC1_peak_786	40	chr3	167735242	167825568	SERPINI1	ensembl_havana	+	1
chr3	169966551	169966853	BJC1_peak_787	118	chr3	169939352	169966734	RP11-379K17.4	havana	-	1
chr3	169966551	169966853	BJC1_peak_787	118	chr3	169966634	169998373	SEC62	ensembl_havana	+	1
chr3	183253634	183253825	BJC1_peak_789	40	chr3	183178042	183428778	MCF2L2	ensembl_havana	-	1
chr3	183253634	183253825	BJC1_peak_789	40	chr3	183253243	183298504	B3GNT5	ensembl_havana	+	1
chr3	185943484	185943861	BJC1_peak_791	31	chr3	185915905	185938136	TRA2B	ensembl_havana	-	1
chr3	186219198	186219401	BJC1_peak_792	49	chr3	186105667	186362237	DGKG	ensembl_havana	-	1
chr3	193593104	193593335	BJC1_peak_794	18	chr3	193402076	193593111	ATP13A4	ensembl_havana	-	1
chr3	193593104	193593335	BJC1_peak_794	18	chr3	193593143	193697823	OPA1	ensembl_havana	+	1
chr3	194397035	194397244	BJC1_peak_795	91	chr3	194394820	194398354	GP5	ensembl_havana	-	1
chr3	194633339	194633521	BJC1_peak_797	31	chr3	194587672	194633689	TMEM44	ensembl_havana	-	1
chr3	194633339	194633521	BJC1_peak_797	31	chr3	194632922	194645401	AC046143.3	havana	+	1
chr3	196327292	196327474	BJC1_peak_798	28	chr3	196316081	196338373	TM4SF19-TCTEX1D2	havana	-	1
chr3	196327292	196327474	BJC1_peak_798	28	chr3	196319341	196338503	TM4SF19	ensembl_havana	-	1
chr3	196995723	196996085	BJC1_peak_799	45	chr3	196988620	197029816	MELTF	ensembl_havana	-	1
chr1	160540219	160540421	BJC1_peak_80	31	chr1	160537072	160571458	RP11-528G1.2	havana	+	1
chr3	197554840	197555033	BJC1_peak_800	40	chr3	197509782	197573323	BDH1	ensembl_havana	-	1
chr3	197737006	197737207	BJC1_peak_801	49	chr3	197671392	197749727	RUBCN	ensembl_havana	-	1
chr3	197737006	197737207	BJC1_peak_801	49	chr3	197737178	197787596	FYTTD1	ensembl_havana	+	1
chr4	781805	781987	BJC1_peak_802	32	chr4	762386	781849	RP11-440L14.1	havana	-	1
chr4	1330853	1331097	BJC1_peak_803	31	chr4	1289850	1340147	MAEA	ensembl_havana	+	1
chr4	1410555	1410819	BJC1_peak_804	59	chr4	1402931	1406331	NKX1-1	ensembl_havana	-	1
chr4	2262285	2262492	BJC1_peak_805	59	chr4	2247431	2262294	MXD4	ensembl_havana	-	1
chr4	2930257	2930439	BJC1_peak_806	23	chr4	2930560	2934859	MFSD10	ensembl_havana	-	1
chr4	3074428	3074720	BJC1_peak_808	59	chr4	3063470	3074514	HTT-AS	havana	-	1
chr4	3074428	3074720	BJC1_peak_808	59	chr4	3074680	3243959	HTT	ensembl_havana	+	1
chr4	8228963	8229153	BJC1_peak_809	59	chr4	8182071	8241803	SH3TC1	ensembl_havana	+	1
chr4	18021555	18021938	BJC1_peak_812	44	chr4	17841198	18021876	LCORL	ensembl_havana	-	1
chr4	24584456	24584828	BJC1_peak_813	31	chr4	24517440	24584550	DHX15	ensembl_havana	-	1
chr4	25377148	25377455	BJC1_peak_814	49	chr4	25377212	25418498	ANAPC4	ensembl_havana	+	1
chr4	41934864	41935046	BJC1_peak_818	37	chr4	41935119	41960572	TMEM33	ensembl_havana	+	1
chr4	55948775	55949000	BJC1_peak_820	24	chr4	55948870	56033363	CEP135	ensembl_havana	+	1
chr4	56435760	56436019	BJC1_peak_821	59	chr4	56435740	56464579	PAICS	ensembl_havana	+	1
chr4	56978830	56979038	BJC1_peak_823	31	chr4	56977721	57031168	POLR2B	ensembl_havana	+	1
chr4	69984223	69984405	BJC1_peak_825	18	chr4	69995929	70002570	STATH	ensembl_havana	+	1
chr4	82284925	82285137	BJC1_peak_827	35	chr4	82275070	82276600	BIN2P1	havana	+	1
chr4	82374200	82374420	BJC1_peak_828	28	chr4	82352497	82374503	HNRNPD	ensembl_havana	-	1
chr4	82374200	82374420	BJC1_peak_828	28	chr4	82374300	82384027	RP11-127B20.3	havana	+	1
chr4	82900542	82900929	BJC1_peak_829	88	chr4	82818660	82901166	SEC31A	ensembl_havana	-	1
chr4	82900542	82900929	BJC1_peak_829	88	chr4	82893008	82900960	THAP9-AS1	havana	-	1
chr4	82900542	82900929	BJC1_peak_829	88	chr4	82900683	82919969	THAP9	ensembl_havana	+	1
chr1	167553652	167553834	BJC1_peak_83	77	chr1	167529676	167553767	CREG1	ensembl_havana	-	1
chr4	99946630	99946812	BJC1_peak_834	40	chr4	99896247	99946726	DNAJB14	ensembl_havana	-	1
chr4	102760672	102760854	BJC1_peak_835	23	chr4	102631487	102760994	MANBA	ensembl_havana	-	1
chr4	105708766	105708987	BJC1_peak_837	31	chr4	105682626	105895986	INTS12	ensembl_havana	-	1
chr4	105708766	105708987	BJC1_peak_837	31	chr4	105708777	105847728	GSTCD	ensembl_havana	+	1
chr4	107931780	107931962	BJC1_peak_839	26	chr4	107863478	107978799	RP11-286E11.1	havana	-	1
chr4	107931780	107931962	BJC1_peak_839	26	chr4	107931368	107953457	CYP2U1	ensembl_havana	+	1
chr4	108030285	108030467	BJC1_peak_840	25	chr4	107989713	108035175	HADH	ensembl_havana	+	1
chr4	119300691	119300873	BJC1_peak_841	59	chr4	119296418	119304445	C4orf3	ensembl_havana	-	1
chr4	121823840	121824022	BJC1_peak_842	80	chr4	121816443	121823933	CCNA2	ensembl_havana	-	1
chr4	122732547	122732729	BJC1_peak_843	100	chr4	122732701	122744943	BBS12	ensembl_havana	+	1
chr4	128060962	128061285	BJC1_peak_845	119	chr4	128061267	128222931	LARP1B	ensembl_havana	+	1
chr4	145180688	145180870	BJC1_peak_848	38	chr4	145110837	145180161	OTUD4	ensembl_havana	-	1
chr4	146522202	146522446	BJC1_peak_849	24	chr4	146253974	146521964	SLC10A7	ensembl_havana	-	1
chr4	152535911	152536179	BJC1_peak_850	16	chr4	152321258	152536101	FBXW7	ensembl_havana	-	1
chr4	165327490	165327672	BJC1_peak_851	31	chr4	165327622	165343160	MSMO1	ensembl_havana	+	1
chr4	186603094	186603276	BJC1_peak_855	24	chr4	186587782	186726722	FAT1	ensembl_havana	-	1
chr5	991494	991735	BJC1_peak_856	55	chr5	987179	997308	RP11-43F13.3	havana	-	1
chr5	34929354	34929549	BJC1_peak_857	40	chr5	34929592	34958964	DNAJC21	ensembl_havana	+	1
chr5	43120805	43120997	BJC1_peak_858	30	chr5	43065175	43192021	ZNF131	ensembl_havana	+	1
chr5	69093938	69094180	BJC1_peak_862	59	chr5	69093645	69131069	SLC30A5	ensembl_havana	+	1
chr5	77208630	77208881	BJC1_peak_863	32	chr5	77210448	77429807	PDE8B	ensembl_havana	+	1
chr5	81852668	81852850	BJC1_peak_864	46	chr5	81851600	81852201	CTD-2249K22.1	havana	+	1
chr5	108748665	108748948	BJC1_peak_867	41	chr5	108747821	109196841	FER	ensembl_havana	+	1
chr5	109234229	109234419	BJC1_peak_868	64	chr5	109237119	109326369	CTD-2587M2.1	havana	-	1
chr5	112160622	112160819	BJC1_peak_869	52	chr5	112142440	112419316	EPB41L4A	ensembl_havana	-	1
chr5	112160622	112160819	BJC1_peak_869	52	chr5	112160525	112164276	EPB41L4A-AS1	ensembl_havana	+	1
chr5	126778290	126778481	BJC1_peak_871	45	chr5	126776622	126837020	LMNB1	ensembl_havana	+	1
chr5	132457427	132457609	BJC1_peak_874	35	chr5	132410635	132476044	C5orf56	ensembl_havana	+	1
chr5	134226006	134226238	BJC1_peak_876	18	chr5	134167169	134226071	CTD-2410N18.5	havana	-	1
chr5	134226006	134226238	BJC1_peak_876	18	chr5	134194333	134226142	PPP2CA	ensembl_havana	-	1
chr5	134226006	134226238	BJC1_peak_876	18	chr5	134205613	134371044	CTD-2410N18.4	havana	-	1
chr5	134632695	134632938	BJC1_peak_877	32	chr5	134601143	134649271	SAR1B	ensembl_havana	-	1
chr5	137284894	137285076	BJC1_peak_879	26	chr5	136975297	137598379	SPOCK1	ensembl_havana	-	1
chr5	138575502	138575856	BJC1_peak_881	91	chr5	138554881	138575444	HSPA9	ensembl_havana	-	1
chr5	139341460	139341758	BJC1_peak_883	40	chr5	139341586	139369720	PAIP2	ensembl_havana	+	1
chr5	139392559	139392896	BJC1_peak_884	54	chr5	139390591	139395713	PROB1	ensembl_havana	-	1
chr5	139560916	139561236	BJC1_peak_885	68	chr5	139526430	139628433	UBE2D2	ensembl_havana	+	1
chr5	139670338	139670520	BJC1_peak_886	49	chr5	139647298	139683882	CXXC5	ensembl_havana	+	1
chr5	140549600	140549782	BJC1_peak_888	40	chr5	140537339	140558252	SRA1	ensembl_havana	-	1
chr5	144170538	144170759	BJC1_peak_889	37	chr5	144158158	144170714	YIPF5	ensembl_havana	-	1
chr1	183989314	183989501	BJC1_peak_89	14	chr1	183929853	184037729	COLGALT2	ensembl_havana	-	1
chr5	149828426	149828608	BJC1_peak_890	49	chr5	149730297	149855022	PPARGC1B	ensembl_havana	+	1
chr5	150357525	150357723	BJC1_peak_891	40	chr5	150357638	150400308	TCOF1	ensembl_havana	+	1
chr5	163460071	163460253	BJC1_peak_893	49	chr5	163446525	163460140	NUDCD2	ensembl_havana	-	1
chr5	163460071	163460253	BJC1_peak_893	49	chr5	163460202	163491945	HMMR	ensembl_havana	+	1
chr5	172412806	172413098	BJC1_peak_895	49	chr5	172324999	172454523	SH3PXD2B	ensembl_havana	-	1
chr5	175796910	175797122	BJC1_peak_896	80	chr5	175796309	175884020	CPLX2	ensembl_havana	+	1
chr5	177446334	177446639	BJC1_peak_899	24	chr5	177438502	177447699	PRR7-AS1	havana	-	1
chr5	177446334	177446639	BJC1_peak_899	24	chr5	177446444	177456286	PRR7	ensembl_havana	+	1
chr5	178120992	178121277	BJC1_peak_900	24	chr5	178113442	178126087	N4BP3	ensembl_havana	+	1
chr5	179698395	179698595	BJC1_peak_901	54	chr5	179678627	179730925	CANX	ensembl_havana	+	1
chr5	179858837	179859019	BJC1_peak_902	49	chr5	179835132	179862173	C5orf45	ensembl_havana	-	1
chr5	179858837	179859019	BJC1_peak_902	49	chr5	179859012	179861283	CTC-241N9.1	havana	+	1
chr6	2764966	2765148	BJC1_peak_903	65	chr6	2765413	2786952	WRNIP1	ensembl_havana	+	1
chr6	5619325	5619607	BJC1_peak_904	24	chr6	5261043	5771580	FARS2	ensembl_havana	+	1
chr6	8064262	8064474	BJC1_peak_906	32	chr6	7881521	8064364	BLOC1S5-TXNDC5	havana	-	1
chr6	8064262	8064474	BJC1_peak_906	32	chr6	8013566	8064414	BLOC1S5	ensembl_havana	-	1
chr6	8064262	8064474	BJC1_peak_906	32	chr6	8015725	8102530	EEF1E1-BLOC1S5	havana	-	1
chr6	12324714	12324908	BJC1_peak_907	40	chr6	12319452	12319592	SUMO2P12	havana	+	1
chr6	13426106	13426387	BJC1_peak_908	36	chr6	13357829	13487662	GFOD1	ensembl_havana	-	1
chr1	198056308	198056490	BJC1_peak_91	55	chr1	198156962	198322420	NEK7	ensembl_havana	+	1
chr6	17706839	17707035	BJC1_peak_911	31	chr6	17706256	17707344	RP11-500C11.3	havana	+	1
chr6	22063200	22063389	BJC1_peak_912	39	chr6	21664771	22368328	CASC15	havana	+	1
chr6	30213370	30213576	BJC1_peak_914	83	chr6	30184454	30213427	TRIM26	ensembl_havana	-	1
chr6	31158282	31158482	BJC1_peak_915	38	chr6	31142438	31158238	CCHCR1	ensembl_havana	-	1
chr6	31620158	31620394	BJC1_peak_916	24	chr6	31620719	31637771	PRRC2A	ensembl_havana	+	1
chr6	31739722	31739936	BJC1_peak_917	54	chr6	31730580	31739763	CLIC1	ensembl_havana	-	1
chr6	31862942	31863124	BJC1_peak_918	40	chr6	31857658	31862906	NEU1	ensembl_havana	-	1
chr6	32195531	32195742	BJC1_peak_919	54	chr6	32194842	32224067	NOTCH4	ensembl_havana	-	1
chr1	198056642	198056824	BJC1_peak_92	36	chr1	198156962	198322420	NEK7	ensembl_havana	+	1
chr6	33418179	33418483	BJC1_peak_921	71	chr6	33416441	33418317	CUTA	ensembl_havana	-	1
chr6	34602718	34602955	BJC1_peak_922	14	chr6	34587287	34696859	C6orf106	ensembl_havana	-	1
chr6	34757335	34757527	BJC1_peak_923	45	chr6	34757405	34773794	SNRPC	ensembl_havana	+	1
chr6	41072650	41072934	BJC1_peak_928	52	chr6	41033626	41097787	OARD1	ensembl_havana	-	1
chr6	53794176	53794396	BJC1_peak_934	32	chr6	53790874	53794274	RP13-476E20.1	havana	-	1
chr6	53845379	53845571	BJC1_peak_935	38	chr6	53794496	53924121	LRRC1	ensembl_havana	+	1
chr6	53887409	53887600	BJC1_peak_936	49	chr6	53794496	53924121	LRRC1	ensembl_havana	+	1
chr6	56570756	56571078	BJC1_peak_937	78	chr6	56457986	56954628	DST	ensembl_havana	-	1
chr6	57089768	57089970	BJC1_peak_938	49	chr6	57086843	57170307	ZNF451	ensembl_havana	+	1
chr6	70566846	70567076	BJC1_peak_939	59	chr6	70566916	70589569	SDHAF4	ensembl_havana	+	1
chr6	79234735	79234924	BJC1_peak_942	20	chr6	79201244	79234738	HMGN3	ensembl_havana	-	1
chr6	79234735	79234924	BJC1_peak_942	20	chr6	79233717	79236797	HMGN3-AS1	havana	+	1
chr6	79869739	79869921	BJC1_peak_943	24	chr6	79871872	79874610	RP1-92C4.2	havana	+	1
chr6	84227747	84227933	BJC1_peak_945	30	chr6	84124240	84227635	CEP162	ensembl_havana	-	1
chr6	85678777	85679013	BJC1_peak_946	58	chr6	85660949	85678736	SNHG5	havana	-	1
chr6	87589960	87590346	BJC1_peak_947	49	chr6	87514377	87590003	RARS2	ensembl_havana	-	1
chr6	87589960	87590346	BJC1_peak_947	49	chr6	87590066	87667453	ORC3	ensembl_havana	+	1
chr6	89819689	89819933	BJC1_peak_948	40	chr6	89642498	89819723	MDN1	ensembl_havana	-	1
chr6	89895265	89895463	BJC1_peak_949	31	chr6	89894468	89896120	GJA10	ensembl_havana	+	1
chr1	203217225	203217443	BJC1_peak_95	24	chr1	203212826	203273641	CHIT1	ensembl_havana	-	1
chr6	105810349	105810767	BJC1_peak_953	43	chr6	105904372	105904687	RN7SKP211	ensembl	+	1
chr6	107675293	107675560	BJC1_peak_954	59	chr6	107489957	107660167	SOBP	ensembl_havana	+	1
chr6	108074745	108074946	BJC1_peak_955	31	chr6	108041408	108165854	OSTM1	ensembl_havana	-	1
chr6	109382394	109382800	BJC1_peak_956	62	chr6	109366513	109382457	CD164	ensembl_havana	-	1
chr6	109382394	109382800	BJC1_peak_956	62	chr6	109382794	109383666	RP11-425D10.10	havana	+	1
chr6	110063935	110064127	BJC1_peak_957	49	chr6	110099818	110180004	WASF1	ensembl_havana	-	1
chr6	111730979	111731170	BJC1_peak_958	52	chr6	111660331	111873452	FYN	ensembl_havana	-	1
chr6	112087447	112087674	BJC1_peak_959	18	chr6	112070776	112087529	TUBE1	ensembl_havana	-	1
chr6	112087447	112087674	BJC1_peak_959	18	chr6	112087598	112102790	FAM229B	ensembl_havana	+	1
chr6	127266663	127266845	BJC1_peak_963	35	chr6	127266609	127288567	RNF146	ensembl_havana	+	1
chr6	135054801	135054997	BJC1_peak_964	63	chr6	134960377	135103056	HBS1L	ensembl_havana	-	1
chr6	135323287	135323471	BJC1_peak_965	38	chr6	135283531	135497776	AHI1	ensembl_havana	-	1
chr6	138402493	138402790	BJC1_peak_967	31	chr6	138402584	138403560	MARCKSL1P2	havana	-	1
chr1	203650144	203650326	BJC1_peak_97	24	chr1	203626560	203744081	ATP2B4	ensembl_havana	+	1
chr6	159762223	159762467	BJC1_peak_971	40	chr6	159669056	159762529	SOD2	ensembl_havana	-	1
chr6	159762223	159762467	BJC1_peak_971	40	chr6	159760327	159779055	ACAT2	ensembl_havana	+	1
chr6	166382970	166383165	BJC1_peak_972	58	chr6	166364918	166383013	MPC1	ensembl_havana	-	1
chr6	169793426	169793678	BJC1_peak_974	26	chr6	169788789	169798825	LINC00242	havana	-	1
chr6	169793426	169793678	BJC1_peak_974	26	chr6	169790320	169802873	LINC00574	havana	+	1
chr7	6577378	6577589	BJC1_peak_976	16	chr7	6577433	6589374	ZDHHC4	ensembl_havana	+	1
chr7	7640652	7640890	BJC1_peak_977	44	chr7	7636517	7718607	RPA3	ensembl_havana	-	1
chr7	7640652	7640890	BJC1_peak_977	44	chr7	7640710	7968020	UMAD1	havana	+	1
chr7	7640652	7640890	BJC1_peak_977	44	chr7	7640751	8004053	RP11-505D17.1	havana	+	1
chr7	12715724	12715936	BJC1_peak_978	57	chr7	12700757	12700889	SNORA64	ensembl	-	1
chr7	23181874	23182056	BJC1_peak_979	38	chr7	23181826	23201011	NUPL2	ensembl_havana	+	1
chr1	203674106	203674393	BJC1_peak_98	24	chr1	203626560	203744081	ATP2B4	ensembl_havana	+	1
chr7	25125380	25125675	BJC1_peak_980	49	chr7	25120090	25125361	CYCS	ensembl_havana	-	1
chr7	25862386	25862658	BJC1_peak_981	54	chr7	25948656	25949403	CTD-2227E11.1	havana	-	1
chr7	27739896	27740096	BJC1_peak_984	59	chr7	27733063	27740395	AC004549.6	havana	-	1
chr7	27739896	27740096	BJC1_peak_984	59	chr7	27739330	27844564	TAX1BP1	ensembl_havana	+	1
chr7	36885940	36886169	BJC1_peak_988	26	chr7	36854360	37449249	ELMO1	ensembl_havana	-	1
chr7	39949563	39949812	BJC1_peak_989	71	chr7	39947521	39949755	RP11-467D6.1	havana	-	1
chr1	204807195	204807402	BJC1_peak_99	49	chr1	204828650	205022822	NFASC	ensembl_havana	+	1
chr7	45001309	45001494	BJC1_peak_990	24	chr7	44999474	45076469	CCM2	ensembl_havana	+	1
chr7	47979448	47979732	BJC1_peak_991	28	chr7	47695729	47979581	HUS1	ensembl_havana	-	1
chr7	50335891	50336161	BJC1_peak_992	32	chr7	50304123	50405101	IKZF1	ensembl_havana	+	1
chr7	88219823	88220065	BJC1_peak_994	40	chr7	88205117	88226993	SRI	ensembl_havana	-	1
chr7	88219823	88220065	BJC1_peak_994	40	chr7	88219358	88304367	AC003991.3	havana	+	1
chr7	92608981	92609188	BJC1_peak_996	60	chr7	92604920	92836594	CDK6	ensembl_havana	-	1
chr7	92678800	92679001	BJC1_peak_997	75	chr7	92604920	92836594	CDK6	ensembl_havana	-	1
chr7	100538946	100539244	BJC1_peak_998	31	chr7	100539210	100568219	AGFG2	ensembl_havana	+	1
chr12	98532925	98533075	BJC2_peak_102	48	chr12	98515511	98550379	TMPO	ensembl_havana	+	1
chr12	110502147	110502309	BJC2_peak_105	42	chr12	110501613	110503441	RP3-424M6.4	havana	+	1
chr12	110502147	110502309	BJC2_peak_105	42	chr12	110501654	110532086	RAD9B	ensembl_havana	+	1
chr12	120079031	120079181	BJC2_peak_108	41	chr12	119989868	120094494	BICDL1	ensembl_havana	+	1
chr12	123584302	123584452	BJC2_peak_112	31	chr12	123575890	123585115	RP11-486O12.2	havana	-	1
chr13	40388833	40388983	BJC2_peak_119	77	chr13	40079105	40535807	LINC00598	ensembl_havana	-	1
chr13	73992103	73992253	BJC2_peak_123	45	chr13	73686088	73995056	KLF12	havana	-	1
chr14	21384302	21384452	BJC2_peak_128	46	chr14	21384291	21384920	RP11-524O1.4	havana	+	1
chr1	41003697	41003847	BJC2_peak_13	18	chr1	40979334	41012565	CTPS1	ensembl_havana	+	1
chr14	45202062	45202222	BJC2_peak_131	23	chr14	45203189	45253540	MIS18BP1	ensembl_havana	-	1
chr14	64986814	64986964	BJC2_peak_135	22	chr14	64914484	65061803	CHURC1-FNTB	ensembl_havana	+	1
chr14	64986814	64986964	BJC2_peak_135	22	chr14	64986719	65062652	FNTB	ensembl_havana	+	1
chr15	40694964	40695114	BJC2_peak_144	61	chr15	40686723	40695107	RAD51-AS1	havana	-	1
chr15	40694964	40695114	BJC2_peak_144	61	chr15	40694773	40732339	RAD51	ensembl_havana	+	1
chr15	44288563	44288745	BJC2_peak_146	80	chr15	44288728	44415758	CASC4	ensembl_havana	+	1
chr15	64989812	64989962	BJC2_peak_150	39	chr15	64963020	64990310	SPG21	ensembl_havana	-	1
chr15	100328989	100329139	BJC2_peak_160	33	chr15	99971588	100342005	ADAMTS17	ensembl_havana	-	1
chr16	4624565	4624809	BJC2_peak_163	72	chr16	4616492	4690974	MGRN1	ensembl_havana	+	1
chr16	28846452	28846609	BJC2_peak_166	72	chr16	28846599	28874212	SH2B1	ensembl_havana	+	1
chr16	66696711	66696861	BJC2_peak_169	31	chr16	66614749	66696707	CMTM4	ensembl_havana	-	1
chr16	70346705	70346927	BJC2_peak_171	45	chr16	70315639	70346747	RP11-529K1.2	havana	-	1
chr16	70346705	70346927	BJC2_peak_171	45	chr16	70299193	70372582	RP11-529K1.3	havana	+	1
chr16	70346705	70346927	BJC2_peak_171	45	chr16	70346828	70373383	DDX19A	ensembl_havana	+	1
chr16	74985150	74985306	BJC2_peak_172	51	chr16	74871366	75000173	WDR59	ensembl_havana	-	1
chr16	85448733	85448922	BJC2_peak_176	41	chr16	85169524	85676204	GSE1	ensembl_havana	+	1
chr17	4833070	4833244	BJC2_peak_184	95	chr17	4833387	4898061	MINK1	ensembl_havana	+	1
chr17	17281272	17281522	BJC2_peak_188	61	chr17	17246819	17281293	COPS3	ensembl_havana	-	1
chr1	91022081	91022297	BJC2_peak_19	47	chr1	90915297	91022272	ZNF644	ensembl_havana	-	1
chr17	29761418	29761635	BJC2_peak_191	46	chr17	29625937	29930276	SSH2	ensembl_havana	-	1
chr17	29761418	29761635	BJC2_peak_191	46	chr17	29761102	29787836	RP11-82O19.1	havana	+	1
chr17	40017295	40017446	BJC2_peak_195	53	chr17	40015360	40017813	CSF3	ensembl_havana	+	1
chr17	43049042	43049196	BJC2_peak_197	95	chr17	43044294	43170245	BRCA1	ensembl_havana	-	1
chr1	3900559	3900760	BJC2_peak_2	33	chr1	3900371	3917225	LINC01134	havana	+	1
chr17	43076438	43076604	BJC2_peak_200	72	chr17	43044294	43170245	BRCA1	ensembl_havana	-	1
chr17	43082382	43082585	BJC2_peak_201	131	chr17	43044294	43170245	BRCA1	ensembl_havana	-	1
chr17	50161524	50161706	BJC2_peak_206	42	chr17	50158332	50161276	RP11-893F2.13	havana	-	1
chr17	57850151	57850330	BJC2_peak_209	13	chr17	57834780	57850056	MRPS23	ensembl_havana	-	1
chr18	10525846	10526035	BJC2_peak_217	41	chr18	10525904	10552761	NAPG	ensembl_havana	+	1
chr19	2061501	2061685	BJC2_peak_224	51	chr19	2071037	2096673	MOB3A	ensembl_havana	-	1
chr19	2446457	2446694	BJC2_peak_225	31	chr19	2427637	2456996	LMNB2	ensembl_havana	-	1
chr19	10554134	10554317	BJC2_peak_231	61	chr19	10553077	10566037	KRI1	ensembl_havana	-	1
chr19	10984116	10984405	BJC2_peak_232	182	chr19	10961000	11065395	SMARCA4	ensembl_havana	+	1
chr19	10985206	10985396	BJC2_peak_233	72	chr19	10961000	11065395	SMARCA4	ensembl_havana	+	1
chr19	10986130	10986600	BJC2_peak_234	118	chr19	10961000	11065395	SMARCA4	ensembl_havana	+	1
chr19	10986830	10986990	BJC2_peak_235	83	chr19	10961000	11065395	SMARCA4	ensembl_havana	+	1
chr19	10987664	10987924	BJC2_peak_236	61	chr19	10961000	11065395	SMARCA4	ensembl_havana	+	1
chr19	10989291	10989497	BJC2_peak_237	72	chr19	10961000	11065395	SMARCA4	ensembl_havana	+	1
chr19	10991142	10991340	BJC2_peak_238	118	chr19	10961000	11065395	SMARCA4	ensembl_havana	+	1
chr19	10994758	10995078	BJC2_peak_239	182	chr19	10961000	11065395	SMARCA4	ensembl_havana	+	1
chr19	10996206	10996382	BJC2_peak_240	143	chr19	10961000	11065395	SMARCA4	ensembl_havana	+	1
chr19	11002994	11003178	BJC2_peak_241	70	chr19	10961000	11065395	SMARCA4	ensembl_havana	+	1
chr19	11012640	11013142	BJC2_peak_242	338	chr19	11010916	11016011	CTC-215O4.4	havana	-	1
chr19	11012640	11013142	BJC2_peak_242	338	chr19	10961000	11065395	SMARCA4	ensembl_havana	+	1
chr19	11021672	11021955	BJC2_peak_243	230	chr19	10961000	11065395	SMARCA4	ensembl_havana	+	1
chr19	11024330	11024480	BJC2_peak_244	61	chr19	10961000	11065395	SMARCA4	ensembl_havana	+	1
chr19	11030725	11030929	BJC2_peak_245	123	chr19	10961000	11065395	SMARCA4	ensembl_havana	+	1
chr19	11033231	11033598	BJC2_peak_246	131	chr19	10961000	11065395	SMARCA4	ensembl_havana	+	1
chr19	11034846	11035203	BJC2_peak_247	143	chr19	10961000	11065395	SMARCA4	ensembl_havana	+	1
chr19	11041289	11041596	BJC2_peak_248	95	chr19	10961000	11065395	SMARCA4	ensembl_havana	+	1
chr19	11059714	11059871	BJC2_peak_249	51	chr19	10961000	11065395	SMARCA4	ensembl_havana	+	1
chr1	113072969	113073215	BJC2_peak_25	51	chr1	113011686	113073105	RP11-31F15.2	havana	-	1
chr1	113072969	113073215	BJC2_peak_25	51	chr1	113073208	113132260	LRIG2	ensembl_havana	+	1
chr19	11060038	11060242	BJC2_peak_250	111	chr19	10961000	11065395	SMARCA4	ensembl_havana	+	1
chr1	154955339	154955513	BJC2_peak_26	51	chr1	154944075	154956123	PBXIP1	ensembl_havana	-	1
chr19	47486938	47487124	BJC2_peak_261	72	chr19	47484281	47501597	NAPA-AS1	havana	+	1
chr1	156213107	156213275	BJC2_peak_27	87	chr1	156212981	156243332	PMF1-BGLAP	ensembl_havana	+	1
chr1	156213107	156213275	BJC2_peak_27	87	chr1	156212992	156240042	PMF1	ensembl_havana	+	1
chr2	70301849	70301999	BJC2_peak_275	28	chr2	70295974	70302090	FAM136A	ensembl_havana	-	1
chr2	70301849	70301999	BJC2_peak_275	28	chr2	70301450	70302072	AC022201.5	havana	+	1
chr2	73926636	73926786	BJC2_peak_276	43	chr2	73926825	73958961	DGUOK	ensembl_havana	+	1
chr2	106194425	106194615	BJC2_peak_282	61	chr2	106093302	106194339	UXS1	ensembl_havana	-	1
chr2	112182662	112182812	BJC2_peak_284	38	chr2	112138384	112188216	FBLN7	ensembl_havana	+	1
chr2	118186413	118186693	BJC2_peak_285	60	chr2	118132127	118186386	AC093901.1	havana	-	1
chr2	196068530	196068713	BJC2_peak_295	61	chr2	195737702	196068812	DNAH7	ensembl_havana	-	1
chr1	161153987	161154149	BJC2_peak_30	51	chr1	161153759	161159349	RP11-297K8.2	havana	-	1
chr1	161153987	161154149	BJC2_peak_30	51	chr1	161152775	161158856	UFC1	ensembl_havana	+	1
chr20	16729814	16729964	BJC2_peak_303	72	chr20	16714843	16730948	RP4-705D16.3	havana	-	1
chr20	16729814	16729964	BJC2_peak_303	72	chr20	16729960	16742563	SNRPB2	ensembl_havana	+	1
chr20	31612945	31613133	BJC2_peak_305	51	chr20	31607185	31607240	MIR3193	mirbase	+	1
chr20	31880106	31880290	BJC2_peak_306	66	chr20	31870701	31944963	TTLL9	ensembl_havana	+	1
chr21	32279034	32279223	BJC2_peak_312	31	chr21	32268218	32279069	MIS18A	ensembl_havana	-	1
chr21	32279034	32279223	BJC2_peak_312	31	chr21	32277862	32280988	MIS18A-AS1	havana	+	1
chr21	33641806	33641987	BJC2_peak_313	104	chr21	33584686	33931607	AP000304.12	havana	-	1
chr21	33641806	33641987	BJC2_peak_313	104	chr21	33589340	33643926	CRYZL1	ensembl_havana	-	1
chr3	33008407	33008566	BJC2_peak_321	41	chr3	32996607	33097230	GLB1	ensembl_havana	-	1
chr3	51941985	51942218	BJC2_peak_325	51	chr3	51933429	51941941	RRP9	ensembl_havana	-	1
chr3	59451452	59451606	BJC2_peak_327	77	chr3	59464329	59510678	RP11-719N22.2	havana	-	1
chr1	175023504	175023737	BJC2_peak_33	82	chr1	175010788	175023425	MRPS14	ensembl_havana	-	1
chr3	108780329	108780565	BJC2_peak_330	74	chr3	108743423	108757384	RETNLB	ensembl_havana	-	1
chr3	136752412	136752607	BJC2_peak_333	51	chr3	136336232	136752403	STAG1	ensembl_havana	-	1
chr3	152466761	152466911	BJC2_peak_335	55	chr3	152457758	152496813	RP11-362A9.3	havana	-	1
chr3	170222206	170222405	BJC2_peak_338	83	chr3	170222364	170305981	PRKCI	ensembl_havana	+	1
chr3	183636463	183636633	BJC2_peak_340	56	chr3	183635567	183684477	KLHL24	ensembl_havana	+	1
chr3	185913708	185913883	BJC2_peak_341	51	chr3	185915905	185938136	TRA2B	ensembl_havana	-	1
chr3	185915074	185915269	BJC2_peak_342	51	chr3	185915905	185938136	TRA2B	ensembl_havana	-	1
chr3	186784177	186784330	BJC2_peak_344	37	chr3	186781779	186784179	RP11-573D15.9	havana	-	1
chr3	186784177	186784330	BJC2_peak_344	37	chr3	186783204	186789900	EIF4A2	ensembl_havana	+	1
chr1	181149687	181149894	BJC2_peak_36	82	chr1	181174483	181182208	RP11-540K16.1	havana	+	1
chr4	118685434	118685648	BJC2_peak_361	57	chr4	118685367	118715433	METTL14	ensembl_havana	+	1
chr4	139178051	139178213	BJC2_peak_363	28	chr4	139028111	139177218	ELF2	ensembl_havana	-	1
chr4	151099285	151099574	BJC2_peak_366	87	chr4	151099572	151104652	RPS3A	ensembl_havana	+	1
chr4	158671930	158672091	BJC2_peak_367	23	chr4	158666678	158672255	C4orf46	ensembl_havana	-	1
chr4	173369869	173370019	BJC2_peak_369	55	chr4	173363779	173370446	RP11-798M19.6	havana	-	1
chr4	173369869	173370019	BJC2_peak_369	55	chr4	173369968	173377532	SAP30	ensembl_havana	+	1
chr5	43556995	43557172	BJC2_peak_373	43	chr5	43526266	43557758	PAIP1	ensembl_havana	-	1
chr5	76849998	76850152	BJC2_peak_375	51	chr5	76850000	76921650	S100Z	ensembl_havana	+	1
chr5	80407754	80407969	BJC2_peak_376	31	chr5	80408012	80479350	ZFYVE16	ensembl_havana	+	1
chr5	151740663	151740840	BJC2_peak_386	72	chr5	151742315	151772532	ATOX1	ensembl_havana	-	1
chr5	177312993	177313143	BJC2_peak_390	31	chr5	177301460	177312757	MXD3	ensembl_havana	-	1
chr5	177516832	177517117	BJC2_peak_391	51	chr5	177511576	177517469	DDX41	ensembl_havana	-	1
chr6	11333622	11333772	BJC2_peak_394	39	chr6	11183297	11382348	NEDD9	ensembl_havana	-	1
chr6	33391408	33391759	BJC2_peak_397	61	chr6	33391535	33409924	KIFC1	ensembl_havana	+	1
chr6	43142064	43142274	BJC2_peak_401	31	chr6	43076267	43161719	PTK7	ensembl_havana	+	1
chr6	43369555	43369705	BJC2_peak_402	51	chr6	43307133	43369478	ZNF318	ensembl_havana	-	1
chr6	68635118	68635268	BJC2_peak_405	63	chr6	68629961	68635027	RP3-525N10.2	havana	-	1
chr6	85642555	85642758	BJC2_peak_410	31	chr6	85607784	85643792	SYNCRIP	ensembl_havana	-	1
chr6	108261102	108261298	BJC2_peak_414	104	chr6	108211221	108261260	SNX3	ensembl_havana	-	1
chr6	149317426	149317576	BJC2_peak_420	83	chr6	149218640	149411613	TAB2	ensembl_havana	+	1
chr6	151452302	151452479	BJC2_peak_422	51	chr6	151452257	151470101	ARMT1	ensembl_havana	+	1
chr6	153002692	153002853	BJC2_peak_423	87	chr6	152987361	153002685	MTRF1L	ensembl_havana	-	1
chr7	5530562	5530751	BJC2_peak_425	51	chr7	5527150	5563784	ACTB	ensembl_havana	-	1
chr7	35037695	35037845	BJC2_peak_427	41	chr7	34928875	35038271	DPY19L1	ensembl_havana	-	1
chr7	56051484	56051634	BJC2_peak_429	31	chr7	56011050	56051604	PSPH	ensembl_havana	-	1
chr7	56051484	56051634	BJC2_peak_429	31	chr7	56051629	56063989	CCT6A	ensembl_havana	+	1
chr7	73578584	73578734	BJC2_peak_430	51	chr7	73568931	73578791	TBL2	ensembl_havana	-	1
chr7	131501587	131501772	BJC2_peak_437	41	chr7	131500261	131558217	PODXL	ensembl_havana	-	1
chr7	134316996	134317172	BJC2_peak_438	70	chr7	134289331	134317051	SLC35B4	ensembl_havana	-	1
chr7	138903566	138903726	BJC2_peak_440	33	chr7	138831380	138981318	KIAA1549	ensembl_havana	-	1
chr8	38269319	38269478	BJC2_peak_447	25	chr8	38225217	38275558	DDHD2	ensembl_havana	+	1
chr8	41578178	41578386	BJC2_peak_449	42	chr8	41534154	41578368	RP11-360L9.4	havana	-	1
chr8	41578178	41578386	BJC2_peak_449	42	chr8	41577186	41625001	GPAT4	ensembl_havana	+	1
chr8	47260960	47261117	BJC2_peak_451	25	chr8	47260574	47736306	SPIDR	ensembl_havana	+	1
chr8	47960752	47960989	BJC2_peak_452	42	chr8	47960184	47978160	MCM4	ensembl_havana	+	1
chr8	103298783	103298945	BJC2_peak_455	56	chr8	103298432	103332866	FZD6	ensembl_havana	+	1
chr1	247008047	247008201	BJC2_peak_46	34	chr1	246945546	247008093	ZNF695	ensembl_havana	-	1
chr1	247008047	247008201	BJC2_peak_46	34	chr1	246945546	247078811	ZNF670-ZNF695	havana	-	1
chr9	34522940	34523116	BJC2_peak_462	37	chr9	34521039	34523041	ENHO	ensembl_havana	-	1
chr9	34522940	34523116	BJC2_peak_462	37	chr9	34521526	34524241	RP11-296L22.8	havana	+	1
chr9	37409185	37409431	BJC2_peak_463	70	chr9	37422665	37436990	GRHPR	ensembl_havana	+	1
chr9	90839414	90839588	BJC2_peak_465	41	chr9	90801786	90898549	SYK	ensembl_havana	+	1
chrX	119606381	119606549	BJC2_peak_482	67	chrX	119588336	119605895	NKRF	ensembl_havana	-	1
chrX	153794264	153794446	BJC2_peak_484	31	chrX	153785765	153794523	IDH3G	ensembl_havana	-	1
chrX	153794264	153794446	BJC2_peak_484	31	chrX	153793515	153798505	SSR4	ensembl_havana	+	1
chr10	88991870	88992072	BJC2_peak_58	51	chr10	88990581	89015785	FAS	ensembl_havana	+	1
chr10	97426054	97426240	BJC2_peak_59	106	chr10	97356357	97426076	RRP12	ensembl_havana	-	1
chr10	97426054	97426240	BJC2_peak_59	106	chr10	97426159	97433441	PGAM1	ensembl_havana	+	1
chr10	98055937	98056178	BJC2_peak_60	61	chr10	98076360	98076421	AL355301.1	ensembl	-	1
chr10	99732084	99732283	BJC2_peak_62	42	chr10	99711843	99732100	COX15	ensembl_havana	-	1
chr10	99732084	99732283	BJC2_peak_62	42	chr10	99702557	99756134	CUTC	ensembl_havana	+	1
chr10	119725978	119726157	BJC2_peak_65	23	chr10	119726096	119829278	INPP5F	ensembl_havana	+	1
chr11	819637	819798	BJC2_peak_70	51	chr11	818901	825573	PNPLA2	ensembl_havana	+	1
chr11	5225702	5225899	BJC2_peak_72	36	chr11	5225463	5229395	HBB	ensembl_havana	-	1
chr11	13668591	13668748	BJC2_peak_75	30	chr11	13668669	13732346	FAR1	ensembl_havana	+	1
chr12	9708158	9708308	BJC2_peak_89	51	chr12	9704076	9709350	RP11-75L1.1	havana	+	1
chr12	11171034	11171184	BJC2_peak_91	34	chr12	10824959	11171544	PRH1	ensembl_havana	-	1
chr12	11171034	11171184	BJC2_peak_91	34	chr12	10845848	11171598	PRH1-PRR4	havana	-	1
chr12	11171034	11171184	BJC2_peak_91	34	chr12	10845848	11171613	PRR4	ensembl_havana	-	1
chr12	11171034	11171184	BJC2_peak_91	34	chr12	10937405	11171573	TAS2R14	ensembl_havana	-	1
chr12	11171034	11171184	BJC2_peak_91	34	chr12	11166089	11171353	RP11-785H5.2	havana	-	1
chr1	26900326	26900583	BJC3_peak_10	28	chr1	26890487	26900466	GPATCH3	ensembl_havana	-	1
chr1	26900326	26900583	BJC3_peak_10	28	chr1	26900237	26946862	NUDC	ensembl_havana	+	1
chr11	62601800	62602055	BJC3_peak_100	67	chr11	62593213	62601840	MTA2	ensembl_havana	-	1
chr11	128739012	128739199	BJC3_peak_112	41	chr11	128686534	128813267	FLI1	ensembl_havana	+	1
chr12	6924551	6924770	BJC3_peak_114	35	chr12	6924462	6942321	ATN1	ensembl_havana	+	1
chr12	51368919	51369104	BJC3_peak_125	71	chr12	51351246	51392867	GALNT6	ensembl_havana	-	1
chr12	56266939	56267108	BJC3_peak_127	43	chr12	56266857	56270966	COQ10A	ensembl_havana	+	1
chr12	57693844	57694055	BJC3_peak_129	26	chr12	57693954	57721557	OS9	ensembl_havana	+	1
chr1	28509949	28510162	BJC3_peak_13	53	chr1	28505942	28539300	RCC1	ensembl_havana	+	1
chr1	28509949	28510162	BJC3_peak_13	53	chr1	28505979	28510892	SNHG3	havana	+	1
chr12	62261010	62261217	BJC3_peak_130	60	chr12	61708258	62279150	FAM19A2	ensembl_havana	-	1
chr12	62261010	62261217	BJC3_peak_130	60	chr12	62260337	62417431	USP15	ensembl_havana	+	1
chr12	95003786	95003955	BJC3_peak_134	73	chr12	94897054	95003770	NDUFA12	ensembl_havana	-	1
chr12	101824061	101824238	BJC3_peak_135	48	chr12	101745496	101830938	GNPTAB	ensembl_havana	-	1
chr12	111841841	111842060	BJC3_peak_138	86	chr12	111839763	111842902	MAPKAPK5-AS1	havana	-	1
chr12	111841841	111842060	BJC3_peak_138	86	chr12	111841977	111902238	MAPKAPK5	ensembl_havana	+	1
chr1	31848715	31848896	BJC3_peak_14	51	chr1	31842018	31855568	RP11-84A19.2	havana	-	1
chr12	123696816	123696986	BJC3_peak_143	43	chr12	123671112	123708403	TCTN2	ensembl_havana	+	1
chr12	131949822	131950030	BJC3_peak_145	53	chr12	131949919	132081102	EP400	ensembl_havana	+	1
chr13	27621544	27621713	BJC3_peak_149	22	chr13	27620741	27744237	POLR1D	ensembl_havana	+	1
chr13	52652202	52652410	BJC3_peak_155	32	chr13	52651304	52652279	RP11-93H24.3	havana	-	1
chr14	21269540	21269738	BJC3_peak_162	20	chr14	21209135	21269494	HNRNPC	ensembl_havana	-	1
chr14	52552451	52552625	BJC3_peak_167	28	chr14	52430589	52552522	TXNDC16	ensembl_havana	-	1
chr14	57269317	57269486	BJC3_peak_168	63	chr14	57268908	57298742	AP5M1	ensembl_havana	+	1
chr14	77321178	77321392	BJC3_peak_171	49	chr14	77320883	77331597	GSTZ1	ensembl_havana	+	1
chr14	91229895	91230076	BJC3_peak_174	43	chr14	91232531	91253925	GPR68	ensembl_havana	-	1
chr15	27574743	27574912	BJC3_peak_179	61	chr15	27483034	27541991	RP11-100M12.3	havana	-	1
chr15	27574743	27574912	BJC3_peak_179	61	chr15	26971281	27541991	GABRG3	ensembl_havana	+	1
chr15	44427467	44427638	BJC3_peak_182	39	chr15	44427233	44529038	CTDSPL2	ensembl_havana	+	1
chr15	49620895	49621064	BJC3_peak_183	36	chr15	49326961	49620931	FAM227B	ensembl_havana	-	1
chr15	49620895	49621064	BJC3_peak_183	36	chr15	49620979	49656232	DTWD1	ensembl_havana	+	1
chr1	50968486	50968662	BJC3_peak_19	57	chr1	50960744	50974633	CDKN2C	ensembl_havana	+	1
chr1	51784859	51785131	BJC3_peak_20	34	chr1	51577178	51798427	OSBPL9	ensembl_havana	+	1
chr16	30922504	30922697	BJC3_peak_202	67	chr16	30919318	30923269	FBXL19-AS1	havana	-	1
chr16	87493043	87493212	BJC3_peak_209	48	chr16	87492554	87515635	RP11-482M8.1	havana	+	1
chr16	89972662	89972831	BJC3_peak_213	39	chr16	89972585	90002161	AFG3L1P	havana	+	1
chr17	36535427	36535635	BJC3_peak_224	77	chr17	36495632	36543435	MYO19	ensembl_havana	-	1
chr17	36535427	36535635	BJC3_peak_224	77	chr17	36535019	36539310	PIGW	ensembl_havana	+	1
chr17	36674282	36674534	BJC3_peak_225	43	chr17	36684753	36685129	CTD-3194G12.1	havana	+	1
chr17	42133508	42133733	BJC3_peak_228	67	chr17	42119673	42154916	CTD-2132N18.3	havana	-	1
chr17	42133508	42133733	BJC3_peak_228	67	chr17	42124975	42155044	RAB5C	ensembl_havana	-	1
chr17	66374422	66374621	BJC3_peak_243	53	chr17	66302635	66810743	PRKCA	ensembl_havana	+	1
chr17	75405588	75405862	BJC3_peak_246	141	chr17	75318075	75405709	GRB2	ensembl_havana	-	1
chr17	77893480	77893649	BJC3_peak_248	67	chr17	77879026	77884087	FLJ45079	havana	-	1
chr18	13223262	13223439	BJC3_peak_252	18	chr18	13217497	13652755	LDLRAD4	ensembl_havana	+	1
chr18	22933258	22933543	BJC3_peak_253	34	chr18	22699480	22933764	RP11-739L10.1	havana	-	1
chr18	22933258	22933543	BJC3_peak_253	34	chr18	22798260	23026488	RBBP8	ensembl_havana	+	1
chr18	50281640	50281815	BJC3_peak_255	67	chr18	50266881	50281774	MBD1	ensembl_havana	-	1
chr1	77759886	77760069	BJC3_peak_26	85	chr1	77695986	77759852	USP33	ensembl_havana	-	1
chr19	2785267	2785539	BJC3_peak_260	63	chr19	2785459	2815807	THOP1	ensembl_havana	+	1
chr19	5949864	5950150	BJC3_peak_265	95	chr19	5916138	5978142	RANBP3	ensembl_havana	-	1
chr19	16542447	16542620	BJC3_peak_268	67	chr19	16479066	16628204	CTD-3222D19.2	havana	-	1
chr19	16542447	16542620	BJC3_peak_268	67	chr19	16517888	16542530	CHERP	ensembl_havana	-	1
chr19	40750518	40750690	BJC3_peak_276	24	chr19	40740855	40751553	C19orf54	ensembl_havana	-	1
chr19	40750518	40750690	BJC3_peak_276	24	chr19	40750636	40765389	SNRPA	ensembl_havana	+	1
chr19	55385503	55385860	BJC3_peak_288	63	chr19	55385344	55403250	RPL28	ensembl_havana	+	1
chr1	103525748	103525960	BJC3_peak_29	35	chr1	103525690	103555239	RNPC3	ensembl_havana	+	1
chr2	14903793	14903962	BJC3_peak_291	30	chr2	14886646	14907664	AC068286.1	havana	-	1
chr2	24076310	24076530	BJC3_peak_293	40	chr2	24067583	24076443	SF3B6	ensembl_havana	-	1
chr2	24076310	24076530	BJC3_peak_293	40	chr2	24076525	24169640	FAM228B	ensembl_havana	+	1
chr2	55420032	55420294	BJC3_peak_297	48	chr2	55287841	55419921	CCDC88A	ensembl_havana	-	1
chr2	63588790	63589008	BJC3_peak_299	43	chr2	63121382	63827843	WDPCP	ensembl_havana	-	1
chr2	63588790	63589008	BJC3_peak_299	43	chr2	63588608	63607197	MDH1	ensembl_havana	+	1
chr1	109493840	109494013	BJC3_peak_30	53	chr1	109494051	109502932	CYB561D1	ensembl_havana	+	1
chr2	66334695	66334947	BJC3_peak_300	39	chr2	66327348	66328984	AC092669.6	havana	+	1
chr2	86563369	86563538	BJC3_peak_303	23	chr2	86503430	86563479	CHMP3	ensembl_havana	-	1
chr2	86563369	86563538	BJC3_peak_303	23	chr2	86505667	86721122	RNF103-CHMP3	havana	-	1
chr2	86563369	86563538	BJC3_peak_303	23	chr2	86562069	86618766	AC015971.2	havana	+	1
chr2	105037911	105038104	BJC3_peak_305	49	chr2	104936240	105038496	AC010884.1	havana	-	1
chr2	105037911	105038104	BJC3_peak_305	49	chr2	105037982	105099960	MRPS9	ensembl_havana	+	1
chr2	127640006	127640227	BJC3_peak_308	32	chr2	127638380	127681786	LIMS2	ensembl_havana	-	1
chr2	161992562	161992744	BJC3_peak_313	26	chr2	161992240	162074542	DPP4	ensembl_havana	-	1
chr2	176516210	176516380	BJC3_peak_317	48	chr2	176524878	176531683	AC017048.2	havana	-	1
chr2	202911942	202912229	BJC3_peak_320	106	chr2	202874781	203014798	WDR12	ensembl_havana	-	1
chr2	202911942	202912229	BJC3_peak_320	106	chr2	202912213	202987063	CARF	ensembl_havana	+	1
chr2	207804386	207804555	BJC3_peak_323	63	chr2	207821287	208025560	PLEKHM3	ensembl_havana	-	1
chr20	5113151	5113320	BJC3_peak_330	43	chr20	5068231	5113103	TMEM230	ensembl_havana	-	1
chr20	25686686	25686855	BJC3_peak_331	49	chr20	25674214	25696841	ZNF337	ensembl_havana	-	1
chr20	36644471	36644640	BJC3_peak_336	49	chr20	36612317	36646216	SLA2	ensembl_havana	-	1
chr20	57838626	57838847	BJC3_peak_338	43	chr20	57895393	57895444	MIR4532	mirbase	+	1
chr21	36511694	36511863	BJC3_peak_341	43	chr21	36460620	36576569	CLDN14	ensembl_havana	-	1
chr21	36511694	36511863	BJC3_peak_341	43	chr21	36445730	36532408	AP000695.4	havana	+	1
chr22	26648041	26648371	BJC3_peak_343	53	chr22	26646427	26676475	MIAT	havana	+	1
chr1	155194660	155194992	BJC3_peak_35	43	chr1	155195003	155205495	MIR92B	ensembl_havana	+	1
chr3	38025172	38025408	BJC3_peak_353	39	chr3	38007495	38029762	PLCD1	ensembl_havana	-	1
chr1	155273606	155273775	BJC3_peak_36	63	chr1	155262867	155278491	CLK2	ensembl_havana	-	1
chr3	101724355	101724553	BJC3_peak_361	40	chr3	101723924	101770562	CEP97	ensembl_havana	+	1
chr3	126084123	126084327	BJC3_peak_363	57	chr3	126006354	126101561	SLC41A3	ensembl_havana	-	1
chr3	126084123	126084327	BJC3_peak_363	57	chr3	126084219	126095349	RP11-124N2.1	havana	+	1
chr3	149494250	149494419	BJC3_peak_365	54	chr3	149473973	149503281	TM4SF4	ensembl_havana	+	1
chr3	170128588	170128779	BJC3_peak_369	72	chr3	170086731	170181749	PHC3	ensembl_havana	-	1
chr3	183099469	183099756	BJC3_peak_371	53	chr3	183015217	183116075	MCCC1	ensembl_havana	-	1
chr4	26985981	26986213	BJC3_peak_379	32	chr4	26857677	27025381	STIM2	ensembl_havana	+	1
chr4	105473954	105474248	BJC3_peak_385	63	chr4	105369076	105474081	PPA2	ensembl_havana	-	1
chr4	107989675	107989857	BJC3_peak_386	76	chr4	107989713	108035175	HADH	ensembl_havana	+	1
chr5	10249876	10250171	BJC3_peak_391	57	chr5	10226329	10249897	FAM173B	ensembl_havana	-	1
chr5	10249876	10250171	BJC3_peak_391	57	chr5	10248324	10249915	CTD-2256P15.1	havana	+	1
chr5	10249876	10250171	BJC3_peak_391	57	chr5	10249920	10266412	CCT5	ensembl_havana	+	1
chr5	69166882	69167120	BJC3_peak_394	32	chr5	69167009	69178245	CCNB1	ensembl_havana	+	1
chr5	81007059	81007254	BJC3_peak_395	31	chr5	80960671	81230156	RASGRF2	ensembl_havana	+	1
chr5	90409331	90409537	BJC3_peak_398	38	chr5	90392260	90409786	CETN3	ensembl_havana	-	1
chr5	133968444	133968620	BJC3_peak_404	49	chr5	133955501	133968787	C5orf15	ensembl_havana	-	1
chr5	139385359	139385528	BJC3_peak_407	53	chr5	139367195	139384553	SLC23A1	ensembl_havana	-	1
chr5	140107586	140107761	BJC3_peak_408	67	chr5	140072856	140108630	LINC01024	havana	-	1
chr5	149357735	149357904	BJC3_peak_411	23	chr5	149348115	149357642	GRPEL2-AS1	havana	-	1
chr5	151924620	151924881	BJC3_peak_412	48	chr5	151822512	151924842	GLRA1	ensembl_havana	-	1
chr5	171387627	171387804	BJC3_peak_415	63	chr5	171387115	171411137	NPM1	ensembl_havana	+	1
chr5	172959261	172959430	BJC3_peak_416	63	chr5	172954785	172959392	CTC-308K20.1	havana	-	1
chr5	172959261	172959430	BJC3_peak_416	63	chr5	172958728	172969771	RPL26L1	ensembl_havana	+	1
chr6	24666798	24666999	BJC3_peak_423	31	chr6	24649976	24667033	TDP2	ensembl_havana	-	1
chr6	30617194	30617426	BJC3_peak_425	76	chr6	30600399	30618612	PPP1R10	ensembl_havana	-	1
chr6	30834731	30834953	BJC3_peak_426	53	chr6	30798653	30830659	LINC00243	havana	-	1
chr6	52671023	52671203	BJC3_peak_437	47	chr6	52671108	52686588	TMEM14A	ensembl_havana	+	1
chr6	69232919	69233191	BJC3_peak_438	22	chr6	68635366	69389511	ADGRB3	ensembl_havana	+	1
chr7	24821337	24821560	BJC3_peak_453	27	chr7	24796538	24981634	OSBPL3	ensembl_havana	-	1
chr7	44606790	44607015	BJC3_peak_459	43	chr7	44606571	44709066	OGDH	ensembl_havana	+	1
chr7	55469335	55469524	BJC3_peak_460	72	chr7	55436055	55572988	VOPP1	ensembl_havana	-	1
chr7	92557791	92557980	BJC3_peak_462	54	chr7	92540267	92557877	RP5-1099C19.2	havana	-	1
chr7	92621200	92621377	BJC3_peak_465	43	chr7	92604920	92836594	CDK6	ensembl_havana	-	1
chr7	92645537	92645724	BJC3_peak_466	23	chr7	92604920	92836594	CDK6	ensembl_havana	-	1
chr7	92695755	92695989	BJC3_peak_467	34	chr7	92604920	92836594	CDK6	ensembl_havana	-	1
chr7	99504555	99504797	BJC3_peak_468	53	chr7	99504650	99534700	ZKSCAN5	ensembl_havana	+	1
chr7	102441763	102441955	BJC3_peak_471	67	chr7	102433105	102456821	ORAI2	ensembl_havana	+	1
chr8	30658131	30658311	BJC3_peak_482	38	chr8	30578317	30658251	GTF2E2	ensembl_havana	-	1
chr8	58801622	58801791	BJC3_peak_488	33	chr8	58805417	59119208	TOX	ensembl_havana	-	1
chr8	123416188	123416455	BJC3_peak_492	40	chr8	123319849	123416350	ATAD2	ensembl_havana	-	1
chr9	35815136	35815337	BJC3_peak_500	43	chr9	35812959	35815354	HINT2	ensembl_havana	-	1
chr9	35815136	35815337	BJC3_peak_500	43	chr9	35814450	35854847	TMEM8B	ensembl_havana	+	1
chr9	37784973	37785165	BJC3_peak_501	43	chr9	37588412	38068687	RP11-613M10.9	havana	-	1
chr9	37784973	37785165	BJC3_peak_501	43	chr9	37766977	37801437	EXOSC3	ensembl_havana	-	1
chr9	97633481	97633700	BJC3_peak_507	41	chr9	97600079	97633575	TSTD2	ensembl_havana	-	1
chr9	97633481	97633700	BJC3_peak_507	41	chr9	97633625	97673748	NCBP1	ensembl_havana	+	1
chr9	124110277	124110467	BJC3_peak_512	35	chr9	124001669	124033301	LHX2	ensembl_havana	+	1
chrM	232	412	BJC3_peak_514	17	.	-1	-1	.	-1	.	1
chrX	44542987	44543221	BJC3_peak_517	118	chrX	44523638	44543001	FUNDC1	ensembl_havana	-	1
chr1	212035237	212035406	BJC3_peak_52	25	chr1	211940398	212035542	INTS7	ensembl_havana	-	1
chrX	71254100	71254313	BJC3_peak_520	118	chrX	71239623	71255146	ZMYM3	ensembl_havana	-	1
chr1	218285110	218285279	BJC3_peak_53	24	chr1	218285286	218337983	RRP15	ensembl_havana	+	1
chr1	229508063	229508435	BJC3_peak_54	39	chr1	229440259	229508341	NUP133	ensembl_havana	-	1
chr1	232421241	232421410	BJC3_peak_55	40	chr1	232397964	232561558	SIPA1L2	ensembl_havana	-	1
chr1	243255750	243255940	BJC3_peak_56	17	chr1	243256033	243500092	SDCCAG8	ensembl_havana	+	1
chr1	21176945	21177128	BJC3_peak_6	40	chr1	20806291	21176888	EIF4G3	ensembl_havana	-	1
chr10	15096934	15097121	BJC3_peak_61	136	chr10	15095384	15097319	C10orf111	ensembl_havana	-	1
chr10	35090442	35090697	BJC3_peak_62	34	chr10	35008550	35090642	CUL2	ensembl_havana	-	1
chr10	74150853	74151064	BJC3_peak_69	43	chr10	74120254	74151063	AP3M1	ensembl_havana	-	1
chr10	94362874	94363049	BJC3_peak_71	68	chr10	94333225	94362959	NOC3L	ensembl_havana	-	1
chr10	100009984	100010153	BJC3_peak_75	49	chr10	99875576	100009919	DNMBP	ensembl_havana	-	1
chr10	102635590	102635786	BJC3_peak_78	39	chr10	102503986	102633535	SUFU	ensembl_havana	+	1
chr10	102661302	102661471	BJC3_peak_79	63	chr10	102644495	102658407	TRIM8	ensembl_havana	+	1
chr10	104269126	104269304	BJC3_peak_80	67	chr10	104268872	104304945	GSTO2	ensembl_havana	+	1
chr10	122374421	122374769	BJC3_peak_82	118	chr10	122374695	122442602	PLEKHA1	ensembl_havana	+	1
chr11	18634389	18634564	BJC3_peak_93	58	chr11	18606400	18634791	SPTY2D1	ensembl_havana	-	1
chr11	61567329	61567498	BJC3_peak_99	28	chr11	61515312	61581148	SYT7	ensembl_havana	-	1

## Sheet: RD_bcat_Li_RPMI
chrom	Start	End	Name	Score	genechr	genestart	geneend	Symbol	annotation	strand	replicates
chr1	1375134	1375510	BRL2_peaks_peak_1,RBL2_peaks_peak_1	195	chr1	1373729	1375495	AURKAIP1	ensembl_havana	-	2
chr1	6554265	6555045	BRL2_peaks_peak_2,RBL2_peaks_peak_3	973	chr1	6521346	6554535	NOL9	ensembl_havana	-	2
chr1	7568595	7569109	BRL2_peaks_peak_3,RBL2_peaks_peak_4	205	chr1	6785323	7769706	CAMTA1	ensembl_havana	+	2
chr1	19596455	19597225	BRL2_peaks_peak_4,RBL2_peaks_peak_7	316	chr1	19591801	19596832	RP5-1056L3.1	havana	-	2
chr1	19596455	19597225	BRL2_peaks_peak_4,RBL2_peaks_peak_7	316	chr1	19596976	19629821	MINOS1	ensembl_havana	+	2
chr1	19596455	19597225	BRL2_peaks_peak_4,RBL2_peaks_peak_7	316	chr1	19596978	19658056	MINOS1-NBL1	ensembl_havana	+	2
chr1	23980126	23980661	RBL2_peaks_peak_8,BRL2_peaks_peak_5	421	chr1	23964803	23980927	SRSF10	ensembl_havana	-	2
chr1	25819961	25820325	BRL2_peaks_peak_6,RBL2_peaks_peak_9	116	chr1	25811469	25823744	RP1-317E23.6	havana	+	2
chr1	25819961	25820325	BRL2_peaks_peak_6,RBL2_peaks_peak_9	116	chr1	25816748	25820797	RP1-317E23.3	havana	-	2
chr1	25819961	25820325	BRL2_peaks_peak_6,RBL2_peaks_peak_9	116	chr1	25818639	25832942	MTFR1L	ensembl_havana	+	2
chr1	26900284	26900776	RBL2_peaks_peak_10,BRL2_peaks_peak_7	68	chr1	26890487	26900466	GPATCH3	ensembl_havana	-	2
chr1	26900284	26900776	RBL2_peaks_peak_10,BRL2_peaks_peak_7	68	chr1	26900237	26946862	NUDC	ensembl_havana	+	2
chr1	27725362	27725827	BRL2_peaks_peak_8,RBL2_peaks_peak_11	192	chr1	27725978	27763122	FAM76A	ensembl_havana	+	2
chr1	28505654	28506073	RBL2_peaks_peak_12,BRL2_peaks_peak_9	240	chr1	28505942	28539300	RCC1	ensembl_havana	+	2
chr1	28505654	28506073	RBL2_peaks_peak_12,BRL2_peaks_peak_9	240	chr1	28505979	28510892	SNHG3	havana	+	2
chr1	40691428	40691855	RBL2_peaks_peak_13,BRL2_peaks_peak_11	247	chr1	40690379	40692066	NFYC-AS1	havana	-	2
chr1	40691428	40691855	RBL2_peaks_peak_13,BRL2_peaks_peak_11	247	chr1	40691647	40771603	NFYC	ensembl_havana	+	2
chr1	43358668	43359075	BRL2_peaks_peak_12,RBL2_peaks_peak_14	201	chr1	43358954	43363203	CDC20	ensembl_havana	+	2
chr1	45521608	45522357	BRL2_peaks_peak_13,RBL2_peaks_peak_15	1389	chr1	45511035	45523047	PRDX1	ensembl_havana	-	2
chr1	70354526	70355023	RBL2_peaks_peak_16,BRL2_peaks_peak_14	179	chr1	70260587	70354734	ANKRD13C	ensembl_havana	-	2
chr1	70354526	70355023	RBL2_peaks_peak_16,BRL2_peaks_peak_14	179	chr1	70354804	70385339	HHLA3	ensembl_havana	+	2
chr1	77682264	77683015	RBL2_peaks_peak_17,BRL2_peaks_peak_15	1121	chr1	77562415	77683419	ZZZ3	ensembl_havana	-	2
chr1	77978955	77979500	RBL2_peaks_peak_18,BRL2_peaks_peak_16	559	chr1	77944054	77979110	FUBP1	ensembl_havana	-	2
chr1	77978955	77979500	RBL2_peaks_peak_18,BRL2_peaks_peak_16	559	chr1	77979174	78017964	DNAJB4	ensembl_havana	+	2
chr1	110034161	110034762	RBL2_peaks_peak_19,BRL2_peaks_peak_19	328	chr1	110031576	110074641	STRIP1	ensembl_havana	+	2
chr1	110338544	110339351	RBL2_peaks_peak_20,BRL2_peaks_peak_20	593	chr1	110286374	110339171	RP5-1074L1.1	havana	-	2
chr1	110338544	110339351	RBL2_peaks_peak_20,BRL2_peaks_peak_20	593	chr1	110338505	110346681	RBM15	ensembl_havana	+	2
chr1	111449142	111449723	RBL2_peaks_peak_21,BRL2_peaks_peak_21	372	chr1	111439889	111449376	WDR77	ensembl_havana	-	2
chr1	111449142	111449723	RBL2_peaks_peak_21,BRL2_peaks_peak_21	372	chr1	111448863	111462773	ATP5F1	ensembl_havana	+	2
chr1	156282627	156283205	RBL2_peaks_peak_25,BRL2_peaks_peak_22	656	chr1	156249223	156282825	SMG5	ensembl_havana	-	2
chr1	156282627	156283205	RBL2_peaks_peak_25,BRL2_peaks_peak_22	656	chr1	156282934	156293185	TMEM79	ensembl_havana	+	2
chr1	165768753	165769279	BRL2_peaks_peak_23,RBL2_peaks_peak_27	296	chr1	165724292	165827755	TMCO1	ensembl_havana	-	2
chr1	165768753	165769279	BRL2_peaks_peak_23,RBL2_peaks_peak_27	296	chr1	165768928	165775176	RP11-466F5.8	havana	+	2
chr1	167936313	167936786	RBL2_peaks_peak_28,BRL2_peaks_peak_24	464	chr1	167916728	167937040	MPC2	ensembl_havana	-	2
chr1	167936313	167936786	RBL2_peaks_peak_28,BRL2_peaks_peak_24	464	chr1	167935782	168075843	DCAF6	ensembl_havana	+	2
chr1	179954464	179954932	RBL2_peaks_peak_32,BRL2_peaks_peak_25	311	chr1	179954737	180114880	CEP350	ensembl_havana	+	2
chr1	207050417	207051307	BRL2_peaks_peak_26,RBL2_peaks_peak_34	327	chr1	207034365	207081024	PFKFB2	ensembl_havana	+	2
chr1	207050417	207051307	BRL2_peaks_peak_26,RBL2_peaks_peak_34	327	chr1	207043848	207052980	YOD1	ensembl_havana	-	2
chr1	207052719	207053240	BRL2_peaks_peak_27,RBL2_peaks_peak_35	397	chr1	207034365	207081024	PFKFB2	ensembl_havana	+	2
chr1	207052719	207053240	BRL2_peaks_peak_27,RBL2_peaks_peak_35	397	chr1	207043848	207052980	YOD1	ensembl_havana	-	2
chr1	209784394	209784820	BRL2_peaks_peak_28,RBL2_peaks_peak_37	191	chr1	209779207	209784559	C1orf74	ensembl_havana	-	2
chr1	231337896	231338503	RBL2_peaks_peak_38,BRL2_peaks_peak_29	505	chr1	231337103	231355023	SPRTN	ensembl_havana	+	2
chr1	232805083	232805614	RBL2_peaks_peak_39,BRL2_peaks_peak_30	401	chr1	232804891	232808407	MAP10	ensembl_havana	+	2
chr1	246931837	246932319	BRL2_peaks_peak_31,RBL2_peaks_peak_40	277	chr1	246839097	246931978	AHCTF1	ensembl_havana	-	2
chr10	7787833	7788309	BRL2_peaks_peak_32,RBL2_peaks_peak_41	229	chr10	7750961	7787981	KIN	ensembl_havana	-	2
chr10	7787833	7788309	BRL2_peaks_peak_32,RBL2_peaks_peak_41	229	chr10	7788128	7807815	ATP5C1	ensembl_havana	+	2
chr10	46030402	46030915	RBL2_peaks_peak_42,BRL2_peaks_peak_33	284	chr10	46005087	46030714	NCOA4	ensembl_havana	-	2
chr10	63132934	63133341	BRL2_peaks_peak_34,RBL2_peaks_peak_43	160	chr10	63133246	63155031	NRBF2	ensembl_havana	+	2
chr10	67849301	67849664	RBL2_peaks_peak_45,BRL2_peaks_peak_35	170	chr10	67849524	67850746	RP11-57G10.8	havana	+	2
chr10	68331648	68332268	RBL2_peaks_peak_46,BRL2_peaks_peak_36	1190	chr10	68282659	68333049	PBLD	ensembl_havana	-	2
chr10	68331648	68332268	RBL2_peaks_peak_46,BRL2_peaks_peak_36	1190	chr10	68331173	68343191	HNRNPH3	ensembl_havana	+	2
chr10	73358462	73359209	RBL2_peaks_peak_47,BRL2_peaks_peak_38	881	chr10	73253758	73358859	CFAP70	ensembl_havana	-	2
chr10	73625909	73626286	BRL2_peaks_peak_39,RBL2_peaks_peak_48	191	chr10	73497537	73625953	USP54	ensembl_havana	-	2
chr10	73625909	73626286	BRL2_peaks_peak_39,RBL2_peaks_peak_48	191	chr10	73625995	73626790	RP11-464F9.20	havana	+	2
chr10	96043250	96043749	RBL2_peaks_peak_50,BRL2_peaks_peak_40	160	chr10	95753205	96090238	ENTPD1-AS1	havana	-	2
chr10	96043250	96043749	RBL2_peaks_peak_50,BRL2_peaks_peak_40	160	chr10	96043393	96060870	CCNJ	ensembl_havana	+	2
chr10	101060521	101061039	BRL2_peaks_peak_42,RBL2_peaks_peak_64	288	chr10	101060028	101061005	RP11-108L7.15	havana	-	2
chr10	125719270	125719792	BRL2_peaks_peak_45,RBL2_peaks_peak_66	393	chr10	125700435	125719566	FLJ37035	havana	-	2
chr10	125719270	125719792	BRL2_peaks_peak_45,RBL2_peaks_peak_66	393	chr10	125707415	125749525	RP11-383C5.8	havana	-	2
chr10	125719270	125719792	BRL2_peaks_peak_45,RBL2_peaks_peak_66	393	chr10	125718770	125719365	RP11-383C5.5	havana	-	2
chr10	125719270	125719792	BRL2_peaks_peak_45,RBL2_peaks_peak_66	393	chr10	125719514	125764143	EDRF1	ensembl_havana	+	2
chr10	133373216	133373622	RBL2_peaks_peak_67,BRL2_peaks_peak_47	205	chr10	133362479	133373689	ECHS1	ensembl_havana	-	2
chr11	8682503	8683059	RBL2_peaks_peak_69,BRL2_peaks_peak_48	200	chr11	8682410	8714759	RPL27A	ensembl_havana	+	2
chr11	13462992	13463663	BRL2_peaks_peak_51,RBL2_peaks_peak_70	1207	chr11	13388000	13463297	BTBD10	ensembl_havana	-	2
chr11	57667696	57668098	BRL2_peaks_peak_53,RBL2_peaks_peak_72	161	chr11	57667746	57701187	ZDHHC5	ensembl_havana	+	2
chr11	58578557	58579060	BRL2_peaks_peak_54,RBL2_peaks_peak_73	372	chr11	58579110	58621042	ZFP91	ensembl_havana	+	2
chr11	64778725	64779204	BRL2_peaks_peak_55,RBL2_peaks_peak_76	356	chr11	64764605	64778786	SF1	ensembl_havana	-	2
chr11	64778725	64779204	BRL2_peaks_peak_55,RBL2_peaks_peak_76	356	chr11	64778953	64779405	AP001462.6	havana	+	2
chr11	66421509	66422097	RBL2_peaks_peak_77,BRL2_peaks_peak_56	250	chr11	66421003	66426707	NPAS4	ensembl_havana	+	2
chr11	85664983	85665426	RBL2_peaks_peak_79,BRL2_peaks_peak_57	126	chr11	85659707	85682908	CREBZF	ensembl_havana	-	2
chr11	118436099	118436448	BRL2_peaks_peak_61,RBL2_peaks_peak_80	190	chr11	118436489	118526832	KMT2A	ensembl_havana	+	2
chr12	6937767	6938268	RBL2_peaks_peak_82,BRL2_peaks_peak_63	162	chr12	6924462	6942321	ATN1	ensembl_havana	+	2
chr12	11171457	11171873	BRL2_peaks_peak_64,RBL2_peaks_peak_84	124	chr12	10824959	11171544	PRH1	ensembl_havana	-	2
chr12	11171457	11171873	BRL2_peaks_peak_64,RBL2_peaks_peak_84	124	chr12	10845848	11171598	PRH1-PRR4	havana	-	2
chr12	11171457	11171873	BRL2_peaks_peak_64,RBL2_peaks_peak_84	124	chr12	10845848	11171613	PRR4	ensembl_havana	-	2
chr12	11171457	11171873	BRL2_peaks_peak_64,RBL2_peaks_peak_84	124	chr12	10937405	11171573	TAS2R14	ensembl_havana	-	2
chr12	11171457	11171873	BRL2_peaks_peak_64,RBL2_peaks_peak_84	124	chr12	11171221	11176016	SMIM10L1	ensembl_havana	+	2
chr12	26938146	26938671	BRL2_peaks_peak_65,RBL2_peaks_peak_86	196	chr12	26905180	26938326	ASUN	ensembl_havana	-	2
chr12	26938146	26938671	BRL2_peaks_peak_65,RBL2_peaks_peak_86	196	chr12	26938382	26966650	FGFR1OP2	ensembl_havana	+	2
chr12	29380878	29381583	RBL2_peaks_peak_88,BRL2_peaks_peak_66	686	chr12	29337351	29381189	ERGIC2	ensembl_havana	-	2
chr12	48716736	48717237	BRL2_peaks_peak_67,RBL2_peaks_peak_89	200	chr12	48688457	48716998	CCNT1	ensembl_havana	-	2
chr12	48957176	48957867	RBL2_peaks_peak_90,BRL2_peaks_peak_68	880	chr12	48903502	48957365	RP11-302B13.5	havana	-	2
chr12	48957176	48957867	RBL2_peaks_peak_90,BRL2_peaks_peak_68	880	chr12	48935722	48957551	ARF3	ensembl_havana	-	2
chr12	53626138	53626635	BRL2_peaks_peak_70,RBL2_peaks_peak_91	274	chr12	53507855	53626410	ATF7	ensembl_havana	-	2
chr12	57546973	57547544	RBL2_peaks_peak_93,BRL2_peaks_peak_71	468	chr12	57530101	57547331	DCTN2	ensembl_havana	-	2
chr12	67268883	67269385	BRL2_peaks_peak_72,RBL2_peaks_peak_94	482	chr12	67269280	67319951	CAND1	ensembl_havana	+	2
chr12	71663675	71664203	RBL2_peaks_peak_95,BRL2_peaks_peak_73	262	chr12	71609471	71667725	ZFC3H1	ensembl_havana	-	2
chr12	71663675	71664203	RBL2_peaks_peak_95,BRL2_peaks_peak_73	262	chr12	71663008	71680639	THAP2	ensembl_havana	+	2
chr12	102119973	102120448	RBL2_peaks_peak_97,BRL2_peaks_peak_74	112	chr12	102073102	102120124	NUP37	ensembl_havana	-	2
chr12	102119973	102120448	RBL2_peaks_peak_97,BRL2_peaks_peak_74	112	chr12	102120184	102197520	PARPBP	ensembl_havana	+	2
chr12	118016453	118016952	BRL2_peaks_peak_75,RBL2_peaks_peak_99	408	chr12	118013587	118033130	RFC5	ensembl_havana	+	2
chr12	122752450	122753157	BRL2_peaks_peak_76,RBL2_peaks_peak_100	2526	chr12	122752773	122771064	DENR	ensembl_havana	+	2
chr12	124092709	124093543	BRL2_peaks_peak_77,RBL2_peaks_peak_101	656	chr12	123973240	124316024	FAM101A	ensembl_havana	+	2
chr12	128823815	128824262	BRL2_peaks_peak_78,RBL2_peaks_peak_102	293	chr12	128793190	128823983	SLC15A4	ensembl_havana	-	2
chr13	21176326	21176960	RBL2_peaks_peak_103,BRL2_peaks_peak_81	997	chr13	21153594	21176602	SKA3	ensembl_havana	-	2
chr13	21176326	21176960	RBL2_peaks_peak_103,BRL2_peaks_peak_81	997	chr13	21176644	21179084	MRPL57	ensembl_havana	+	2
chr13	21604012	21604424	RBL2_peaks_peak_104,BRL2_peaks_peak_82	150	chr13	21492690	21604214	MICU2	ensembl_havana	-	2
chr13	31162254	31162680	RBL2_peaks_peak_105,BRL2_peaks_peak_83	216	chr13	31134973	31162388	HSPH1	ensembl_havana	-	2
chr13	42271710	42272121	BRL2_peaks_peak_84,RBL2_peaks_peak_107	249	chr13	42272152	42323267	AKAP11	ensembl_havana	+	2
chr13	98110941	98111241	RBL2_peaks_peak_108,BRL2_peaks_peak_85	137	chr13	98142561	98455176	FARP1	ensembl_havana	+	2
chr13	113296905	113297452	BRL2_peaks_peak_86,RBL2_peaks_peak_109	343	chr13	113297240	113323672	LAMP1	ensembl_havana	+	2
chr14	21103776	21104171	BRL2_peaks_peak_87,RBL2_peaks_peak_111	166	chr14	21090045	21104722	ZNF219	ensembl_havana	-	2
chr14	101947850	101948529	BRL2_peaks_peak_95,RBL2_peaks_peak_114	1381	chr14	101948346	101949425	RP11-1017G21.5	havana	+	2
chr14	103333760	103334173	BRL2_peaks_peak_96,RBL2_peaks_peak_115	181	chr14	103333543	103345025	EIF5	ensembl_havana	+	2
chr15	23039199	23039985	RBL2_peaks_peak_116,BRL2_peaks_peak_97	1208	chr15	22983191	23039673	TUBGCP5	ensembl_havana	-	2
chr15	34588411	34588751	RBL2_peaks_peak_117,BRL2_peaks_peak_98	179	chr15	34525206	34588503	GOLGA8B	ensembl_havana	-	2
chr15	39782659	39783047	RBL2_peaks_peak_118,BRL2_peaks_peak_99	196	chr15	39600030	39782830	FSIP1	ensembl_havana	-	2
chr15	39782659	39783047	RBL2_peaks_peak_118,BRL2_peaks_peak_99	196	chr15	39770558	39801333	RP11-37C7.1	havana	-	2
chr15	39782659	39783047	RBL2_peaks_peak_118,BRL2_peaks_peak_99	196	chr15	39782570	39785617	RP11-37C7.3	havana	+	2
chr15	45463132	45463590	RBL2_peaks_peak_120,BRL2_peaks_peak_100	191	chr15	45448426	45513767	RP11-519G16.3	havana	+	2
chr15	63833806	63834207	RBL2_peaks_peak_121,BRL2_peaks_peak_101	179	chr15	63608617	63833942	HERC1	ensembl_havana	-	2
chr15	66356384	66357051	RBL2_peaks_peak_122,BRL2_peaks_peak_102	410	chr15	66336205	66386746	TIPIN	ensembl_havana	-	2
chr15	73633284	73633700	BRL2_peaks_peak_104,RBL2_peaks_peak_124	188	chr15	73560013	73634134	NPTN	ensembl_havana	-	2
chr15	74995225	74995730	RBL2_peaks_peak_125,BRL2_peaks_peak_105	391	chr15	74957218	75021496	SCAMP5	ensembl_havana	+	2
chr15	75023344	75023810	RBL2_peaks_peak_126,BRL2_peaks_peak_106	501	chr15	75023554	75117462	PPCDC	ensembl_havana	+	2
chr15	75640066	75640568	BRL2_peaks_peak_107,RBL2_peaks_peak_127	145	chr15	75639084	75648706	IMP3	ensembl_havana	-	2
chr15	75640066	75640568	BRL2_peaks_peak_107,RBL2_peaks_peak_127	145	chr15	75639759	75640976	CTD-2026K11.4	havana	+	2
chr15	78437745	78438421	RBL2_peaks_peak_128,BRL2_peaks_peak_108	904	chr15	78437430	78501456	IREB2	ensembl_havana	+	2
chr15	84654071	84654618	BRL2_peaks_peak_109,RBL2_peaks_peak_129	475	chr15	84639280	84654343	WDR73	ensembl_havana	-	2
chr15	85896703	85897130	RBL2_peaks_peak_130,BRL2_peaks_peak_110	75	chr15	85958716	85958971	RP11-23A22.1	havana	-	2
chr15	99250989	99251536	RBL2_peaks_peak_131,BRL2_peaks_peak_111	339	chr15	99136322	99251223	TTC23	ensembl_havana	-	2
chr15	99250989	99251536	RBL2_peaks_peak_131,BRL2_peaks_peak_111	339	chr15	99251361	99390729	LRRC28	ensembl_havana	+	2
chr16	30400475	30400951	BRL2_peaks_peak_112,RBL2_peaks_peak_132	336	chr16	30378105	30400108	ZNF48	ensembl_havana	+	2
chr16	30697882	30698305	BRL2_peaks_peak_113,RBL2_peaks_peak_133	158	chr16	30697706	30699058	RP11-146F11.1	ensembl_havana	-	2
chr16	30697882	30698305	BRL2_peaks_peak_113,RBL2_peaks_peak_133	158	chr16	30698208	30741409	SRCAP	ensembl_havana	+	2
chr16	57447231	57447640	BRL2_peaks_peak_114,RBL2_peaks_peak_134	248	chr16	57428168	57447528	CIAPIN1	ensembl_havana	-	2
chr16	57447231	57447640	BRL2_peaks_peak_114,RBL2_peaks_peak_134	248	chr16	57447424	57461275	COQ9	ensembl_havana	+	2
chr16	67833694	67834152	RBL2_peaks_peak_135,BRL2_peaks_peak_115	159	chr16	67828156	67847811	CENPT	ensembl_havana	-	2
chr16	75623152	75623662	BRL2_peaks_peak_116,RBL2_peaks_peak_136	207	chr16	75596980	75623300	ADAT1	ensembl_havana	-	2
chr16	83807786	83808242	BRL2_peaks_peak_117,RBL2_peaks_peak_137	245	chr16	83789966	83807834	RP11-483P21.2	havana	-	2
chr16	83807786	83808242	BRL2_peaks_peak_117,RBL2_peaks_peak_137	245	chr16	83807842	83819737	HSBP1	ensembl_havana	+	2
chr16	87492912	87493305	RBL2_peaks_peak_138,BRL2_peaks_peak_119	140	chr16	87492554	87515635	RP11-482M8.1	havana	+	2
chr16	87951150	87951825	RBL2_peaks_peak_139,BRL2_peaks_peak_120	706	chr16	87949243	88077318	BANP	ensembl_havana	+	2
chr16	90022325	90022857	BRL2_peaks_peak_121,RBL2_peaks_peak_140	354	chr16	90019628	90044975	GAS8	ensembl_havana	+	2
chr17	2511697	2512209	RBL2_peaks_peak_142,BRL2_peaks_peak_122	295	chr17	2405561	2511891	METTL16	ensembl_havana	-	2
chr17	4263606	4264388	BRL2_peaks_peak_123,RBL2_peaks_peak_143	1023	chr17	4163906	4263977	ANKFY1	ensembl_havana	-	2
chr17	4939807	4940769	BRL2_peaks_peak_124,RBL2_peaks_peak_144	1413	chr17	4937129	4940251	SLC25A11	ensembl_havana	-	2
chr17	4939807	4940769	BRL2_peaks_peak_124,RBL2_peaks_peak_144	1413	chr17	4940007	4945222	RNF167	ensembl_havana	+	2
chr17	7857189	7857963	RBL2_peaks_peak_146,BRL2_peaks_peak_125	1553	chr17	7856684	7885238	NAA38	ensembl_havana	-	2
chr17	7857189	7857963	RBL2_peaks_peak_146,BRL2_peaks_peak_125	1553	chr17	7857745	7862282	CYB5D1	ensembl_havana	+	2
chr17	8176209	8176662	BRL2_peaks_peak_126,RBL2_peaks_peak_147	223	chr17	8173236	8176399	TMEM107	ensembl_havana	-	2
chr17	29390060	29390555	BRL2_peaks_peak_128,RBL2_peaks_peak_149	320	chr17	29352068	29404105	RP11-296K13.4	havana	+	2
chr17	29390060	29390555	BRL2_peaks_peak_128,RBL2_peaks_peak_149	320	chr17	29369716	29390777	RP11-802D6.1	havana	-	2
chr17	29390060	29390555	BRL2_peaks_peak_128,RBL2_peaks_peak_149	320	chr17	29390463	29551904	TAOK1	ensembl_havana	+	2
chr17	39450986	39451536	BRL2_peaks_peak_130,RBL2_peaks_peak_150	408	chr17	39404284	39451286	MED1	ensembl_havana	-	2
chr17	39461081	39461846	RBL2_peaks_peak_151,BRL2_peaks_peak_131	3073	chr17	39461510	39564907	CDK12	ensembl_havana	+	2
chr17	41966419	41966851	BRL2_peaks_peak_132,RBL2_peaks_peak_152	264	chr17	41966740	41977731	CNP	ensembl_havana	+	2
chr17	42561817	42562360	BRL2_peaks_peak_133,RBL2_peaks_peak_153	501	chr17	42536509	42562062	RP11-400F19.8	havana	+	2
chr17	42561817	42562360	BRL2_peaks_peak_133,RBL2_peaks_peak_153	501	chr17	42561466	42566277	COASY	ensembl_havana	+	2
chr17	54968339	54969049	RBL2_peaks_peak_154,BRL2_peaks_peak_135	927	chr17	54951901	54968785	COX11	ensembl_havana	-	2
chr17	54968339	54969049	RBL2_peaks_peak_154,BRL2_peaks_peak_135	927	chr17	54968726	55173632	STXBP4	ensembl_havana	+	2
chr17	57084770	57085201	BRL2_peaks_peak_136,RBL2_peaks_peak_155	228	chr17	57078297	57085024	RP11-166P13.3	havana	-	2
chr17	57084770	57085201	BRL2_peaks_peak_136,RBL2_peaks_peak_155	228	chr17	57085091	57121349	AKAP1	ensembl_havana	+	2
chr17	67717679	67718131	RBL2_peaks_peak_158,BRL2_peaks_peak_139	140	chr17	67717832	67744531	NOL11	ensembl_havana	+	2
chr17	75261348	75261855	BRL2_peaks_peak_141,RBL2_peaks_peak_159	254	chr17	75236598	75262363	GGA3	ensembl_havana	-	2
chr17	75261348	75261855	BRL2_peaks_peak_141,RBL2_peaks_peak_159	254	chr17	75261673	75266373	MRPS7	ensembl_havana	+	2
chr17	75405486	75405956	RBL2_peaks_peak_160,BRL2_peaks_peak_142	185	chr17	75318075	75405709	GRB2	ensembl_havana	-	2
chr17	76557425	76558011	BRL2_peaks_peak_143,RBL2_peaks_peak_161	576	chr17	76545667	76557683	RP11-666A8.8	havana	-	2
chr17	76557425	76558011	BRL2_peaks_peak_143,RBL2_peaks_peak_161	576	chr17	76557765	76565348	SNHG16	havana	+	2
chr17	80147123	80147526	BRL2_peaks_peak_144,RBL2_peaks_peak_162	182	chr17	80135213	80147183	EIF4A3	ensembl_havana	-	2
chr17	80147123	80147526	BRL2_peaks_peak_144,RBL2_peaks_peak_162	182	chr17	80147249	80148596	RP11-334C17.3	havana	+	2
chr17	80454526	80455000	RBL2_peaks_peak_163,BRL2_peaks_peak_145	228	chr17	80453734	80454729	CTD-2526A2.2	havana	-	2
chr18	37270109	37270421	RBL2_peaks_peak_164,BRL2_peaks_peak_146	75	chr18	37243046	37566037	CELF4	ensembl_havana	-	2
chr18	49492299	49492979	BRL2_peaks_peak_147,RBL2_peaks_peak_165	315	chr18	49481680	49492479	RPL17-C18orf32	ensembl_havana	-	2
chr18	49492299	49492979	BRL2_peaks_peak_147,RBL2_peaks_peak_165	315	chr18	49488452	49492523	RPL17	havana	-	2
chr19	4123880	4124501	RBL2_peaks_peak_166,BRL2_peaks_peak_150	547	chr19	4090320	4124129	MAP2K2	ensembl_havana	-	2
chr19	4402222	4402863	BRL2_peaks_peak_151,RBL2_peaks_peak_167	776	chr19	4402661	4445018	CHAF1A	ensembl_havana	+	2
chr19	4769493	4769869	RBL2_peaks_peak_168,BRL2_peaks_peak_152	88	chr19	4769139	4772533	MIR7-3HG	havana	+	2
chr19	5828038	5828528	RBL2_peaks_peak_169,BRL2_peaks_peak_153	194	chr19	5823801	5828324	NRTN	ensembl_havana	+	2
chr19	5903544	5904051	BRL2_peaks_peak_154,RBL2_peaks_peak_170	324	chr19	5866170	5903787	AC024592.12	havana	-	2
chr19	5903544	5904051	BRL2_peaks_peak_154,RBL2_peaks_peak_170	324	chr19	5891275	5904006	NDUFA11	ensembl_havana	-	2
chr19	8321203	8321603	BRL2_peaks_peak_155,RBL2_peaks_peak_172	234	chr19	8308282	8321379	CTD-2550O8.5	havana	-	2
chr19	8321203	8321603	BRL2_peaks_peak_155,RBL2_peaks_peak_172	234	chr19	8308767	8321396	NDUFA7	ensembl_havana	-	2
chr19	8321203	8321603	BRL2_peaks_peak_155,RBL2_peaks_peak_172	234	chr19	8321157	8323340	RPS28	ensembl_havana	+	2
chr19	8513901	8514355	RBL2_peaks_peak_173,BRL2_peaks_peak_156	158	chr19	8509677	8514164	ZNF414	ensembl_havana	-	2
chr19	12162798	12163327	RBL2_peaks_peak_175,BRL2_peaks_peak_158	192	chr19	12163063	12189881	ZNF136	ensembl_havana	+	2
chr19	19320497	19321060	RBL2_peaks_peak_178,BRL2_peaks_peak_160	351	chr19	19276017	19320844	SUGP1	ensembl_havana	-	2
chr19	19320497	19321060	RBL2_peaks_peak_178,BRL2_peaks_peak_160	351	chr19	19320680	19358755	MAU2	ensembl_havana	+	2
chr19	36489311	36489790	BRL2_peaks_peak_162,RBL2_peaks_peak_180	90	chr19	36445118	36489902	ZNF566	ensembl_havana	-	2
chr19	36489311	36489790	BRL2_peaks_peak_162,RBL2_peaks_peak_180	90	chr19	36489648	36491040	CTD-2630F21.1	havana	+	2
chr19	36772711	36773135	RBL2_peaks_peak_181,BRL2_peaks_peak_163	167	chr19	36714382	36772825	ZNF850	ensembl_havana	-	2
chr19	36850576	36851094	BRL2_peaks_peak_164,RBL2_peaks_peak_182	127	chr19	36817427	36850787	ZNF790	ensembl_havana	-	2
chr19	36850576	36851094	BRL2_peaks_peak_164,RBL2_peaks_peak_182	127	chr19	36850360	36913029	ZNF345	ensembl_havana	+	2
chr19	39445231	39445824	RBL2_peaks_peak_184,BRL2_peaks_peak_165	321	chr19	39436155	39476670	SUPT5H	ensembl_havana	+	2
chr19	41859735	41860548	RBL2_peaks_peak_185,BRL2_peaks_peak_166	767	chr19	41859917	41872926	RPS19	ensembl_havana	+	2
chr19	48445534	48446045	RBL2_peaks_peak_187,BRL2_peaks_peak_167	207	chr19	48445772	48457022	GRWD1	ensembl_havana	+	2
chr19	49495873	49496592	BRL2_peaks_peak_168,RBL2_peaks_peak_188	2268	chr19	49496364	49499689	RPS11	ensembl_havana	+	2
chr19	49987089	49987586	RBL2_peaks_peak_189,BRL2_peaks_peak_169	234	chr19	49976466	50025946	VRK3	ensembl_havana	-	2
chr19	50511231	50511680	RBL2_peaks_peak_190,BRL2_peaks_peak_170	137	chr19	50505997	50511353	JOSD2	ensembl_havana	-	2
chr19	50511231	50511680	RBL2_peaks_peak_190,BRL2_peaks_peak_170	137	chr19	50511599	50514690	ASPDH	ensembl_havana	-	2
chr19	56393441	56393982	BRL2_peaks_peak_172,RBL2_peaks_peak_192	308	chr19	56375845	56393545	ZNF582	ensembl_havana	-	2
chr19	56393441	56393982	BRL2_peaks_peak_172,RBL2_peaks_peak_192	308	chr19	56393655	56399172	ZNF582-AS1	havana	+	2
chr2	677161	677799	RBL2_peaks_peak_194,BRL2_peaks_peak_173	948	chr2	667334	677439	TMEM18	ensembl_havana	-	2
chr2	677161	677799	RBL2_peaks_peak_194,BRL2_peaks_peak_173	948	chr2	677185	697371	AC092159.2	havana	+	2
chr2	19901471	19901964	BRL2_peaks_peak_174,RBL2_peaks_peak_196	275	chr2	19896642	19901986	TTC32	ensembl_havana	-	2
chr2	24971827	24972343	RBL2_peaks_peak_197,BRL2_peaks_peak_175	354	chr2	24943635	24972094	DNAJC27	ensembl_havana	-	2
chr2	24971827	24972343	RBL2_peaks_peak_197,BRL2_peaks_peak_175	354	chr2	24971389	25039694	DNAJC27-AS1	havana	+	2
chr2	55617494	55618210	BRL2_peaks_peak_177,RBL2_peaks_peak_199	1280	chr2	55547291	55618880	PPP4R3B	ensembl_havana	-	2
chr2	55617494	55618210	BRL2_peaks_peak_177,RBL2_peaks_peak_199	1280	chr2	55617908	55618373	RP11-554J4.1	havana	+	2
chr2	73926559	73926966	RBL2_peaks_peak_200,BRL2_peaks_peak_178	111	chr2	73926825	73958961	DGUOK	ensembl_havana	+	2
chr2	85327838	85328279	RBL2_peaks_peak_202,BRL2_peaks_peak_179	153	chr2	85318019	85328425	TGOLN2	ensembl_havana	-	2
chr2	119759431	119759930	RBL2_peaks_peak_203,BRL2_peaks_peak_180	550	chr2	119759630	119983818	PTPN4	ensembl_havana	+	2
chr2	135985397	135985880	RBL2_peaks_peak_204,BRL2_peaks_peak_181	371	chr2	135906676	135986100	DARS	ensembl_havana	-	2
chr2	135985397	135985880	RBL2_peaks_peak_204,BRL2_peaks_peak_181	371	chr2	135985175	136022593	DARS-AS1	havana	+	2
chr2	159712208	159712767	RBL2_peaks_peak_205,BRL2_peaks_peak_182	475	chr2	159670707	159712435	AC009961.3	havana	-	2
chr2	159712208	159712767	RBL2_peaks_peak_205,BRL2_peaks_peak_182	475	chr2	159712456	159771027	2007-03-01	ensembl_havana	+	2
chr2	169827167	169827594	BRL2_peaks_peak_183,RBL2_peaks_peak_206	155	chr2	169827457	170084131	UBR3	ensembl_havana	+	2
chr2	175167897	175168414	BRL2_peaks_peak_184,RBL2_peaks_peak_207	216	chr2	175072249	175168382	ATF2	ensembl_havana	-	2
chr2	175167897	175168414	BRL2_peaks_peak_184,RBL2_peaks_peak_207	216	chr2	175167903	175168522	AC096649.2	havana	+	2
chr2	200889531	200889967	RBL2_peaks_peak_208,BRL2_peaks_peak_186	106	chr2	200889326	200903930	NIF3L1	ensembl_havana	+	2
chr2	213284128	213284584	RBL2_peaks_peak_210,BRL2_peaks_peak_187	112	chr2	213276551	213284205	AC079610.2	ensembl_havana	-	2
chr2	213284128	213284584	RBL2_peaks_peak_210,BRL2_peaks_peak_187	112	chr2	213284378	214410501	SPAG16	ensembl_havana	+	2
chr2	219498638	219498978	BRL2_peaks_peak_188,RBL2_peaks_peak_212	153	chr2	219482072	219516877	AC053503.11	havana	-	2
chr2	219498638	219498978	BRL2_peaks_peak_188,RBL2_peaks_peak_212	153	chr2	219498866	219506989	GMPPA	ensembl_havana	+	2
chr20	17968622	17969103	RBL2_peaks_peak_213,BRL2_peaks_peak_190	220	chr20	17941596	17968980	SNX5	ensembl_havana	-	2
chr20	17968622	17969103	RBL2_peaks_peak_213,BRL2_peaks_peak_190	220	chr20	17956978	18059188	OVOL2	ensembl_havana	-	2
chr20	17968622	17969103	RBL2_peaks_peak_213,BRL2_peaks_peak_190	220	chr20	17968912	17991122	MGME1	ensembl_havana	+	2
chr20	25623921	25624382	BRL2_peaks_peak_191,RBL2_peaks_peak_214	259	chr20	25612934	25624175	NANP	ensembl_havana	-	2
chr20	25623921	25624382	BRL2_peaks_peak_191,RBL2_peaks_peak_214	259	chr20	25624044	25678074	ZNF337-AS1	havana	+	2
chr20	31951753	31952277	BRL2_peaks_peak_193,RBL2_peaks_peak_215	389	chr20	31944341	31952092	PDRG1	ensembl_havana	-	2
chr20	32357697	32358437	RBL2_peaks_peak_217,BRL2_peaks_peak_194	1094	chr20	32358343	32439319	ASXL1	ensembl_havana	+	2
chr20	35741964	35742966	BRL2_peaks_peak_195,RBL2_peaks_peak_218	3063	chr20	35703608	35742312	RBM39	ensembl_havana	-	2
chr20	36383994	36384552	RBL2_peaks_peak_219,BRL2_peaks_peak_196	130	chr20	36306335	36528637	DLGAP4	ensembl_havana	+	2
chr20	50509972	50510418	BRL2_peaks_peak_197,RBL2_peaks_peak_222	183	chr20	50510320	50585241	PTPN1	ensembl_havana	+	2
chr21	29073446	29074004	BRL2_peaks_peak_198,RBL2_peaks_peak_224	231	chr21	29055804	29073797	CCT8	ensembl_havana	-	2
chr21	46253628	46254188	BRL2_peaks_peak_199,RBL2_peaks_peak_226	348	chr21	46229216	46259390	MCM3AP-AS1	ensembl_havana	+	2
chr21	46253628	46254188	BRL2_peaks_peak_199,RBL2_peaks_peak_226	348	chr21	46235125	46286297	MCM3AP	ensembl_havana	-	2
chr21	46253628	46254188	BRL2_peaks_peak_199,RBL2_peaks_peak_226	348	chr21	46251548	46254133	AP001469.9	havana	-	2
chr22	49657452	49657941	RBL2_peaks_peak_228,BRL2_peaks_peak_206	177	chr22	49414523	49657542	C22orf34	ensembl_havana	-	2
chr3	9792753	9793283	BRL2_peaks_peak_207,RBL2_peaks_peak_229	285	chr3	9779859	9793011	TADA3	ensembl_havana	-	2
chr3	9792753	9793283	BRL2_peaks_peak_207,RBL2_peaks_peak_229	285	chr3	9792494	9807726	ARPC4	ensembl_havana	+	2
chr3	9792753	9793283	BRL2_peaks_peak_207,RBL2_peaks_peak_229	285	chr3	9793081	9835401	ARPC4-TTLL3	ensembl_havana	+	2
chr3	10460118	10460876	BRL2_peaks_peak_208,RBL2_peaks_peak_230	248	chr3	10324022	10708031	ATP2B2	ensembl_havana	-	2
chr3	14178595	14179093	RBL2_peaks_peak_231,BRL2_peaks_peak_209	303	chr3	14145146	14178783	XPC	ensembl_havana	-	2
chr3	14178595	14179093	RBL2_peaks_peak_231,BRL2_peaks_peak_209	303	chr3	14178357	14201119	LSM3	ensembl_havana	+	2
chr3	17742583	17742987	RBL2_peaks_peak_234,BRL2_peaks_peak_210	152	chr3	17157161	18444817	TBC1D5	ensembl_havana	-	2
chr3	33451886	33452403	BRL2_peaks_peak_211,RBL2_peaks_peak_235	355	chr3	33388335	33441371	UBP1	ensembl_havana	-	2
chr3	38805874	38806239	BRL2_peaks_peak_212,RBL2_peaks_peak_236	138	chr3	38696801	38794010	SCN10A	ensembl_havana	-	2
chr3	42600110	42600846	BRL2_peaks_peak_213,RBL2_peaks_peak_237	430	chr3	42547968	42601080	SEC22C	ensembl_havana	-	2
chr3	42600110	42600846	BRL2_peaks_peak_213,RBL2_peaks_peak_237	430	chr3	42600613	42648741	NKTR	ensembl_havana	+	2
chr3	49007127	49007588	RBL2_peaks_peak_239,BRL2_peaks_peak_214	166	chr3	48989885	49007154	P4HTM	ensembl_havana	+	2
chr3	49007127	49007588	RBL2_peaks_peak_239,BRL2_peaks_peak_214	166	chr3	49007061	49015953	WDR6	ensembl_havana	+	2
chr3	49093818	49094697	RBL2_peaks_peak_240,BRL2_peaks_peak_215	1349	chr3	49029706	49094363	QRICH1	ensembl_havana	-	2
chr3	94062714	94063408	RBL2_peaks_peak_243,BRL2_peaks_peak_216	576	chr3	94047835	94063389	DHFRL1	ensembl_havana	-	2
chr3	94062714	94063408	RBL2_peaks_peak_243,BRL2_peaks_peak_216	576	chr3	94062915	94128545	NSUN3	ensembl_havana	+	2
chr3	101513294	101513721	RBL2_peaks_peak_244,BRL2_peaks_peak_217	246	chr3	101324204	101513241	SENP7	ensembl_havana	-	2
chr3	108589464	108589900	BRL2_peaks_peak_218,RBL2_peaks_peak_245	147	chr3	108549868	108589644	KIAA1524	ensembl_havana	-	2
chr3	108589464	108589900	BRL2_peaks_peak_218,RBL2_peaks_peak_245	147	chr3	108589681	108694846	DZIP3	ensembl_havana	+	2
chr3	138174700	138175186	BRL2_peaks_peak_219,RBL2_peaks_peak_247	277	chr3	138161011	138174949	DBR1	ensembl_havana	-	2
chr3	139389342	139389873	BRL2_peaks_peak_220,RBL2_peaks_peak_248	313	chr3	139355599	139389732	COPB2	ensembl_havana	-	2
chr3	139389342	139389873	BRL2_peaks_peak_220,RBL2_peaks_peak_248	313	chr3	139389814	139583319	RP11-319G6.1	havana	+	2
chr3	160398966	160399473	BRL2_peaks_peak_221,RBL2_peaks_peak_249	162	chr3	160227453	160449829	RP11-432B6.3	havana	-	2
chr3	160398966	160399473	BRL2_peaks_peak_221,RBL2_peaks_peak_249	162	chr3	160256985	160399880	IFT80	ensembl_havana	-	2
chr3	160398966	160399473	BRL2_peaks_peak_221,RBL2_peaks_peak_249	162	chr3	160399273	160434962	SMC4	ensembl_havana	+	2
chr3	194583683	194584290	RBL2_peaks_peak_251,BRL2_peaks_peak_224	978	chr3	194584010	194590260	TMEM44-AS1	havana	+	2
chr4	2963098	2963690	BRL2_peaks_peak_226,RBL2_peaks_peak_252	608	chr4	2937932	2963385	NOP14	ensembl_havana	-	2
chr4	2963098	2963690	BRL2_peaks_peak_226,RBL2_peaks_peak_252	608	chr4	2963607	3040747	GRK4	ensembl_havana	+	2
chr4	15681361	15682048	RBL2_peaks_peak_253,BRL2_peaks_peak_227	756	chr4	15604538	15681679	FBXL5	ensembl_havana	-	2
chr4	15681361	15682048	RBL2_peaks_peak_253,BRL2_peaks_peak_227	756	chr4	15681661	15705565	FAM200B	ensembl_havana	+	2
chr4	17810653	17811197	BRL2_peaks_peak_228,RBL2_peaks_peak_254	683	chr4	17800654	17810758	DCAF16	ensembl_havana	-	2
chr4	17810653	17811197	BRL2_peaks_peak_228,RBL2_peaks_peak_254	683	chr4	17810901	17844862	NCAPG	ensembl_havana	+	2
chr4	26320772	26321195	RBL2_peaks_peak_256,BRL2_peaks_peak_229	130	chr4	26163454	26435131	RBPJ	ensembl_havana	+	2
chr4	56977529	56977893	BRL2_peaks_peak_230,RBL2_peaks_peak_257	140	chr4	56963369	56978823	NOA1	ensembl_havana	-	2
chr4	56977529	56977893	BRL2_peaks_peak_230,RBL2_peaks_peak_257	140	chr4	56977721	57031168	POLR2B	ensembl_havana	+	2
chr4	83455732	83456192	RBL2_peaks_peak_258,BRL2_peaks_peak_231	180	chr4	83407342	83455856	HELQ	ensembl_havana	-	2
chr4	83455732	83456192	RBL2_peaks_peak_258,BRL2_peaks_peak_231	180	chr4	83455931	83469735	MRPS18C	ensembl_havana	+	2
chr4	102827746	102828352	RBL2_peaks_peak_259,BRL2_peaks_peak_232	641	chr4	102794382	102868896	UBE2D3	ensembl_havana	-	2
chr4	102827746	102828352	RBL2_peaks_peak_259,BRL2_peaks_peak_232	641	chr4	102828054	102844075	RP11-10L12.4	havana	+	2
chr4	127964960	127965330	BRL2_peaks_peak_233,RBL2_peaks_peak_260	164	chr4	127917804	127965995	MFSD8	ensembl_havana	-	2
chr4	127964960	127965330	BRL2_peaks_peak_233,RBL2_peaks_peak_260	164	chr4	127965305	128039711	ABHD18	ensembl_havana	+	2
chr4	143513024	143513710	BRL2_peaks_peak_236,RBL2_peaks_peak_262	296	chr4	143513462	143557486	SMARCA5	ensembl_havana	+	2
chr4	143513024	143513710	BRL2_peaks_peak_236,RBL2_peaks_peak_262	296	chr4	143513471	143514635	SMARCA5-AS1	havana	-	2
chr4	177442270	177442708	RBL2_peaks_peak_263,BRL2_peaks_peak_237	145	chr4	177430769	177442503	AGA	ensembl_havana	-	2
chr4	185142935	185143507	BRL2_peaks_peak_238,RBL2_peaks_peak_264	380	chr4	185143240	185150382	SLC25A4	ensembl_havana	+	2
chr5	128082862	128083394	BRL2_peaks_peak_240,RBL2_peaks_peak_267	164	chr5	127940425	128083172	LINC01184	havana	-	2
chr5	133051738	133052217	RBL2_peaks_peak_268,BRL2_peaks_peak_241	376	chr5	133051961	133106449	HSPA4	ensembl_havana	+	2
chr5	134845703	134846142	BRL2_peaks_peak_242,RBL2_peaks_peak_269	166	chr5	134758770	134855133	DDX46	ensembl_havana	+	2
chr5	134845703	134846142	BRL2_peaks_peak_242,RBL2_peaks_peak_269	166	chr5	134845679	134859737	C5orf24	ensembl_havana	+	2
chr5	139293403	139293894	RBL2_peaks_peak_270,BRL2_peaks_peak_244	283	chr5	138946719	139293557	SIL1	ensembl_havana	-	2
chr5	139293403	139293894	RBL2_peaks_peak_270,BRL2_peaks_peak_244	283	chr5	139273751	139331677	MATR3	ensembl_havana	+	2
chr5	139293403	139293894	RBL2_peaks_peak_270,BRL2_peaks_peak_244	283	chr5	139293647	139331359	MATR3	ensembl_havana	+	2
chr5	140113908	140114255	BRL2_peaks_peak_245,RBL2_peaks_peak_271	150	chr5	140107776	140125619	PURA	ensembl_havana	+	2
chr5	169583463	169584008	RBL2_peaks_peak_273,BRL2_peaks_peak_246	170	chr5	169583633	169604778	SPDL1	ensembl_havana	+	2
chr5	177022389	177022951	BRL2_peaks_peak_248,RBL2_peaks_peak_275	262	chr5	176905004	177022633	UIMC1	ensembl_havana	-	2
chr5	177022389	177022951	BRL2_peaks_peak_248,RBL2_peaks_peak_275	262	chr5	177022695	177081189	ZNF346	ensembl_havana	+	2
chr6	7313131	7313637	RBL2_peaks_peak_276,BRL2_peaks_peak_249	303	chr6	7268305	7347446	SSR1	ensembl_havana	-	2
chr6	13574210	13574623	RBL2_peaks_peak_277,BRL2_peaks_peak_250	113	chr6	13574528	13615158	SIRT5	ensembl_havana	+	2
chr6	28895331	28895983	BRL2_peaks_peak_251,RBL2_peaks_peak_279	394	chr6	28896529	28897322	HCG14	havana	+	2
chr6	33200617	33201124	RBL2_peaks_peak_280,BRL2_peaks_peak_253	289	chr6	33193587	33200688	RXRB	ensembl_havana	-	2
chr6	33200617	33201124	RBL2_peaks_peak_280,BRL2_peaks_peak_253	289	chr6	33200444	33204439	SLC39A7	ensembl_havana	+	2
chr6	35468123	35468638	RBL2_peaks_peak_281,BRL2_peaks_peak_255	725	chr6	35468407	35470785	RPL10A	ensembl_havana	+	2
chr6	36027421	36028021	RBL2_peaks_peak_282,BRL2_peaks_peak_256	1219	chr6	36027676	36111236	MAPK14	ensembl_havana	+	2
chr6	36885600	36886005	BRL2_peaks_peak_257,RBL2_peaks_peak_283	247	chr6	36871869	36928964	C6orf89	ensembl_havana	+	2
chr6	43516808	43517218	BRL2_peaks_peak_258,RBL2_peaks_peak_285	196	chr6	43509701	43529585	POLR1C	ensembl_havana	+	2
chr6	43516808	43517218	BRL2_peaks_peak_258,RBL2_peaks_peak_285	196	chr6	43511826	43516990	YIPF3	ensembl_havana	-	2
chr6	44387139	44387880	RBL2_peaks_peak_286,BRL2_peaks_peak_259	1070	chr6	44387524	44450426	CDC5L	ensembl_havana	+	2
chr6	52419979	52420447	BRL2_peaks_peak_261,RBL2_peaks_peak_287	356	chr6	52362122	52529886	EFHC1	ensembl_havana	+	2
chr6	70412949	70413485	RBL2_peaks_peak_288,BRL2_peaks_peak_262	475	chr6	70412827	70413950	RP11-462G2.2	havana	-	2
chr6	70412949	70413485	RBL2_peaks_peak_288,BRL2_peaks_peak_262	475	chr6	70412940	70561174	FAM135A	ensembl_havana	+	2
chr6	83859347	83859680	BRL2_peaks_peak_264,RBL2_peaks_peak_290	102	chr6	83859642	83967424	CYB5R4	ensembl_havana	+	2
chr6	97283025	97283534	RBL2_peaks_peak_291,BRL2_peaks_peak_265	254	chr6	97142160	97283217	MMS22L	ensembl_havana	-	2
chr6	97283025	97283534	RBL2_peaks_peak_291,BRL2_peaks_peak_265	254	chr6	97283302	98399872	RP11-436D23.1	havana	+	2
chr6	99568596	99569095	BRL2_peaks_peak_266,RBL2_peaks_peak_292	191	chr6	99542379	99568973	CCNC	ensembl_havana	-	2
chr6	99568596	99569095	BRL2_peaks_peak_266,RBL2_peaks_peak_292	191	chr6	99568096	99569096	RP1-199J3.7	havana	+	2
chr6	116279835	116280177	BRL2_peaks_peak_267,RBL2_peaks_peak_293	111	chr6	116254172	116444860	DSE	ensembl_havana	+	2
chr6	116279835	116280177	BRL2_peaks_peak_267,RBL2_peaks_peak_293	111	chr6	116276577	116279903	TSPYL1	ensembl_havana	-	2
chr6	143842963	143843518	BRL2_peaks_peak_270,RBL2_peaks_peak_295	250	chr6	143807091	143844617	RP3-468K18.5	havana	+	2
chr6	143842963	143843518	BRL2_peaks_peak_270,RBL2_peaks_peak_295	250	chr6	143843343	143863812	LTV1	ensembl_havana	+	2
chr6	145964222	145964724	RBL2_peaks_peak_296,BRL2_peaks_peak_272	220	chr6	145864244	145964423	SHPRH	ensembl_havana	-	2
chr6	169701802	169702244	RBL2_peaks_peak_298,BRL2_peaks_peak_273	80	chr6	169457211	169702048	WDR27	ensembl_havana	-	2
chr6	169701802	169702244	RBL2_peaks_peak_298,BRL2_peaks_peak_273	80	chr6	169702189	169704856	C6orf120	ensembl_havana	+	2
chr7	2232784	2233294	RBL2_peaks_peak_299,BRL2_peaks_peak_274	250	chr7	1815792	2233243	MAD1L1	ensembl_havana	-	2
chr7	35800725	35801244	BRL2_peaks_peak_277,RBL2_peaks_peak_300	302	chr7	35800931	35907105	2007-09-01	ensembl_havana	+	2
chr7	76047812	76048288	BRL2_peaks_peak_278,RBL2_peaks_peak_301	264	chr7	75996337	76048004	STYXL1	ensembl_havana	-	2
chr7	76047812	76048288	BRL2_peaks_peak_278,RBL2_peaks_peak_301	264	chr7	76048050	76067508	MDH2	ensembl_havana	+	2
chr7	100705827	100706226	BRL2_peaks_peak_279,RBL2_peaks_peak_302	157	chr7	100706052	100707495	POP7	ensembl_havana	+	2
chr7	130205217	130205777	RBL2_peaks_peak_304,BRL2_peaks_peak_281	1049	chr7	130164714	130207770	TMEM209	ensembl_havana	-	2
chr7	130205217	130205777	RBL2_peaks_peak_304,BRL2_peaks_peak_281	1049	chr7	130173717	130205361	RP11-775D22.3	havana	+	2
chr7	139359458	139359995	RBL2_peaks_peak_305,BRL2_peaks_peak_283	589	chr7	139340358	139423457	LUC7L2	ensembl_havana	+	2
chr7	139359458	139359995	RBL2_peaks_peak_305,BRL2_peaks_peak_283	589	chr7	139341359	139422599	C7orf55-LUC7L2	ensembl_havana	+	2
chr7	139359458	139359995	RBL2_peaks_peak_305,BRL2_peaks_peak_283	589	chr7	139359031	139359566	RP11-634H22.1	havana	-	2
chr7	155069819	155070368	RBL2_peaks_peak_306,BRL2_peaks_peak_284	179	chr7	155067066	155071557	HTR5A-AS1	havana	-	2
chr7	155069819	155070368	RBL2_peaks_peak_306,BRL2_peaks_peak_284	179	chr7	155070323	155085749	HTR5A	ensembl_havana	+	2
chr7	158704581	158704973	BRL2_peaks_peak_285,RBL2_peaks_peak_307	194	chr7	158631310	158704829	NCAPG2	ensembl_havana	-	2
chr8	28889744	28890172	BRL2_peaks_peak_286,RBL2_peaks_peak_309	266	chr8	28767660	28890242	INTS9	ensembl_havana	-	2
chr8	33484824	33485399	RBL2_peaks_peak_311,BRL2_peaks_peak_287	644	chr8	33473385	33513601	TTI2	ensembl_havana	-	2
chr8	33484824	33485399	RBL2_peaks_peak_311,BRL2_peaks_peak_287	644	chr8	33484749	33501260	MAK16	ensembl_havana	+	2
chr8	38105290	38105795	RBL2_peaks_peak_312,BRL2_peaks_peak_288	356	chr8	38105241	38144076	ASH2L	ensembl_havana	+	2
chr8	38231387	38231795	BRL2_peaks_peak_289,RBL2_peaks_peak_313	121	chr8	38225217	38275558	DDHD2	ensembl_havana	+	2
chr8	42391363	42391795	BRL2_peaks_peak_290,RBL2_peaks_peak_314	116	chr8	42391623	42405897	VDAC3	ensembl_havana	+	2
chr8	42843108	42843552	RBL2_peaks_peak_315,BRL2_peaks_peak_291	255	chr8	42836673	42843325	THAP1	ensembl_havana	-	2
chr8	61714693	61715125	RBL2_peaks_peak_317,BRL2_peaks_peak_292	180	chr8	61714787	61714859	MIR4470	mirbase	+	2
chr8	103298609	103299087	RBL2_peaks_peak_318,BRL2_peaks_peak_293	148	chr8	103156989	103298772	BAALC-AS1	havana	-	2
chr8	103298609	103299087	RBL2_peaks_peak_318,BRL2_peaks_peak_293	148	chr8	103298432	103332866	FZD6	ensembl_havana	+	2
chr8	143829107	143829689	RBL2_peaks_peak_319,BRL2_peaks_peak_294	597	chr8	143816343	143829859	PUF60	ensembl_havana	-	2
chr9	6412875	6413443	RBL2_peaks_peak_320,BRL2_peaks_peak_295	610	chr9	6413150	6507054	UHRF2	ensembl_havana	+	2
chr9	6681245	6681944	RBL2_peaks_peak_321,BRL2_peaks_peak_296	773	chr9	6675283	6675614	RP11-390F4.2	havana	+	2
chr9	19049055	19049564	RBL2_peaks_peak_322,BRL2_peaks_peak_297	227	chr9	18927657	19049354	SAXO1	ensembl_havana	-	2
chr9	19049055	19049564	RBL2_peaks_peak_322,BRL2_peaks_peak_297	227	chr9	19049394	19050983	RRAGA	ensembl_havana	+	2
chr9	19379923	19380499	BRL2_peaks_peak_298,RBL2_peaks_peak_323	342	chr9	19375714	19380254	RPS6	ensembl_havana	-	2
chr9	32550694	32551101	BRL2_peaks_peak_299,RBL2_peaks_peak_325	183	chr9	32540543	32552553	TOPORS	ensembl_havana	-	2
chr9	85264800	85265373	BRL2_peaks_peak_301,RBL2_peaks_peak_328	290	chr9	85159681	85159950	UBE2V1P10	havana	+	2
chr9	85940781	85941287	BRL2_peaks_peak_302,RBL2_peaks_peak_329	472	chr9	85941145	86022298	NAA35	ensembl_havana	+	2
chr9	93936507	93937030	BRL2_peaks_peak_303,RBL2_peaks_peak_330	220	chr9	93951621	93955372	BARX1	ensembl_havana	-	2
chr9	95874895	95876008	BRL2_peaks_peak_304,RBL2_peaks_peak_331	2396	chr9	95759230	95875977	LINC00476	havana	-	2
chr9	95874895	95876008	BRL2_peaks_peak_304,RBL2_peaks_peak_331	2396	chr9	95875700	96014571	ERCC6L2	ensembl_havana	+	2
chr9	109120005	109120466	RBL2_peaks_peak_332,BRL2_peaks_peak_305	155	chr9	109015151	109119945	TMEM245	ensembl_havana	-	2
chr9	120842531	120843398	BRL2_peaks_peak_306,RBL2_peaks_peak_333	1257	chr9	120815495	120842984	PSMD5	ensembl_havana	-	2
chr9	120842531	120843398	BRL2_peaks_peak_306,RBL2_peaks_peak_333	1257	chr9	120824827	120851355	PSMD5-AS1	havana	+	2
chr9	122905112	122905675	RBL2_peaks_peak_334,BRL2_peaks_peak_307	468	chr9	122844555	122905341	RC3H2	ensembl_havana	-	2
chr9	124110140	124110645	BRL2_peaks_peak_308,RBL2_peaks_peak_335	130	chr9	124001669	124033301	LHX2	ensembl_havana	+	2
chr9	127451185	127451729	RBL2_peaks_peak_337,BRL2_peaks_peak_309	380	chr9	127447673	127451405	RPL12	ensembl_havana	-	2
chr9	127451185	127451729	RBL2_peaks_peak_337,BRL2_peaks_peak_309	380	chr9	127451485	127503501	LRSAM1	ensembl_havana	+	2
chr9	133382528	133382834	BRL2_peaks_peak_312,RBL2_peaks_peak_338	103	chr9	133376366	133406096	STKLD1	ensembl_havana	+	2
chrX	13734425	13734816	RBL2_peaks_peak_339,BRL2_peaks_peak_313	221	chrX	13712243	13734635	TRAPPC2	ensembl_havana	-	2
chrX	13734425	13734816	RBL2_peaks_peak_339,BRL2_peaks_peak_313	221	chrX	13734744	13769353	OFD1	ensembl_havana	+	2
chrX	53683790	53684629	BRL2_peaks_peak_316,RBL2_peaks_peak_341	490	chrX	53532095	53686729	HUWE1	ensembl_havana	-	2
chrX	77899178	77899680	BRL2_peaks_peak_318,RBL2_peaks_peak_342	265	chrX	77899437	77907373	COX7B	ensembl_havana	+	2
chrX	119606297	119606672	BRL2_peaks_peak_320,RBL2_peaks_peak_344	114	chrX	119588336	119605895	NKRF	ensembl_havana	-	2
chrX	154378759	154379203	BRL2_peaks_peak_321,RBL2_peaks_peak_345	170	chrX	154379196	154381523	EMD	ensembl_havana	+	2
chr1	1511559	1512009	RBL2_peaks_peak_2	192	chr1	1512150	1534687	ATAD3A	ensembl_havana	+	1
chr1	10472477	10472882	RBL2_peaks_peak_5	82	chr1	10456521	10472526	DFFA	ensembl_havana	-	1
chr1	10472477	10472882	RBL2_peaks_peak_5	82	chr1	10472287	10630758	PEX14	ensembl_havana	+	1
chr1	11550654	11550941	RBL2_peaks_peak_6	40	chr1	11479165	11537584	DISP3	ensembl_havana	+	1
chr1	28510854	28511378	BRL2_peaks_peak_10	241	chr1	28505942	28539300	RCC1	ensembl_havana	+	1
chr1	28510854	28511378	BRL2_peaks_peak_10	241	chr1	28505979	28510892	SNHG3	havana	+	1
chr1	103525768	103526076	BRL2_peaks_peak_17	166	chr1	103525690	103555239	RNPC3	ensembl_havana	+	1
chr1	109493848	109494133	BRL2_peaks_peak_18	111	chr1	109494051	109502932	CYB561D1	ensembl_havana	+	1
chr1	111755694	111755983	RBL2_peaks_peak_22	55	chr1	111680629	111755824	FAM212B	ensembl_havana	-	1
chr1	111755694	111755983	RBL2_peaks_peak_22	55	chr1	111755244	111768016	DDX20	ensembl_havana	+	1
chr1	114757774	114758211	RBL2_peaks_peak_23	126	chr1	114716912	114758676	CSDE1	ensembl_havana	-	1
chr1	156213083	156213400	RBL2_peaks_peak_24	87	chr1	156212981	156243332	PMF1-BGLAP	ensembl_havana	+	1
chr1	156213083	156213400	RBL2_peaks_peak_24	87	chr1	156212992	156240042	PMF1	ensembl_havana	+	1
chr1	159177263	159177697	RBL2_peaks_peak_26	126	chr1	159171608	159203313	CADM3	ensembl_havana	+	1
chr1	174999713	175000025	RBL2_peaks_peak_29	46	chr1	174999162	175011715	CACYBP	ensembl_havana	+	1
chr1	175023396	175023710	RBL2_peaks_peak_30	74	chr1	175010788	175023425	MRPS14	ensembl_havana	-	1
chr1	175209406	175209733	RBL2_peaks_peak_31	26	chr1	175203227	175204849	RP5-1114G22.2	havana	-	1
chr1	183471878	183472219	RBL2_peaks_peak_33	44	chr1	183460873	183472265	SMG7-AS1	havana	-	1
chr1	183471878	183472219	RBL2_peaks_peak_33	44	chr1	183472215	183598246	SMG7	ensembl_havana	+	1
chr1	207321120	207321479	RBL2_peaks_peak_36	94	chr1	207321507	207386804	CD55	ensembl_havana	+	1
chr10	67764291	67764580	RBL2_peaks_peak_44	91	chr10	67750283	67751225	AKR1B10P1	havana	+	1
chr10	70170525	70170837	BRL2_peaks_peak_37	111	chr10	70147288	70170523	SAR1A	ensembl_havana	-	1
chr10	75111263	75111583	RBL2_peaks_peak_49	99	chr10	75099585	75182123	SAMD8	ensembl_havana	+	1
chr10	101043030	101043393	RBL2_peaks_peak_63	50	chr10	101031233	101041244	SFXN3	ensembl_havana	+	1
chr10	104269174	104269458	BRL2_peaks_peak_43	72	chr10	104268872	104304945	GSTO2	ensembl_havana	+	1
chr10	122911925	122912223	RBL2_peaks_peak_65	62	chr10	122910700	122913111	FAM24A	ensembl_havana	+	1
chr10	123008569	123008971	BRL2_peaks_peak_44	130	chr10	122990805	123008817	IKZF5	ensembl_havana	-	1
chr10	130404339	130404622	BRL2_peaks_peak_46	75	chr10	130439066	130483154	RP11-540N6.1	havana	+	1
chr11	5224934	5225329	RBL2_peaks_peak_68	62	chr11	5225463	5229395	HBB	ensembl_havana	-	1
chr11	9314518	9314873	BRL2_peaks_peak_49	48	chr11	9280653	9314780	TMEM41B	ensembl_havana	-	1
chr11	11246582	11246997	BRL2_peaks_peak_50	99	chr11	11243187	11243715	CTD-3224I3.3	havana	-	1
chr11	27506740	27507035	RBL2_peaks_peak_71	99	chr11	27494575	27506773	LIN7C	ensembl_havana	-	1
[truncated: 166 more rows]

## Sheet: SC_bcat_basal_RPMI
chrom	Start	End	Name	Score	genechr	genestart	geneend	Symbol	annotation	strand	replicates
[truncated: 2,231 more rows]

[truncated: 4 more sheets: SC_bcat_Li_RPMI, Kaiso_RPMI, LEF_RPMI, TCF_RPMI]
