# Supplementary material for: β‐Catenin activity induces an RNA biosynthesis program promoting therapy resistance in T‐cell acute lymphoblastic leukemia
Source: EMBO Mol Med. 2023 Jan 4;15(2):e16554. doi: 10.15252/emmm.202216554 (PMC9906382; doi:10.15252/emmm.202216554)
Supplement: Supplementary file 4 — Dataset EV2 [file EMMM-15-e16554-s006.xlsx]

## Sheet: legend
Dataset EV2. Differentially expressed genes upon β-catenin Knock down from RNASeq experiments in T-ALL cell lines.
List of differentially expressed genes. The ones statistically significant (adjusted p-value <0.05) that are targets of β-catenin identified in the ChIPSeq analysis are listed in an independent sheet.

## Sheet: RNA-seq results
	baseMean	log2FoldChange	lfcSE	stat	pvalue	padj	symbol	entrez	GOID	TERM
ENSG00000000419	547.209	0.130394	0.157407	0.82839	0.40745	0.589756	DPM1	8813	GO:0004169	dolichyl-phosphate-mannose-protein mannosyltransferase activity
ENSG00000000457	654.066	0.773635	0.164553	4.70143	2.58347e-06	3.0357e-05	SCYL3	57147	GO:0000139	Golgi membrane
ENSG00000000460	540.99	0.324205	0.157676	2.05615	0.0397678	0.110809	C1orf112	55732	GO:0005515	protein binding
ENSG00000000938	21.0168	-3.58096	0.738264	-4.85051	1.23143e-06	1.6068e-05	FGR	2268	GO:0001784	phosphotyrosine residue binding
ENSG00000000971	152.03	0.196317	0.324895	0.604249	0.545678	0.707022	CFH	3075	GO:0005515	protein binding
ENSG00000001036	3.36151	1.14685	1.3443	0.85312	0.393593	0.576334	FUCA2	2519	GO:0004560	alpha-L-fucosidase activity
ENSG00000001084	494.339	-0.317337	0.167393	-1.89576	0.0579916	0.14797	GCLC	2729	GO:0000287	magnesium ion binding
ENSG00000001167	2083.02	-0.0253001	0.132983	-0.190251	0.849113	0.916193	NFYA	4800	GO:0000790	nuclear chromatin
ENSG00000001460	176.125	0.214866	0.219897	0.977122	0.328509	0.512193	STPG1	90529	GO:0003674	molecular_function
ENSG00000001461	1294.01	0.490212	0.15622	3.13797	0.00170122	0.00847309	NIPAL3	57185	GO:0005515	protein binding
ENSG00000001497	1902.68	-0.089202	0.148709	-0.599841	0.548612	0.709241	LAS1L	81887	GO:0000460	maturation of 5.8S rRNA
ENSG00000001561	669.212	-0.301844	0.152941	-1.9736	0.0484278	0.128828	ENPP4	22875	GO:0005515	protein binding
ENSG00000001617	49.3305	-2.57391	0.441519	-5.82967	5.55356e-09	1.24153e-07	SEMA3F	6405	GO:0001755	neural crest cell migration
ENSG00000001626	61.7785	-4.71149	0.522927	-9.00984	2.06354e-19	2.28561e-17	CFTR	1080	GO:0005254	chloride channel activity
ENSG00000001629	2437.47	0.87831	0.161541	5.43706	5.41657e-08	9.87306e-07	ANKIB1	54467	GO:0000151	ubiquitin ligase complex
ENSG00000001630	3.09825	-0.497563	1.37437	-0.362029	0.71733	0.832013	CYP51A1	1595	GO:0004497	monooxygenase activity
ENSG00000001631	765.656	0.748084	0.175788	4.25561	2.08483e-05	0.000193072	KRIT1	889	GO:0001525	angiogenesis
ENSG00000002016	299.093	-0.023373	0.240764	-0.0970782	0.922664	0.959302	RAD52	5893	GO:0000724	double-strand break repair via homologous recombination
ENSG00000002079	5.07823	0.339135	0.96556	0.351231	0.725415	0.8378
ENSG00000002330	326.936	-0.164533	0.172848	-0.951894	0.341151	0.525307	BAD	572	GO:0001836	release of cytochrome c from mitochondria
ENSG00000002549	105.677	0.588008	0.256669	2.29092	0.0219681	0.0697582	LAP3	51056	GO:0004177	aminopeptidase activity
ENSG00000002586	2813.72	0.0641139	0.14853	0.431655	0.665992	0.796466	CD99	4267	GO:0005515	protein binding
ENSG00000002587	2.62609	4.12911	1.72554	2.39294	0.016714	0.0557631	HS3ST1	9957	GO:0005796	Golgi lumen
ENSG00000002726	10.8049	-0.431864	0.689622	-0.626233	0.531162	0.695909	AOC1	26	GO:0005507	copper ion binding
ENSG00000002745	0.59629	3.03526	3.14762	0.964303	0.334894		WNT16	51384	GO:0003408	optic cup formation involved in camera-type eye development
ENSG00000002746	1.50175	-0.622509	1.85525	-0.335538	0.737219		HECW1	23072	GO:0000209	protein polyubiquitination
ENSG00000002822	366.366	-0.336755	0.168966	-1.99303	0.0462582	0.124432	MAD1L1	8379	GO:0000776	kinetochore
ENSG00000002834	2739.31	0.570881	0.140118	4.07428	4.61569e-05	0.000388339	LASP1	3927	GO:0005515	protein binding
ENSG00000002919	634.619	0.299681	0.146146	2.05057	0.0403092	0.112082	SNX11	29916	GO:0005515	protein binding
ENSG00000002933	3.60871	-0.254376	1.17313	-0.216836	0.828336	0.903513	TMEM176A	55365	GO:0005515	protein binding
ENSG00000003056	1707.71	-0.0999737	0.129893	-0.769661	0.441501	0.620396	M6PR	4074	GO:0004888	transmembrane signaling receptor activity
ENSG00000003096	141.915	-2.02194	0.267932	-7.54646	4.47239e-14	2.55674e-12	KLHL13	90293	GO:0004842	ubiquitin-protein transferase activity
ENSG00000003137	1.22154	-0.823235	2.25948	-0.364347	0.715599		CYP26B1	56603	GO:0001709	cell fate determination
ENSG00000003147	1.672	-0.755283	1.66628	-0.453273	0.650352		ICA1	3382	GO:0000139	Golgi membrane
ENSG00000003249	5.13814	-2.0245	1.19028	-1.70086	0.0889686	0.203276	DBNDD1	79007	GO:0005737	cytoplasm
ENSG00000003393	716.533	0.47063	0.149432	3.14945	0.00163577	0.00820791	ALS2	57679	GO:0001662	behavioral fear response
ENSG00000003400	1065.45	0.378021	0.160367	2.35723	0.0184121	0.0602729	CASP10	843	GO:0004197	cysteine-type endopeptidase activity
ENSG00000003402	1946.81	-0.489943	0.134517	-3.64223	0.000270282	0.0017897	CFLAR	8837	GO:0002020	protease binding
ENSG00000003436	799.1	0.8914	0.412166	2.16272	0.0305627	0.0905731	TFPI	7035	GO:0004866	endopeptidase inhibitor activity
ENSG00000003509	290.393	0.632331	0.180746	3.49845	0.000467971	0.00286155	NDUFAF7	55471	GO:0005515	protein binding
ENSG00000003756	2000.49	0.248989	0.122995	2.02439	0.04293	0.117671	RBM5	10181	GO:0000245	spliceosomal complex assembly
ENSG00000003987	95.9259	0.83025	0.265929	3.12208	0.00179581	0.00887164	MTMR7	9108	GO:0004438	phosphatidylinositol-3-phosphatase activity
ENSG00000003989	116.608	-1.8132	0.308563	-5.87627	4.19602e-09	9.60062e-08	SLC7A2	6542	GO:0000064	L-ornithine transmembrane transporter activity
ENSG00000004059	802.734	-0.675644	0.19357	-3.49043	0.000482236	0.00293131	ARF5	381	GO:0003924	GTPase activity
ENSG00000004139	292.303	0.406225	0.177378	2.29017	0.0220116	0.0698736	SARM1	23098	GO:0003953	NAD+ nucleosidase activity
ENSG00000004142	1672.92	-0.446484	0.140977	-3.16707	0.00153981	0.00780689	POLDIP2	26073	GO:0003677	DNA binding
ENSG00000004399	2455.47	-1.14059	0.187425	-6.0856	1.16056e-09	2.96124e-08	PLXND1	23129	GO:0001525	angiogenesis
ENSG00000004455	2702.84	-0.158208	0.131102	-1.20675	0.227527	0.399083	AK2	204	GO:0004017	adenylate kinase activity
ENSG00000004468	1410.15	-1.43782	0.216299	-6.64735	2.98425e-11	1.03551e-09	CD38	952	GO:0001666	response to hypoxia
ENSG00000004478	1118.43	-0.371354	0.187575	-1.97977	0.0477298	0.127441	FKBP4	2288	GO:0000413	protein peptidyl-prolyl isomerization
ENSG00000004487	4008.52	-0.295476	0.143381	-2.06077	0.0393248	0.109934	KDM1A	23028	GO:0000122	negative regulation of transcription by RNA polymerase II
ENSG00000004534	3352.11	-0.547935	0.163175	-3.35795	0.000785223	0.00443814	RBM6	10180	GO:0000398	mRNA splicing, via spliceosome
ENSG00000004660	441.19	-0.701417	0.164524	-4.2633	2.01429e-05	0.000187073	CAMKK1	84254	GO:0004674	protein serine/threonine kinase activity
ENSG00000004700	1177.94	0.143876	0.132885	1.08271	0.278939	0.458057	RECQL	5965	GO:0000724	double-strand break repair via homologous recombination
ENSG00000004766	322.552	0.855146	0.19686	4.34393	1.39954e-05	0.000136413	VPS50	55610	GO:0000149	SNARE binding
ENSG00000004776	1.50367	2.25997	1.89336	1.19363	0.232621		HSPB6	126393	GO:0005212	structural constituent of eye lens
ENSG00000004777	755.124	0.936579	0.188352	4.97249	6.60993e-07	9.37119e-06	ARHGAP33	115703	GO:0005096	GTPase activator activity
ENSG00000004779	443.294	-1.23138	0.218684	-5.63086	1.79309e-08	3.62599e-07	NDUFAB1	4706	GO:0000035	acyl binding
ENSG00000004799	0.493809	-0.264029	3.19189	-0.0827187	0.934075		PDK4	5166	GO:0004672	protein kinase activity
ENSG00000004809	6.77417	0.307907	0.843623	0.364982	0.715125	0.830624	SLC22A16	85413	GO:0005275	amine transmembrane transporter activity
ENSG00000004838	17.645	-1.36521	0.605481	-2.25476	0.0241484	0.0753802	ZMYND10	51364	GO:0003341	cilium movement
ENSG00000004846	0.125705	-0.316488	4.08047	-0.0775615	0.938177		ABCB5	340273	GO:0001654	eye development
ENSG00000004864	288.105	-0.143979	0.189457	-0.759956	0.447281	0.625039	SLC25A13	10165	GO:0005313	L-glutamate transmembrane transporter activity
ENSG00000004866	57.4451	0.941943	0.314215	2.99777	0.00271962	0.0124803	ST7	7982	GO:0016021	integral component of membrane
ENSG00000004897	1610.29	-0.969082	0.140713	-6.88695	5.70013e-12	2.22237e-10	CDC27	996	GO:0005515	protein binding
ENSG00000004939	0.562567	-0.770062	3.26696	-0.235712	0.813656		SLC4A1	6521	GO:0005452	inorganic anion exchanger activity
ENSG00000004948	0.12984	-0.316488	4.08047	-0.0775615	0.938177		CALCR	799	GO:0001540	amyloid-beta binding
ENSG00000004961	399.363	-0.037289	0.163989	-0.227387	0.820123	0.898072	HCCS	3052	GO:0004408	holocytochrome-c synthase activity
ENSG00000004975	2125.95	0.307066	0.124256	2.47123	0.013465	0.0467806	DVL2	1856	GO:0001843	neural tube closure
ENSG00000005007	2984.9	-0.466027	0.132329	-3.52172	0.00042875	0.00266328	UPF1	5976	GO:0000184	nuclear-transcribed mRNA catabolic process, nonsense-mediated decay
ENSG00000005020	0.185453	1.60707	4.08047	0.393843	0.693697		SKAP2	8935	GO:0005515	protein binding
ENSG00000005022	114.056	-1.03359	0.255731	-4.0417	5.30661e-05	0.000437593	SLC25A5	292	GO:0000295	adenine nucleotide transmembrane transporter activity
ENSG00000005059	563.667	-0.639869	0.165986	-3.85496	0.000115749	0.000863864	MCUB	55013	GO:0005654	nucleoplasm
ENSG00000005073	0.142721	-0.316488	4.08047	-0.0775615	0.938177		HOXA11	3207	GO:0000981	DNA-binding transcription factor activity, RNA polymerase II-specific
ENSG00000005075	451.254	0.193074	0.177083	1.09031	0.275578	0.454456	POLR2J	5439	GO:0000398	mRNA splicing, via spliceosome
ENSG00000005100	2492.64	-0.406929	0.144914	-2.80807	0.00498387	0.0205882	DHX33	56919	GO:0000182	rDNA binding
ENSG00000005102	78.6105	-3.93484	0.460783	-8.53946	1.34846e-17	1.17352e-15	MEOX1	4222	GO:0000790	nuclear chromatin
ENSG00000005108	41.2602	-1.71624	0.437217	-3.92537	8.65982e-05	0.000666461	THSD7A	221981	GO:0001525	angiogenesis
ENSG00000005156	937.139	0.149428	0.200919	0.743721	0.457046	0.633043	LIG3	3980	GO:0000724	double-strand break repair via homologous recombination
ENSG00000005175	990.39	0.318331	0.158647	2.00654	0.0447988	0.121563	RPAP3	79657	GO:0005515	protein binding
ENSG00000005187	4.86019	0.0251186	1.0025	0.025056	0.98001	0.989457	ACSM3	6296	GO:0003674	molecular_function
ENSG00000005189	122.486	0.293622	0.241085	1.21792	0.223255	0.394286	REXO5	81691	GO:0003723	RNA binding
ENSG00000005194	64.7071	-0.249611	0.303273	-0.823058	0.410475	0.592374	CIAPIN1	57019	GO:0005515	protein binding
ENSG00000005206	3049.37	-0.395215	0.13806	-2.86265	0.0042012	0.0178856	SPPL2B	56928	GO:0000139	Golgi membrane
ENSG00000005238	122.029	-0.923893	0.297216	-3.10849	0.00188045	0.00921045	FAM214B	80256	GO:0005515	protein binding
ENSG00000005243	0.513627	1.41193	3.39745	0.415586	0.677713		COPZ2	51226	GO:0000139	Golgi membrane
ENSG00000005249	364.834	-0.557535	0.178134	-3.12986	0.0017489	0.00866845	PRKAR2B	5577	GO:0000086	G2/M transition of mitotic cell cycle
ENSG00000005302	429.316	0.25215	0.169279	1.48956	0.136341	0.27822	MSL3	10943	GO:0000123	histone acetyltransferase complex
ENSG00000005339	1682.29	0.693549	0.162444	4.26947	1.95942e-05	0.000182585	CREBBP	1387	GO:0000122	negative regulation of transcription by RNA polymerase II
ENSG00000005379	736.474	-0.254041	0.192589	-1.31908	0.187142	0.348338	TSPOAP1	9256	GO:0005515	protein binding
ENSG00000005381	1.49844	-0.307919	2.08242	-0.147866	0.882449		MPO	4353	GO:0001878	response to yeast
ENSG00000005421	0.185453	1.60707	4.08047	0.393843	0.693697		PON1	5444	GO:0004063	aryldialkylphosphatase activity
ENSG00000005436	761.947	0.00701146	0.15383	0.0455792	0.963646	0.980509	GCFC2	6936	GO:0000122	negative regulation of transcription by RNA polymerase II
ENSG00000005448	232.141	0.209665	0.187237	1.11978	0.262805	0.44003	WDR54	84058	GO:0002091	negative regulation of receptor internalization
ENSG00000005469	339.706	0.856674	0.176787	4.84581	1.26095e-06	1.63764e-05	CROT	54677	GO:0005777	peroxisome
ENSG00000005471	1.21854	1.10965	1.99268	0.556865	0.577619		ABCB4	5244	GO:0005515	protein binding
ENSG00000005483	3498.61	0.419647	0.116332	3.60732	0.000309373	0.00201031	KMT2E	55904	GO:0000785	chromatin
ENSG00000005486	1086.73	0.135025	0.145792	0.926146	0.35437	0.538814	RHBDD2	57414	GO:0000139	Golgi membrane
ENSG00000005700	859.369	0.0476637	0.172781	0.275862	0.782654	0.874219	IBTK	25998	GO:0001933	negative regulation of protein phosphorylation
ENSG00000005801	1202.05	-0.0860562	0.141741	-0.607136	0.543761	0.705684	ZNF195	7748	GO:0000790	nuclear chromatin
ENSG00000005810	1139.7	0.29615	0.226492	1.30755	0.191026	0.353475	MYCBP2	23077	GO:0005085	guanyl-nucleotide exchange factor activity
ENSG00000005812	1185.78	0.429621	0.156601	2.74341	0.00608042	0.0243107	FBXL3	26224	GO:0000086	G2/M transition of mitotic cell cycle
ENSG00000005844	334.578	-2.13829	0.260694	-8.20229	2.35848e-16	1.82445e-14	ITGAL	3683	GO:0002291	T cell activation via T cell receptor contact with antigen bound to MHC molecule on antigen presenting cell
ENSG00000005882	132.554	-0.512028	0.256738	-1.99436	0.0461124	0.124185	PDK2	5164	GO:0004672	protein kinase activity
ENSG00000005884	70.0901	-0.798552	0.329671	-2.42227	0.015424	0.0521281	ITGA3	3675	GO:0001764	neuron migration
ENSG00000005889	1312.14	0.417864	0.139058	3.00497	0.00265608	0.0122203	ZFX	7543	GO:0000981	DNA-binding transcription factor activity, RNA polymerase II-specific
ENSG00000005893	2807.84	-1.45687	0.141455	-10.2991	7.10928e-25	1.38588e-22	LAMP2	3920	GO:0002576	platelet degranulation
ENSG00000005961	6.35497	-0.812564	0.916689	-0.886411	0.375396	0.559392	ITGA2B	3674	GO:0002576	platelet degranulation
ENSG00000006007	1262.9	-0.577325	0.132495	-4.35733	1.31661e-05	0.000129169	GDE1	51573	GO:0004622	lysophospholipase activity
ENSG00000006015	612.573	0.0720012	0.158851	0.453262	0.65036	0.785027	REX1BD	55049	GO:0005515	protein binding
ENSG00000006016	8.76565	-0.451689	0.755649	-0.597749	0.550007	0.710338	CRLF1	9244	GO:0001657	ureteric bud development
ENSG00000006025	414.092	-0.0336212	0.166076	-0.202445	0.839569	0.910365	OSBPL7	114881	GO:0005515	protein binding
ENSG00000006042	80.5777	-0.50132	0.282378	-1.77535	0.07584	0.180362	TMEM98	26022	GO:0005515	protein binding
ENSG00000006047	1185.45	-0.476107	0.14266	-3.33736	0.000845798	0.00471759	YBX2	51087	GO:0003676	nucleic acid binding
ENSG00000006062	377.131	0.31874	0.163696	1.94715	0.0515173	0.135056	MAP3K14	9020	GO:0000165	MAPK cascade
ENSG00000006071	0.125705	-0.316488	4.08047	-0.0775615	0.938177		ABCC8	6833	GO:0005267	potassium channel activity
ENSG00000006118	11.239	-3.03916	0.887077	-3.42604	0.000612449	0.00360153	TMEM132A	54972	GO:0000139	Golgi membrane
ENSG00000006125	3845.83	-0.227508	0.124771	-1.82341	0.0682415	0.167249	AP2B1	163	GO:0003281	ventricular septum development
ENSG00000006194	1333.42	0.0822368	0.133689	0.615137	0.538464	0.701894	ZNF263	10127	GO:0000122	negative regulation of transcription by RNA polymerase II
ENSG00000006210	0.185453	1.60707	4.08047	0.393843	0.693697		CX3CL1	6376	GO:0001774	microglial cell activation
ENSG00000006282	5.16577	0.276716	0.974317	0.284011	0.776402	0.870489	SPATA20	64847	GO:0003824	catalytic activity
ENSG00000006283	0.653809	-2.51693	2.77252	-0.907815	0.363976		CACNA1G	8913	GO:0001518	voltage-gated sodium channel complex
ENSG00000006327	0.343065	0.645285	3.96125	0.162899	0.870598		TNFRSF12A	51330	GO:0001525	angiogenesis
ENSG00000006377	15.7768	0.789265	0.584384	1.35059	0.176826	0.334794	DLX6	1750	GO:0000790	nuclear chromatin
ENSG00000006432	480.958	1.03164	0.185043	5.57513	2.47341e-08	4.85566e-07	MAP3K9	4293	GO:0004672	protein kinase activity
ENSG00000006451	368.529	0.087239	0.177571	0.49129	0.623221	0.765248	RALA	5898	GO:0001843	neural tube closure
ENSG00000006453	18.4059	0.555047	0.547623	1.01356	0.310794	0.493694	BAIAP2L1	55971	GO:0003779	actin binding
ENSG00000006459	188.877	-0.842772	0.217946	-3.86689	0.000110233	0.00082777	KDM7A	80853	GO:0005506	iron ion binding
ENSG00000006530	499.571	0.10882	0.151607	0.717774	0.472897	0.646107	AGK	55750	GO:0001727	lipid kinase activity
ENSG00000006534	7.023	-0.526854	0.875138	-0.602024	0.547158	0.708109	ALDH3B1	221	GO:0004028	3-chloroallyl aldehyde dehydrogenase activity
ENSG00000006576	1429.06	0.820762	0.144037	5.69827	1.21031e-08	2.5234e-07	PHTF2	57157	GO:0003677	DNA binding
ENSG00000006607	1858.68	0.0862367	0.140145	0.61534	0.53833	0.701834	FARP2	9855	GO:0005089	Rho guanyl-nucleotide exchange factor activity
ENSG00000006625	603.931	-0.245227	0.170213	-1.44071	0.149668	0.297564	GGCT	79017	GO:0001836	release of cytochrome c from mitochondria
ENSG00000006634	89.7036	0.0544159	0.29778	0.182739	0.855003	0.919465	DBF4	10926	GO:0000082	G1/S transition of mitotic cell cycle
ENSG00000006652	864.364	0.61349	0.159945	3.83563	0.000125243	0.000923754	IFRD1	3475	GO:0005634	nucleus
ENSG00000006695	358.02	0.082667	0.174497	0.473746	0.635681	0.774528	COX10	1352	GO:0000266	mitochondrial fission
ENSG00000006704	347.463	-0.544996	0.190039	-2.86781	0.0041333	0.0176312	GTF2IRD1	9569	GO:0000122	negative regulation of transcription by RNA polymerase II
ENSG00000006712	794.497	0.552297	0.144115	3.83235	0.000126925	0.000935104	PAF1	54623	GO:0000122	negative regulation of transcription by RNA polymerase II
ENSG00000006715	1117.92	0.000540714	0.139517	0.00387561	0.996908	0.998496	VPS41	27072	GO:0005515	protein binding
ENSG00000006740	385.416	0.179205	0.182824	0.98021	0.326983	0.510526	ARHGAP44	9912	GO:0005096	GTPase activator activity
ENSG00000006744	807.929	-0.505364	0.159852	-3.16144	0.0015699	0.00794487	ELAC2	60528	GO:0003723	RNA binding
ENSG00000006757	0.377114	-1.72801	3.99894	-0.432117	0.665656		PNPLA4	8228	GO:0004806	triglyceride lipase activity
ENSG00000006788	0.4024	-1.81242	3.65453	-0.495937	0.619939		MYH13	8735	GO:0000146	microfilament motor activity
ENSG00000006831	4173.46	0.267574	0.129761	2.06206	0.0392023	0.109737	ADIPOR2	79602	GO:0005515	protein binding
ENSG00000006837	16.8391	0.256102	0.55259	0.463459	0.643036	0.779709	CDKL3	51265	GO:0004672	protein kinase activity
ENSG00000007001	0.185453	1.60707	4.08047	0.393843	0.693697		UPP2	151531	GO:0004850	uridine phosphorylase activity
ENSG00000007038	469.751	-0.727062	0.16372	-4.44089	8.95863e-06	9.21094e-05	PRSS21	10942	GO:0004252	serine-type endopeptidase activity
ENSG00000007047	377.322	-0.587863	0.212292	-2.76913	0.00562069	0.0227701	MARK4	57787	GO:0000226	microtubule cytoskeleton organization
ENSG00000007080	1002.73	-0.313954	0.172542	-1.81958	0.0688225	0.168313	CCDC124	115098	GO:0003723	RNA binding
ENSG00000007168	4738.38	0.423069	0.121873	3.47138	0.000517784	0.0031163	PAFAH1B1	5048	GO:0000086	G2/M transition of mitotic cell cycle
ENSG00000007171	0.125705	-0.316488	4.08047	-0.0775615	0.938177		NOS2	4843	GO:0001666	response to hypoxia
ENSG00000007174	1.03547	-0.667028	2.25541	-0.295746	0.767424		DNAH9	1770	GO:0003341	cilium movement
ENSG00000007202	3317.77	-0.301311	0.128141	-2.3514	0.018703	0.0610407	KIAA0100	9703	GO:0005576	extracellular region
ENSG00000007237	2305.44	-0.714084	0.171941	-4.15306	3.28052e-05	0.000285348	GAS7	8522	GO:0005515	protein binding
ENSG00000007255	183.013	-0.314986	0.21262	-1.48145	0.138486	0.281506	TRAPPC6A	79090	GO:0000139	Golgi membrane
ENSG00000007312	59.8875	-1.47297	0.324975	-4.53255	5.82763e-06	6.32186e-05	CD79B	974	GO:0002250	adaptive immune response
ENSG00000007314	75.749	-1.76712	0.328321	-5.3823	7.354e-08	1.29619e-06	SCN4A	6329	GO:0001518	voltage-gated sodium channel complex
ENSG00000007341	230.641	0.595171	0.187688	3.17106	0.00151882	0.00772243	ST7L	54879	GO:0016021	integral component of membrane
ENSG00000007350	51.8837	-2.3414	1.05149	-2.22676	0.0259633	0.0797431	TKTL1	8277	GO:0004802	transketolase activity
ENSG00000007372	596.296	0.473772	0.171376	2.76451	0.0057008	0.023042	PAX6	5080	GO:0000122	negative regulation of transcription by RNA polymerase II
ENSG00000007376	510.026	-0.198807	0.166092	-1.19697	0.231319	0.403628	RPUSD1	113000	GO:0000455	enzyme-directed rRNA pseudouridine synthesis
ENSG00000007384	3.73247	0.294761	1.28782	0.228883	0.81896	0.897504	RHBDF1	64285	GO:0000139	Golgi membrane
ENSG00000007392	826.707	-0.321082	0.168783	-1.90234	0.0571269	0.146261	LUC7L	55692	GO:0003729	mRNA binding
ENSG00000007402	12.8248	0.724239	0.688431	1.05201	0.292793	0.47363	CACNA2D2	9254	GO:0005245	voltage-gated calcium channel activity
ENSG00000007516	4.22592	1.55108	1.10981	1.39761	0.162229	0.314677	BAIAP3	8938	GO:0000149	SNARE binding
ENSG00000007520	244.739	-0.156541	0.203183	-0.770444	0.441036	0.62006	TSR3	115939	GO:0000154	rRNA modification
ENSG00000007541	432.572	-0.432729	0.159211	-2.71795	0.00656879	0.0259477	PIGQ	9091	GO:0000506	glycosylphosphatidylinositol-N-acetylglucosaminyltransferase (GPI-GnT) complex
ENSG00000007545	332.058	0.260648	0.167704	1.55421	0.120134	0.254355	CRAMP1	57585	GO:0003677	DNA binding
ENSG00000007866	1.65752	0.602309	1.74166	0.345825	0.729474		TEAD3	7005	GO:0000790	nuclear chromatin
ENSG00000007923	540	0.0923961	0.158727	0.582106	0.560496	0.718221	DNAJC11	55735	GO:0001401	SAM complex
ENSG00000007944	229.809	0.14099	0.238731	0.59058	0.554802	0.713881	MYLIP	29116	GO:0000209	protein polyubiquitination
ENSG00000007952	20.002	-0.70366	0.579459	-1.21434	0.224618	0.395833	NOX1	27035	GO:0001525	angiogenesis
ENSG00000007968	4996.6	-0.192941	0.194297	-0.993022	0.320699	0.504007	E2F2	1870	GO:0000122	negative regulation of transcription by RNA polymerase II
ENSG00000008018	2032.58	-0.185735	0.15914	-1.16712	0.243162	0.417078	PSMB1	5689	GO:0000165	MAPK cascade
ENSG00000008056	0.67786	0.736414	3.05767	0.240841	0.809678		SYN1	6853	GO:0000795	synaptonemal complex
ENSG00000008083	948.105	0.134745	0.17561	0.767296	0.442905	0.621511	JARID2	3720	GO:0000122	negative regulation of transcription by RNA polymerase II
ENSG00000008086	115.967	0.283687	0.26902	1.05452	0.291645	0.472361	CDKL5	6792	GO:0001764	neuron migration
ENSG00000008128	7.62833	-1.61171	0.899732	-1.79133	0.073241	0.175907	CDK11A	728642	GO:0000278	mitotic cell cycle
ENSG00000008130	1661.42	-0.346639	0.14711	-2.35633	0.0184564	0.0603978	NADK	65220	GO:0003951	NAD+ kinase activity
ENSG00000008197	0.185453	1.60707	4.08047	0.393843	0.693697		TFAP2D	83741	GO:0000790	nuclear chromatin
ENSG00000008226	13.4569	0.273685	0.624774	0.438054	0.661347	0.792835	DLEC1	9940	GO:0003674	molecular_function
ENSG00000008256	457.752	0.159563	0.174094	0.916536	0.359386	0.543767	CYTH3	9265	GO:0000139	Golgi membrane
ENSG00000008277	1047.75	0.350073	0.165418	2.1163	0.0343195	0.0991147	ADAM22	53616	GO:0004222	metalloendopeptidase activity
ENSG00000008282	5314.26	0.949129	0.137578	6.89882	5.24353e-12	2.06083e-10	SYPL1	6856	GO:0005515	protein binding
ENSG00000008283	605.377	-1.50375	0.210631	-7.13928	9.38242e-13	4.16631e-11	CYB561	1534	GO:0000293	ferric-chelate reductase activity
ENSG00000008294	1754.19	0.5678	0.146055	3.88758	0.000101248	0.000767991	SPAG9	9043	GO:0001669	acrosomal vesicle
ENSG00000008300	2084.23	0.251488	0.163141	1.54154	0.123185	0.259076	CELSR3	1951	GO:0001764	neuron migration
ENSG00000008311	215.563	-0.179431	0.232984	-0.770144	0.441214	0.620182	AASS	10157	GO:0004753	saccharopine dehydrogenase activity
ENSG00000008323	2.1788	1.66268	1.5675	1.06072	0.288817		PLEKHG6	55200	GO:0000922	spindle pole
ENSG00000008324	364.017	0.0720182	0.182282	0.395093	0.692774	0.81586	SS18L2	51188	GO:0003713	transcription coactivator activity
ENSG00000008382	194.454	0.193932	0.199141	0.973841	0.330135	0.513948	MPND	84954	GO:0003713	transcription coactivator activity
ENSG00000008405	496.028	0.0881515	0.19685	0.447811	0.65429	0.788229	CRY1	1407	GO:0000122	negative regulation of transcription by RNA polymerase II
ENSG00000008438	11.4933	0.281455	0.660567	0.426082	0.670048	0.799424	PGLYRP1	8993	GO:0005576	extracellular region
ENSG00000008441	1295.2	-0.181774	0.141355	-1.28594	0.198465	0.362933	NFIX	4784	GO:0000122	negative regulation of transcription by RNA polymerase II
ENSG00000008513	1652.89	0.117799	0.20039	0.587849	0.556634	0.715059	ST3GAL1	6482	GO:0000139	Golgi membrane
ENSG00000008516	7.40733	-1.55407	0.918381	-1.69219	0.0906105	0.206086	MMP25	64386	GO:0004222	metalloendopeptidase activity
ENSG00000008517	265.763	-1.75784	0.2157	-8.14948	3.65496e-16	2.75095e-14	IL32	9235	GO:0005125	cytokine activity
ENSG00000008710	1027.73	0.0135189	0.132554	0.101988	0.918766	0.957367	PKD1	5310	GO:0000139	Golgi membrane
ENSG00000008735	72.2851	-0.0513684	0.354706	-0.14482	0.884853	0.936751	MAPK8IP2	23542	GO:0001540	amyloid-beta binding
ENSG00000008838	1214.37	-0.272387	0.13083	-2.08199	0.0373431	0.105778	MED24	9862	GO:0003712	transcription coregulator activity
ENSG00000008853	905.788	-1.05788	0.156348	-6.76621	1.32202e-11	4.89952e-10	RHOBTB2	23221	GO:0003924	GTPase activity
ENSG00000008869	855.718	0.180504	0.147185	1.22637	0.220058	0.390515	HEATR5B	54497	GO:0005515	protein binding
ENSG00000008952	3009.15	0.698249	0.164561	4.2431	2.20458e-05	0.000202717	SEC62	7095	GO:0005783	endoplasmic reticulum
ENSG00000008988	484.954	-1.04862	0.209846	-4.99712	5.81936e-07	8.38452e-06	RPS20	6224	GO:0000184	nuclear-transcribed mRNA catabolic process, nonsense-mediated decay
ENSG00000009307	10419	-0.101461	0.130579	-0.777006	0.437155	0.616717	CSDE1	7812	GO:0003723	RNA binding
ENSG00000009335	2893.22	0.935658	0.144546	6.47307	9.60332e-11	2.99053e-09	UBE3C	9690	GO:0000209	protein polyubiquitination
ENSG00000009413	425.462	0.0691769	0.187336	0.369266	0.711929	0.82862	REV3L	5980	GO:0000166	nucleotide binding
ENSG00000009694	291.128	1.06872	0.514048	2.07903	0.037615	0.106332	TENM1	10178	GO:0005576	extracellular region
ENSG00000009709	0.46877	-0.208693	3.25012	-0.0642107	0.948802		PAX7	5081	GO:0000790	nuclear chromatin
ENSG00000009724	140.088	1.32826	0.319521	4.15702	3.22427e-05	0.000281226	MASP2	10747	GO:0001855	complement component C4b binding
ENSG00000009765	0.315293	0.645285	4.08047	0.15814	0.874347		IYD	389434	GO:0004447	iodide peroxidase activity
ENSG00000009780	314.634	0.989781	0.189457	5.2243	1.74819e-07	2.8423e-06	FAM76A	199870	GO:0005654	nucleoplasm
ENSG00000009790	559.378	-0.618697	0.246237	-2.5126	0.0119845	0.0425238	TRAF3IP3	80342	GO:0005515	protein binding
ENSG00000009830	182.728	-0.0619348	0.242065	-0.25586	0.798059	0.884192	POMT2	29954	GO:0000030	mannosyltransferase activity
ENSG00000009844	1942.73	0.287181	0.138651	2.07126	0.0383349	0.107835	VTA1	51534	GO:0005515	protein binding
ENSG00000009954	5514.47	0.231175	0.129217	1.78904	0.0736082	0.176518	BAZ1B	9031	GO:0000793	condensed chromosome
ENSG00000010017	1563.48	-0.594433	0.133201	-4.46269	8.09366e-06	8.42381e-05	RANBP9	10048	GO:0000151	ubiquitin ligase complex
ENSG00000010030	1.48563	0.963247	2.06918	0.465522	0.641558		ETV7	51513	GO:0000122	negative regulation of transcription by RNA polymerase II
ENSG00000010072	773.306	0.558689	0.145294	3.84522	0.000120446	0.000892087	SPRTN	83932	GO:0003677	DNA binding
ENSG00000010165	1644.91	-0.28497	0.174168	-1.63618	0.101802	0.225132	EEF1AKNMT	51603	GO:0005515	protein binding
ENSG00000010219	303.178	0.177576	0.184484	0.962556	0.335771	0.520022	DYRK4	8798	GO:0004674	protein serine/threonine kinase activity
ENSG00000010244	4231.4	0.50346	0.153841	3.27261	0.00106561	0.00572889	ZNF207	7756	GO:0000070	mitotic sister chromatid segregation
ENSG00000010256	1762.31	-0.0282963	0.147771	-0.191487	0.848144	0.915488	UQCRC1	7384	GO:0005515	protein binding
ENSG00000010270	922.212	-0.767669	0.143003	-5.3682	7.95283e-08	1.39043e-06	STARD3NL	83930	GO:0005515	protein binding
ENSG00000010278	19.321	-3.38509	0.771767	-4.38616	1.1537e-05	0.000115212	CD9	928	GO:0002576	platelet degranulation
ENSG00000010282	0.438609	2.571	3.56755	0.720664	0.471116		HHATL	57467	GO:0005515	protein binding
ENSG00000010292	4877.13	0.0916906	0.134957	0.679405	0.496882	0.667094	NCAPD2	9918	GO:0000228	nuclear chromosome
ENSG00000010295	800.109	0.129982	0.147004	0.884207	0.376584	0.560392	IFFO1	25900	GO:0005882	intermediate filament
ENSG00000010310	0.268425	-1.2275	4.03654	-0.304096	0.761055		GIPR	2696	GO:0002029	desensitization of G protein-coupled receptor signaling pathway
ENSG00000010318	775.419	0.161903	0.16202	0.999274	0.317662	0.500647	PHF7	51533	GO:0005515	protein binding
ENSG00000010319	20.3241	-3.47756	0.763692	-4.55361	5.27322e-06	5.7946e-05	SEMA3G	56920	GO:0001755	neural crest cell migration
ENSG00000010322	4775.72	-0.0519553	0.127244	-0.408314	0.683043	0.80816	NISCH	11188	GO:0005178	integrin binding
ENSG00000010327	1.55483	-1.51951	1.99056	-0.763358	0.44525		STAB1	23166	GO:0005041	low-density lipoprotein particle receptor activity
ENSG00000010361	262.9	-0.838205	0.198885	-4.21452	2.50308e-05	0.000226848	FUZ	80199	GO:0001736	establishment of planar polarity
ENSG00000010379	2.07943	1.57512	1.57682	0.998926	0.31783		SLC6A13	6540	GO:0005308	creatine transmembrane transporter activity
ENSG00000010404	3523.06	0.368223	0.140378	2.62309	0.00871358	0.0328554	IDS	3423	GO:0004423	iduronate-2-sulfatase activity
ENSG00000010539	564.475	-0.0978773	0.158177	-0.618782	0.53606	0.700023	ZNF200	7752	GO:0003674	molecular_function
ENSG00000010610	16.5997	-2.9979	0.802351	-3.73639	0.000186678	0.00130341	CD4	920	GO:0001618	virus receptor activity
ENSG00000010626	83.4348	-0.651435	0.276607	-2.35509	0.0185183	0.0605698	LRRC23	10233	GO:0003674	molecular_function
ENSG00000010671	0.185453	1.60707	4.08047	0.393843	0.693697		BTK	695	GO:0001805	positive regulation of type III hypersensitivity
ENSG00000010704	8.23578	0.611635	0.795875	0.768506	0.442186	0.620857	HFE	3077	GO:0002626	negative regulation of T cell antigen processing and presentation
ENSG00000010803	1313.58	-0.184664	0.13852	-1.33312	0.182493	0.342267	SCMH1	22955	GO:0003682	chromatin binding
ENSG00000010810	1274.37	-0.421029	0.171674	-2.45249	0.014187	0.0486905	FYN	2534	GO:0000165	MAPK cascade
ENSG00000010818	950.885	0.892713	0.152972	5.83578	5.35394e-09	1.19965e-07	HIVEP2	3097	GO:0003677	DNA binding
ENSG00000011007	1256.83	0.133685	0.134903	0.990966	0.321702	0.50477	ELOA	6924	GO:0005515	protein binding
ENSG00000011009	68.5187	0.318042	0.325341	0.977563	0.328291	0.511976	LYPLA2	11313	GO:0002084	protein depalmitoylation
ENSG00000011021	655.613	0.464059	0.170875	2.71578	0.00661191	0.0260705	CLCN6	1185	GO:0005247	voltage-gated chloride channel activity
ENSG00000011028	1014.69	-1.73271	0.141761	-12.2228	2.34833e-34	9.95183e-32	MRC2	9902	GO:0001649	osteoblast differentiation
ENSG00000011105	24.7727	0.0851564	0.477301	0.178412	0.858399	0.921101	TSPAN9	10867	GO:0003674	molecular_function
ENSG00000011114	601.659	0.672095	0.165197	4.06845	4.7326e-05	0.000396635	BTBD7	55727	GO:0005634	nucleus
ENSG00000011132	226.712	-0.0278534	0.188679	-0.147624	0.88264	0.935738	APBA3	9546	GO:0001540	amyloid-beta binding
ENSG00000011143	249.07	-0.0103122	0.183	-0.0563511	0.955062	0.976502	MKS1	54903	GO:0001843	neural tube closure
ENSG00000011198	217.114	0.46336	0.24264	1.90966	0.0561772	0.144341	ABHD5	51099	GO:0003841	1-acylglycerol-3-phosphate O-acyltransferase activity
ENSG00000011201	0.12984	-0.316488	4.08047	-0.0775615	0.938177		ANOS1	3730	GO:0004867	serine-type endopeptidase inhibitor activity
ENSG00000011243	1090.88	0.278566	0.147045	1.89443	0.0581683	0.148227	AKAP8L	26993	GO:0000785	chromatin
ENSG00000011258	1269.47	-0.0308083	0.13982	-0.220343	0.825604	0.90134	MBTD1	54799	GO:0003682	chromatin binding
ENSG00000011260	716.185	0.409171	0.160829	2.54414	0.0109546	0.0396048	UTP18	51096	GO:0003723	RNA binding
ENSG00000011275	2943.88	0.276328	0.130533	2.11691	0.0342673	0.0989932	RNF216	54476	GO:0005515	protein binding
ENSG00000011295	2459.5	0.119512	0.120513	0.991697	0.321345	0.504413	TTC19	54902	GO:0000281	mitotic cytokinesis
ENSG00000011304	7862.98	-0.071767	0.125632	-0.571247	0.567832	0.723816	PTBP1	5725	GO:0000381	regulation of alternative mRNA splicing, via spliceosome
ENSG00000011332	10.1271	-0.197602	0.699913	-0.282324	0.777695	0.871228	DPF1	8193	GO:0000790	nuclear chromatin
ENSG00000011347	0.909353	-2.99405	2.46068	-1.21675	0.223698		SYT7	9066	GO:0000149	SNARE binding
ENSG00000011376	882.108	0.116434	0.164411	0.708187	0.478829	0.651381	LARS2	23395	GO:0002161	aminoacyl-tRNA editing activity
ENSG00000011405	1096.66	0.26343	0.184553	1.42739	0.153467	0.302711	PIK3C2A	5286	GO:0005524	ATP binding
ENSG00000011422	153.314	-0.294671	0.244861	-1.20342	0.228815	0.400618	PLAUR	5329	GO:0001934	positive regulation of protein phosphorylation
ENSG00000011426	2597	0.728185	0.133461	5.45616	4.86547e-08	8.95632e-07	ANLN	54443	GO:0000281	mitotic cytokinesis
ENSG00000011451	710.428	0.0969782	0.156938	0.61794	0.536615	0.700467	WIZ	58525	GO:0003700	DNA-binding transcription factor activity
ENSG00000011454	1900.75	0.53768	0.13523	3.97604	7.00729e-05	0.000557779	RABGAP1	23637	GO:0005096	GTPase activator activity
ENSG00000011478	197.362	-0.635146	0.201107	-3.15825	0.00158719	0.00801363	QPCTL	54814	GO:0000139	Golgi membrane
ENSG00000011485	474.328	-0.170457	0.18734	-0.90988	0.362886	0.547277	PPP5C	5536	GO:0000165	MAPK cascade
ENSG00000011523	1160.11	-0.294123	0.172747	-1.70262	0.0886388	0.20279	CEP68	23177	GO:0005515	protein binding
ENSG00000011566	350.515	0.668887	0.213002	3.14029	0.00168781	0.00842554	MAP4K3	8491	GO:0000185	activation of MAPKKK activity
ENSG00000011590	3.55881	0.0920786	1.29624	0.0710351	0.94337	0.970451	ZBTB32	27033	GO:0000122	negative regulation of transcription by RNA polymerase II
ENSG00000011600	0.12984	-0.316488	4.08047	-0.0775615	0.938177		TYROBP	7305	GO:0002274	myeloid leukocyte activation
ENSG00000011638	106.706	0.25159	0.261204	0.963192	0.335451	0.519651	TMEM159	57146	GO:0005515	protein binding
ENSG00000011677	64.4213	-1.41833	0.467151	-3.03612	0.00239642	0.0112271	GABRA3	2556	GO:0004890	GABA-A receptor activity
ENSG00000012048	3612.13	-0.314911	0.12456	-2.52818	0.0114654	0.0410631	BRCA1	672	GO:0000151	ubiquitin ligase complex
ENSG00000012061	455.76	-0.427927	0.166194	-2.57487	0.0100278	0.0368695	ERCC1	2067	GO:0000014	single-stranded DNA endodeoxyribonuclease activity
ENSG00000012124	0.960832	-1.80443	2.34769	-0.768599	0.442132		CD22	933	GO:0001791	IgM binding
ENSG00000012171	9.16679	-0.595868	0.850037	-0.700991	0.483309	0.65528	SEMA3B	7869	GO:0001755	neural crest cell migration
ENSG00000012174	607.376	-0.000501813	0.149423	-0.00335834	0.99732	0.998755	MBTPS2	51360	GO:0000139	Golgi membrane
ENSG00000012211	127.161	-0.0371238	0.259539	-0.143037	0.886261	0.937274	PRICKLE3	4007	GO:0005515	protein binding
ENSG00000012223	0.692407	-1.19588	2.79614	-0.42769	0.668877		LTF	4057	GO:0001503	ossification
ENSG00000012232	1576.13	0.0304478	0.136225	0.223511	0.823138	0.900261	EXTL3	2137	GO:0001888	glucuronyl-galactosyl-proteoglycan 4-alpha-N-acetylglucosaminyltransferase activity
ENSG00000012504	0.125705	-0.316488	4.08047	-0.0775615	0.938177		NR1H4	9971	GO:0000122	negative regulation of transcription by RNA polymerase II
ENSG00000012660	10477.1	0.241642	0.13463	1.79487	0.0726752	0.174948	ELOVL5	60481	GO:0005515	protein binding
ENSG00000012779	1.07366	-2.00321	2.40015	-0.834617	0.403933		ALOX5	240	GO:0001937	negative regulation of endothelial cell proliferation
ENSG00000012822	986.487	0.0820658	0.158411	0.518057	0.604419	0.751624	CALCOCO1	57658	GO:0000790	nuclear chromatin
ENSG00000012963	2236.84	-0.115862	0.14586	-0.794339	0.426998	0.608027	UBR7	55148	GO:0003674	molecular_function
ENSG00000012983	553.999	-0.173309	0.186429	-0.929622	0.352567	0.53719	MAP4K5	11183	GO:0000185	activation of MAPKKK activity
ENSG00000013016	53.2034	-2.72127	0.465786	-5.84232	5.14774e-09	1.15744e-07	EHD3	30845	GO:0001881	receptor recycling
ENSG00000013275	724.814	-0.00335837	0.13867	-0.0242184	0.980678	0.989818	PSMC4	5704	GO:0000165	MAPK cascade
ENSG00000013288	572.407	-0.104708	0.186035	-0.562841	0.573543	0.728476	MAN2B2	23324	GO:0004559	alpha-mannosidase activity
ENSG00000013306	1020.7	0.0900972	0.154158	0.584447	0.55892	0.717003	SLC25A39	51629	GO:0005743	mitochondrial inner membrane
ENSG00000013364	191.447	-0.374576	0.239254	-1.5656	0.117443	0.249911	MVP	9961	GO:0005515	protein binding
ENSG00000013374	1867.54	0.574532	0.123848	4.63901	3.50085e-06	4.02154e-05	NUB1	51667	GO:0005515	protein binding
ENSG00000013375	366.005	0.84974	0.176027	4.82733	1.38373e-06	1.76418e-05	PGM3	5238	GO:0000287	magnesium ion binding
ENSG00000013392	145.181	0.227646	0.212933	1.0691	0.285027	0.464981	RWDD2A	112611	GO:0005515	protein binding
ENSG00000013441	933.6	0.523387	0.196406	2.66483	0.00770283	0.0296493	CLK1	1195	GO:0004674	protein serine/threonine kinase activity
ENSG00000013503	315.218	-0.454323	0.206592	-2.19913	0.0278686	0.0843718	POLR3B	55703	GO:0003677	DNA binding
ENSG00000013523	513.295	-0.401972	0.191624	-2.09771	0.0359311	0.102673	ANGEL1	23357	GO:0000175	3'-5'-exoribonuclease activity
ENSG00000013561	114.987	0.622718	0.237725	2.61949	0.0088061	0.0331658	RNF14	9604	GO:0000151	ubiquitin ligase complex
ENSG00000013563	177.563	-0.674482	0.218158	-3.09172	0.00199003	0.00963098	DNASE1L1	1774	GO:0000737	DNA catabolic process, endonucleolytic
ENSG00000013573	81.2386	-3.44539	0.353418	-9.74878	1.86706e-22	3.11081e-20	DDX11	1663	GO:0000790	nuclear chromatin
ENSG00000013583	126.752	0.24008	0.281744	0.852121	0.394147	0.576828	HEBP1	50865	GO:0005576	extracellular region
ENSG00000013588	0.964395	2.52888	2.49574	1.01328	0.310926		GPRC5A	9052	GO:0004930	G protein-coupled receptor activity
ENSG00000013619	0.524383	1.49656	3.1281	0.478425	0.632348		MAMLD1	10046	GO:0003674	molecular_function
ENSG00000013725	855.169	-0.941003	0.152161	-6.18425	6.2397e-10	1.69884e-08	CD6	923	GO:0001530	lipopolysaccharide binding
ENSG00000013810	4235.46	0.0407946	0.142072	0.28714	0.774005	0.869151	TACC3	10460	GO:0000226	microtubule cytoskeleton organization
ENSG00000014123	286.796	0.252322	0.177089	1.42484	0.154205	0.303601	UFL1	23376	GO:0001649	osteoblast differentiation
ENSG00000014138	648.265	-0.313455	0.180686	-1.73481	0.0827745	0.192577	POLA2	23649	GO:0000082	G1/S transition of mitotic cell cycle
ENSG00000014164	907.287	-0.0940319	0.138988	-0.676546	0.498694	0.668606	ZC3H3	23144	GO:0003674	molecular_function
ENSG00000014216	1891.31	-0.106658	0.14134	-0.754616	0.45048	0.627754	CAPN1	823	GO:0004198	calcium-dependent cysteine-type endopeptidase activity
ENSG00000014641	1565.81	0.138871	0.122801	1.13086	0.258112	0.435263	MDH1	4190	GO:0004470	malic enzyme activity
ENSG00000014824	1086.27	0.305524	0.14853	2.05699	0.0396875	0.110666	SLC30A9	10463	GO:0005634	nucleus
ENSG00000014914	129.457	-0.182044	0.273188	-0.666368	0.505176	0.674162	MTMR11	10903	GO:0004438	phosphatidylinositol-3-phosphatase activity
ENSG00000014919	1167.86	-0.429636	0.133783	-3.21144	0.00132071	0.0068876	COX15	1355	GO:0004129	cytochrome-c oxidase activity
ENSG00000015133	2303.54	0.176851	0.13522	1.30787	0.190916	0.353373	CCDC88C	440193	GO:0001932	regulation of protein phosphorylation
ENSG00000015153	615.142	0.777198	0.181114	4.29121	1.77704e-05	0.000167804	YAF2	10138	GO:0003677	DNA binding
ENSG00000015171	2369.38	0.706057	0.155241	4.54815	5.41195e-06	5.92367e-05	ZMYND11	10771	GO:0003690	double-stranded DNA binding
ENSG00000015285	407.849	-0.443071	0.182373	-2.42948	0.0151205	0.0512729	WAS	7454	GO:0002625	regulation of T cell antigen processing and presentation
ENSG00000015413	50.789	-2.27767	0.433865	-5.24971	1.5234e-07	2.50312e-06	DPEP1	1800	GO:0005515	protein binding
ENSG00000015475	692.836	-0.729505	0.16994	-4.29272	1.76501e-05	0.000166863	BID	637	GO:0001836	release of cytochrome c from mitochondria
ENSG00000015479	52.3077	0.930991	0.363379	2.56204	0.010406	0.0379997	MATR3	9782	GO:0002218	activation of innate immune response
ENSG00000015520	3.03579	2.26681	1.41223	1.60513	0.108465	0.235538	NPC1L1	29881	GO:0005515	protein binding
ENSG00000015532	802.529	0.0475549	0.144747	0.328538	0.742505	0.848824	XYLT2	64132	GO:0000139	Golgi membrane
ENSG00000015568	0.381249	-1.74313	3.73049	-0.467266	0.64031		RGPD5	84220	GO:0005096	GTPase activator activity
ENSG00000015592	1.49322	0.26679	1.74092	0.153246	0.878204		STMN4	81551	GO:0005737	cytoplasm
ENSG00000015676	1214.04	-0.693124	0.158538	-4.37198	1.23124e-05	0.000121713	NUDCD3	23386	GO:0005515	protein binding
ENSG00000016082	7.75062	1.19351	0.815291	1.46391	0.143218	0.288805	ISL1	3670	GO:0000122	negative regulation of transcription by RNA polymerase II
ENSG00000016391	4.72369	3.03682	1.27244	2.38661	0.0170045	0.056577	CHDH	55349	GO:0005515	protein binding
ENSG00000016602	0.225384	1.60707	4.08047	0.393843	0.693697		CLCA4	22802	GO:0005229	intracellular calcium activated chloride channel activity
ENSG00000016864	1453.85	-0.133343	0.135578	-0.983512	0.325356	0.508864	GLT8D1	55830	GO:0005794	Golgi apparatus
ENSG00000017260	1616.5	-0.209781	0.126592	-1.65715	0.0974901	0.21782	ATP2C1	27032	GO:0000139	Golgi membrane
ENSG00000017427	0.385384	-1.75705	3.71512	-0.472947	0.636251		IGF1	3479	GO:0000187	activation of MAPK activity
ENSG00000017483	137.781	-0.288265	0.274553	-1.04994	0.293745	0.474736	SLC38A5	92745	GO:0003333	amino acid transmembrane transport
ENSG00000017797	378.623	0.744734	0.16948	4.39422	1.1117e-05	0.000111479	RALBP1	10928	GO:0005096	GTPase activator activity
ENSG00000018189	1138.79	0.18853	0.151968	1.24059	0.214757	0.383869	RUFY3	22902	GO:0005515	protein binding
ENSG00000018236	0.142721	-0.316488	4.08047	-0.0775615	0.938177		CNTN1	1272	GO:0005515	protein binding
ENSG00000018280	10.275	-0.198542	0.709166	-0.279965	0.779504	0.872211	SLC11A1	6556	GO:0001818	negative regulation of cytokine production
ENSG00000018408	6.44911	1.57385	0.957037	1.64451	0.100072	0.222263	WWTR1	25937	GO:0000122	negative regulation of transcription by RNA polymerase II
ENSG00000018510	2537.83	-0.205381	0.14703	-1.39686	0.162455	0.314988	AGPS	8540	GO:0005515	protein binding
ENSG00000018610	258.857	0.0574079	0.181638	0.316057	0.75196	0.85498	CXorf56	63932	GO:0005515	protein binding
ENSG00000018625	0.125705	-0.316488	4.08047	-0.0775615	0.938177		ATP1A2	477	GO:0001504	neurotransmitter uptake
ENSG00000018699	380.356	-0.357288	0.1787	-1.99938	0.0455676	0.123067	TTC27	55622	GO:0003674	molecular_function
ENSG00000018869	159.162	0.207822	0.22211	0.935669	0.349443	0.534069	ZNF582	147948	GO:0000122	negative regulation of transcription by RNA polymerase II
ENSG00000019102	0.570882	-2.30965	3.49988	-0.659922	0.509304		VSIG2	23584	GO:0005887	integral component of plasma membrane
ENSG00000019144	134.964	-1.24036	0.248518	-4.99104	6.0056e-07	8.61466e-06	PHLDB1	23187	GO:0010470	regulation of gastrulation
ENSG00000019169	0.502819	-2.1424	3.6711	-0.583587	0.559499		MARCO	8685	GO:0001540	amyloid-beta binding
ENSG00000019186	0.670825	-2.54926	2.74988	-0.927047	0.353902		CYP24A1	1591	GO:0001649	osteoblast differentiation
ENSG00000019485	346.443	-0.255895	0.179754	-1.42359	0.154565	0.304107	PRDM11	56981	GO:0003682	chromatin binding
ENSG00000019582	2.04855	2.77904	1.92477	1.44383	0.148786		CD74	972	GO:0000139	Golgi membrane
ENSG00000019991	0.472905	-0.226226	3.49994	-0.0646371	0.948463		HGF	3082	GO:0000165	MAPK cascade
ENSG00000019995	575.324	-0.106469	0.156244	-0.681424	0.495603	0.666112	ZRANB1	54764	GO:0004843	thiol-dependent ubiquitin-specific protease activity
ENSG00000020129	1023.76	-0.655898	0.13738	-4.77435	1.80292e-06	2.23434e-05	NCDN	23154	GO:0005515	protein binding
ENSG00000020181	182.589	-2.10745	0.311088	-6.77446	1.24874e-11	4.64561e-10	ADGRA2	25960	GO:0002040	sprouting angiogenesis
ENSG00000020256	485.343	-0.854943	0.155324	-5.50424	3.70766e-08	7.03084e-07	ZFP64	55734	GO:0003677	DNA binding
ENSG00000020426	300.758	0.333442	0.196331	1.69837	0.0894387	0.20404	MNAT1	4331	GO:0000079	regulation of cyclin-dependent protein serine/threonine kinase activity
ENSG00000020577	65.9335	-1.18228	0.356417	-3.31712	0.000909493	0.00501546	SAMD4A	23034	GO:0000289	nuclear-transcribed mRNA poly(A) tail shortening
ENSG00000020633	184.63	-0.214082	0.236693	-0.904468	0.365747	0.550325	RUNX3	864	GO:0000122	negative regulation of transcription by RNA polymerase II
ENSG00000020922	1556.93	0.390046	0.140507	2.77599	0.00550343	0.0223975	MRE11	4361	GO:0000014	single-stranded DNA endodeoxyribonuclease activity
ENSG00000021300	0.536542	1.52907	3.10357	0.492682	0.622237		PLEKHB1	58473	GO:0005515	protein binding
ENSG00000021355	7198.05	-0.0229088	0.123964	-0.184802	0.853384	0.918399	SERPINB1	1992	GO:0004867	serine-type endopeptidase inhibitor activity
ENSG00000021461	2.09603	0.324059	1.59798	0.202793	0.839297		CYP3A43	64816	GO:0004497	monooxygenase activity
ENSG00000021488	2.79607	1.37893	1.54781	0.890891	0.372988	0.556782	SLC7A9	11136	GO:0003333	amino acid transmembrane transport
ENSG00000021574	783.402	-0.254014	0.177904	-1.42781	0.153347	0.302564	SPAST	6683	GO:0000281	mitotic cytokinesis
ENSG00000021645	15.2365	-3.48558	0.894055	-3.89862	9.6741e-05	0.000736956	NRXN3	9369	GO:0005886	plasma membrane
ENSG00000021762	206.846	-1.38067	0.224516	-6.14956	7.76992e-10	2.06358e-08	OSBPL5	114879	GO:0001786	phosphatidylserine binding
ENSG00000021776	1419.26	0.849962	0.144893	5.86613	4.46072e-09	1.01125e-07	AQR	9716	GO:0000398	mRNA splicing, via spliceosome
ENSG00000021826	300.04	0.0848972	0.184167	0.46098	0.644813	0.780793	CPS1	1373	GO:0000050	urea cycle
ENSG00000021852	0.485063	-0.22633	3.46748	-0.065272	0.947957		C8B	732	GO:0005576	extracellular region
ENSG00000022267	9.38029	-2.50098	0.900683	-2.77676	0.00549038	0.022349	FHL1	2273	GO:0003254	regulation of membrane depolarization
ENSG00000022277	915.857	-0.454818	0.136436	-3.33355	0.000857448	0.00477438	RTF2	51507	GO:0003677	DNA binding
ENSG00000022567	884.766	-0.407449	0.151582	-2.68798	0.00718866	0.0279712	SLC45A4	57210	GO:0008506	sucrose:proton symporter activity
ENSG00000022840	2913.39	0.0975733	0.146071	0.667985	0.504143	0.673227	RNF10	9921	GO:0000976	transcription regulatory region sequence-specific DNA binding
ENSG00000022976	265.138	-0.568595	0.185114	-3.07159	0.00212919	0.0101958	ZNF839	55778	GO:0046872	metal ion binding
ENSG00000023041	1054.6	0.300324	0.172969	1.73628	0.082514	0.192132	ZDHHC6	64429	GO:0005515	protein binding
ENSG00000023171	1079	-0.00144806	0.144608	-0.0100137	0.99201	0.995893	GRAMD1B	57476	GO:0001786	phosphatidylserine binding
ENSG00000023191	1558.13	-0.0165997	0.156066	-0.106363	0.915294	0.954962	RNH1	6050	GO:0005515	protein binding
ENSG00000023228	1528.35	0.115581	0.158776	0.727951	0.466643	0.640436	NDUFS1	4719	GO:0005515	protein binding
ENSG00000023287	2872.03	-0.127498	0.125529	-1.01568	0.309781	0.492808	RB1CC1	9821	GO:0000045	autophagosome assembly
ENSG00000023318	1136.61	0.101977	0.138655	0.735477	0.462049	0.63682	ERP44	23071	GO:0003756	protein disulfide isomerase activity
ENSG00000023330	974.289	0.145855	0.168632	0.864934	0.387075	0.570386	ALAS1	211	GO:0001666	response to hypoxia
ENSG00000023445	544.832	0.582177	0.179581	3.24186	0.00118751	0.0062957	BIRC3	330	GO:0002756	MyD88-independent toll-like receptor signaling pathway
ENSG00000023516	2038.09	0.721568	0.166786	4.32631	1.51628e-05	0.000145895	AKAP11	11215	GO:0003091	renal water homeostasis
ENSG00000023572	117.387	0.0898319	0.303497	0.295989	0.767238	0.86449	GLRX2	51022	GO:0003756	protein disulfide isomerase activity
ENSG00000023608	183.808	0.169751	0.229942	0.738234	0.460373	0.635449	SNAPC1	6617	GO:0000995	RNA polymerase III general transcription initiation factor activity
ENSG00000023697	441.934	0.150478	0.169909	0.885638	0.375813	0.559671	DERA	51071	GO:0004139	deoxyribose-phosphate aldolase activity
ENSG00000023734	665.288	0.213404	0.159485	1.33809	0.180869	0.340185	STRAP	11171	GO:0000122	negative regulation of transcription by RNA polymerase II
ENSG00000023839	41.4743	0.570179	0.399899	1.42581	0.153924	0.303213	ABCC2	1244	GO:0005515	protein binding
ENSG00000023892	2565.47	-0.06982	0.135875	-0.513854	0.607354	0.753531	DEF6	50619	GO:0005515	protein binding
ENSG00000023902	1038.69	-0.504596	0.132336	-3.81301	0.000137287	0.0010017	PLEKHO1	51177	GO:0005515	protein binding
ENSG00000023909	923.48	-0.525146	0.158969	-3.30346	0.000955013	0.00523391	GCLM	2730	GO:0004357	glutamate-cysteine ligase activity
ENSG00000024048	923.311	0.256929	0.168887	1.52131	0.128183	0.266425	UBR2	23304	GO:0000151	ubiquitin ligase complex
ENSG00000024422	5841.68	-0.429603	0.135005	-3.18213	0.00146197	0.00748835	EHD2	30846	GO:0003676	nucleic acid binding
ENSG00000024526	998.126	0.611604	0.150438	4.06548	4.79328e-05	0.000400859	DEPDC1	55635	GO:0005096	GTPase activator activity
ENSG00000024862	455.122	0.648336	0.173356	3.73991	0.000184088	0.00128716	CCDC28A	25901	GO:0005515	protein binding
ENSG00000025039	285.59	0.584263	0.208018	2.80871	0.00497397	0.0205652	RRAGD	58528	GO:0003924	GTPase activity
ENSG00000025156	752.324	-0.166118	0.141771	-1.17173	0.241304	0.415179	HSF2	3298	GO:0000790	nuclear chromatin
ENSG00000025293	2926.53	-0.431918	0.134795	-3.20425	0.00135413	0.0070337	PHF20	51230	GO:0000123	histone acetyltransferase complex
ENSG00000025423	43.4193	-0.169645	0.373511	-0.454191	0.649692	0.784604	HSD17B6	8630	GO:0003824	catalytic activity
ENSG00000025434	63.4338	0.4184	0.341784	1.22416	0.22089	0.391422	NR1H3	10062	GO:0000122	negative regulation of transcription by RNA polymerase II
ENSG00000025708	12.0308	-0.161262	0.646912	-0.249279	0.803145	0.887029	TYMP	1890	GO:0000002	mitochondrial genome maintenance
ENSG00000025770	659.797	0.18981	0.157275	1.20686	0.227484	0.399045	NCAPH2	29781	GO:0000793	condensed chromosome
ENSG00000025772	1127.11	0.490725	0.149441	3.28373	0.00102442	0.00554878	TOMM34	10953	GO:0005515	protein binding
ENSG00000025796	1552.84	0.0866857	0.160006	0.541766	0.58798	0.739108	SEC63	11231	GO:0001889	liver development
ENSG00000025800	3077.22	0.0334686	0.140998	0.23737	0.81237	0.893396	KPNA6	23633	GO:0005515	protein binding
ENSG00000026025	7383.24	-0.25934	0.137875	-1.88098	0.0599753	0.151789	VIM	7431	GO:0003725	double-stranded RNA binding
ENSG00000026036	176.843	0.35344	0.227369	1.55447	0.120071	0.254255	RTEL1-TNFRSF6B	100533107
ENSG00000026103	8.09057	1.01474	0.795756	1.27519	0.202241	0.367427	FAS	355	GO:0001934	positive regulation of protein phosphorylation
ENSG00000026297	274.574	0.339771	0.182991	1.85676	0.0633448	0.158041	RNASET2	8635	GO:0003723	RNA binding
ENSG00000026508	2024.8	-0.414841	0.403731	-1.02752	0.304176	0.486392	CD44	960	GO:0004888	transmembrane signaling receptor activity
ENSG00000026559	0.12984	-0.316488	4.08047	-0.0775615	0.938177		KCNG1	3755	GO:0005249	voltage-gated potassium channel activity
ENSG00000026652	390.915	-1.22291	0.193074	-6.33388	2.39071e-10	6.94553e-09	AGPAT4	56895	GO:0003841	1-acylglycerol-3-phosphate O-acyltransferase activity
ENSG00000026751	1.83904	-0.307187	1.80166	-0.170502	0.864615		SLAMF7	57823	GO:0002250	adaptive immune response
ENSG00000026950	629.319	-0.00263844	0.155899	-0.016924	0.986497	0.993274	BTN3A1	11119	GO:0001817	regulation of cytokine production
ENSG00000027001	79.3631	-0.594072	0.286519	-2.07341	0.0381338	0.107425	MIPEP	4285	GO:0004222	metalloendopeptidase activity
ENSG00000027075	1942.82	-0.63083	0.127648	-4.94196	7.73422e-07	1.07463e-05	PRKCH	5583	GO:0004674	protein serine/threonine kinase activity
ENSG00000027644	1.13013	-2.02636	2.39972	-0.844415	0.398437		INSRR	3645	GO:0004714	transmembrane receptor protein tyrosine kinase activity
ENSG00000027697	517.354	0.160224	0.159405	1.00513	0.314832	0.497918	IFNGR1	3459	GO:0001774	microglial cell activation
ENSG00000027847	309.08	-0.154582	0.169132	-0.913969	0.360733	0.545221	B4GALT7	11285	GO:0000139	Golgi membrane
ENSG00000027869	46.7981	-1.09231	0.474921	-2.29998	0.0214493	0.068367	SH2D2A	9047	GO:0001525	angiogenesis
ENSG00000028116	117.079	0.155259	0.238566	0.650799	0.515176	0.683191	VRK2	7444	GO:0004674	protein serine/threonine kinase activity
ENSG00000028137	3.63196	-1.32694	1.31656	-1.00788	0.313513	0.496516	TNFRSF1B	7133	GO:0002718	regulation of cytokine production involved in immune response
ENSG00000028203	1189.13	0.558705	0.14714	3.7971	0.000146396	0.00105542	VEZT	55591	GO:0001669	acrosomal vesicle
ENSG00000028277	66.5825	-0.229253	0.355908	-0.644136	0.519487	0.686391	POU2F2	5452	GO:0000790	nuclear chromatin
ENSG00000028310	1211.58	0.00394337	0.152223	0.0259053	0.979333	0.989228	BRD9	65980	GO:0003676	nucleic acid binding
ENSG00000028528	2683.62	0.283196	0.120261	2.35484	0.0185305	0.0605936	SNX1	6642	GO:0005154	epidermal growth factor receptor binding
ENSG00000028839	161.425	-0.322343	0.221457	-1.45556	0.145515	0.291689	TBPL1	9519	GO:0000790	nuclear chromatin
ENSG00000029153	145.788	0.0948599	0.262831	0.360915	0.718163	0.832507	ARNTL2	56938	GO:0000790	nuclear chromatin
ENSG00000029363	1807.54	0.34529	0.14109	2.44731	0.0143928	0.049225	BCLAF1	9774	GO:0003677	DNA binding
ENSG00000029364	1844.69	0.698543	0.129325	5.40146	6.6099e-08	1.17674e-06	SLC39A9	55334	GO:0005515	protein binding
ENSG00000029534	3.98312	-0.87905	1.1648	-0.754677	0.450443	0.627747	ANK1	286	GO:0005198	structural molecule activity
ENSG00000029639	134.351	-0.116413	0.265796	-0.437979	0.661402	0.792852	TFB1M	51106	GO:0000154	rRNA modification
ENSG00000029725	1984.82	0.290142	0.127228	2.28048	0.022579	0.0714492	RABEP1	9135	GO:0005096	GTPase activator activity
ENSG00000029993	416.319	-0.813728	0.212887	-3.82235	0.000132185	0.000970184	HMGB3	3149	GO:0000400	four-way junction DNA binding
ENSG00000030066	2007.07	-0.0837501	0.157722	-0.530998	0.59542	0.745097	NUP160	23279	GO:0000776	kinetochore
ENSG00000030110	23.1565	-0.662027	0.512814	-1.29097	0.196715	0.360545	BAK1	578	GO:0001782	B cell homeostasis
ENSG00000030419	1990.46	0.220162	0.526851	0.417883	0.676033	0.803849	IKZF2	22807	GO:0000790	nuclear chromatin
ENSG00000030582	1280.82	-0.240822	0.155355	-1.55014	0.121108	0.255978	GRN	2896	GO:0002265	astrocyte activation involved in immune response
ENSG00000031003	1073.02	0.508705	0.162653	3.12755	0.00176267	0.00872785	FAM13B	51306	GO:0005096	GTPase activator activity
ENSG00000031081	19.4601	1.73894	0.586401	2.96545	0.00302239	0.0136304	ARHGAP31	57514	GO:0005096	GTPase activator activity
ENSG00000031691	533.267	0.979104	0.168658	5.80527	6.42629e-09	1.41074e-07	CENPQ	55166	GO:0000776	kinetochore
ENSG00000031698	1548.8	0.159493	0.144112	1.10673	0.268409	0.445916	SARS1	6301	GO:0000049	tRNA binding
ENSG00000031823	1474.79	0.369002	0.128395	2.87395	0.00405368	0.017344	RANBP3	8498	GO:0005096	GTPase activator activity
ENSG00000032219	687.784	0.275508	0.147434	1.86868	0.0616667	0.154994	ARID4A	5926	GO:0000976	transcription regulatory region sequence-specific DNA binding
ENSG00000032389	522.313	-0.290633	0.151832	-1.91417	0.0555981	0.143221	EIPR1	7260	GO:0000938	GARP complex
ENSG00000032444	640.991	0.459584	0.159478	2.8818	0.00395414	0.0169972	PNPLA6	10908	GO:0004622	lysophospholipase activity
ENSG00000032742	80.3553	-0.021002	0.281203	-0.0746863	0.940464	0.968894	IFT88	8100	GO:0001822	kidney development
ENSG00000033011	36.442	-0.729459	0.414516	-1.75978	0.0784445	0.18482	ALG1	56052	GO:0000030	mannosyltransferase activity
ENSG00000033030	1283.33	0.481463	0.146853	3.27855	0.00104343	0.00563139	ZCCHC8	55596	GO:0000398	mRNA splicing, via spliceosome
ENSG00000033050	787.164	-0.110334	0.148361	-0.743684	0.457068	0.633043	ABCF2	10061	GO:0005524	ATP binding
ENSG00000033100	1709.46	0.133625	0.147524	0.905783	0.365051	0.549637	CHPF2	54480	GO:0000139	Golgi membrane
ENSG00000033122	33.8466	0.132211	0.415919	0.317876	0.750579	0.854288	LRRC7	57554	GO:0000165	MAPK cascade
ENSG00000033170	773.969	-0.179536	0.161598	-1.11101	0.266565	0.444109	FUT8	2530	GO:0000139	Golgi membrane
ENSG00000033178	3136.12	0.397794	0.154266	2.57863	0.00991922	0.036553	UBA6	55236	GO:0004839	ubiquitin activating enzyme activity
ENSG00000033327	1820.19	0.343784	0.13944	2.46547	0.0136834	0.0473794	GAB2	9846	GO:0005068	transmembrane receptor protein tyrosine kinase adaptor activity
ENSG00000033627	233.645	1.58446	0.210719	7.51927	5.50847e-14	3.08569e-12	ATP6V0A1	535	GO:0000220	vacuolar proton-transporting V-type ATPase, V0 domain
ENSG00000033800	1635.42	0.33996	0.124967	2.7204	0.00652035	0.0257773	PIAS1	8554	GO:0000082	G1/S transition of mitotic cell cycle
ENSG00000033867	412.049	-0.149272	0.19694	-0.757957	0.448477	0.625813	SLC4A7	9497	GO:0005452	inorganic anion exchanger activity
ENSG00000034053	4.76852	-0.925336	1.05647	-0.875876	0.381097	0.564737	APBA2	321	GO:0001540	amyloid-beta binding
ENSG00000034152	130.158	-1.15575	0.235164	-4.91465	8.89416e-07	1.20993e-05	MAP2K3	5606	GO:0000187	activation of MAPK activity
ENSG00000034510	2087.44	-0.659842	0.18225	-3.62053	0.000293995	0.00192472	TMSB10	9168	GO:0003785	actin monomer binding
ENSG00000034533	280.058	-0.253151	0.23363	-1.08355	0.278563	0.457635	ASTE1	28990	GO:0004518	nuclease activity
ENSG00000034677	1069.71	1.09616	0.14208	7.71506	1.20929e-14	7.46009e-13	RNF19A	25897	GO:0000151	ubiquitin ligase complex
ENSG00000034693	167.126	-0.251316	0.215454	-1.16645	0.243433	0.417295	PEX3	8504	GO:0005515	protein binding
ENSG00000034713	1489.58	0.0104768	0.153232	0.0683719	0.94549	0.971709	GABARAPL2	11345	GO:0000045	autophagosome assembly
ENSG00000035115	408.258	0.461471	0.20631	2.23679	0.0253003	0.078088	SH3YL1	26751	GO:0005515	protein binding
ENSG00000035141	155.836	0.253171	0.225787	1.12128	0.262169	0.439437	FAM136A	84908	GO:0005515	protein binding
ENSG00000035403	856.127	0.703669	0.191031	3.68353	0.000230028	0.00155754	VCL	7414	GO:0002009	morphogenesis of an epithelium
ENSG00000035499	1012.18	1.05248	0.158851	6.62559	3.45864e-11	1.17942e-09	DEPDC1B	55789	GO:0005096	GTPase activator activity
ENSG00000035664	0.311158	0.645285	4.08047	0.15814	0.874347		DAPK2	23604	GO:0004674	protein serine/threonine kinase activity
ENSG00000035681	867.279	0.0627204	0.152739	0.410638	0.681338	0.80722	NSMAF	8439	GO:0005515	protein binding
ENSG00000035687	766.634	-0.10969	0.143763	-0.762992	0.445468	0.623521	ADSS2	159	GO:0000287	magnesium ion binding
ENSG00000035720	1.53383	0.98776	1.7824	0.554173	0.57946		STAP1	26228	GO:0001784	phosphotyrosine residue binding
ENSG00000035862	2962.67	-2.19004	0.124917	-17.532	8.17042e-69	3.98185e-65	TIMP2	7077	GO:0002020	protease binding
ENSG00000035928	3543.24	-0.0913778	0.141922	-0.643857	0.519668	0.686391	RFC1	5981	GO:0000122	negative regulation of transcription by RNA polymerase II
ENSG00000036054	769.309	0.845074	0.177221	4.76848	1.85618e-06	2.28904e-05	TBC1D23	55773	GO:0005515	protein binding
ENSG00000036257	1298.77	0.233098	0.143014	1.6299	0.103123	0.227237	CUL3	8452	GO:0000082	G1/S transition of mitotic cell cycle
ENSG00000036448	87.0202	-0.527214	0.286851	-1.83794	0.0660715	0.163215	MYOM2	9172	GO:0002074	extraocular skeletal muscle development
ENSG00000036473	0.666381	0.671043	2.68929	0.249525	0.802955		OTC	5009	GO:0000050	urea cycle
ENSG00000036530	2.20056	1.16725	1.60176	0.728729	0.466168		CYP46A1	10858	GO:0005506	iron ion binding
ENSG00000036549	2120.25	0.12049	0.130729	0.92168	0.356696	0.541159	ZZZ3	26009	GO:0000981	DNA-binding transcription factor activity, RNA polymerase II-specific
ENSG00000036672	18.4158	-0.628799	0.560437	-1.12198	0.261871	0.439296	USP2	9099	GO:0000122	negative regulation of transcription by RNA polymerase II
ENSG00000037042	272.265	-0.0260082	0.1772	-0.146774	0.883311	0.936033	TUBG2	27175	GO:0000070	mitotic sister chromatid segregation
ENSG00000037241	7.45049	-1.41154	0.926314	-1.52382	0.127554	0.265575	RPL26L1	51121	GO:0002181	cytoplasmic translation
ENSG00000037280	317.827	-0.897027	0.197184	-4.54918	5.38558e-06	5.89811e-05	FLT4	2324	GO:0001934	positive regulation of protein phosphorylation
ENSG00000037474	1442.3	-0.0518006	0.142494	-0.363528	0.71621	0.831307	NSUN2	54888	GO:0000049	tRNA binding
ENSG00000037637	1786.35	-0.0400078	0.127911	-0.312777	0.75445	0.856349	FBXO42	54455	GO:0005515	protein binding
ENSG00000037749	680.773	-0.375822	0.158336	-2.37357	0.0176171	0.0581686	MFAP3	4238	GO:0005515	protein binding
ENSG00000037757	475.479	-0.451518	0.156664	-2.88209	0.00395052	0.0169853	MRI1	84245	GO:0001650	fibrillar center
ENSG00000037897	83.2331	-0.0475324	0.277017	-0.171587	0.863762	0.924667	METTL1	4234	GO:0000049	tRNA binding
ENSG00000037965	0.762234	-1.26504	2.692	-0.469924	0.63841		HOXC8	3224	GO:0000122	negative regulation of transcription by RNA polymerase II
ENSG00000038002	277.318	-0.604293	0.194625	-3.10492	0.00190332	0.00929443	AGA	175	GO:0003948	N4-(beta-N-acetylglucosaminyl)-L-asparaginase activity
ENSG00000038210	1173.37	0.425803	0.143588	2.96544	0.00302253	0.0136304	PI4K2B	55300	GO:0004430	1-phosphatidylinositol 4-kinase activity
ENSG00000038219	3006.35	-0.255973	0.141587	-1.80789	0.0706243	0.171524	BOD1L1	259282	GO:0000922	spindle pole
ENSG00000038274	1636.04	-0.0221887	0.159528	-0.139089	0.889379	0.9397	MAT2B	27430	GO:0005515	protein binding
ENSG00000038358	1408.73	-0.0951615	0.137398	-0.692598	0.488562	0.66029	EDC4	23644	GO:0000932	P-body
ENSG00000038382	419.459	-0.321475	0.171526	-1.87421	0.0609018	0.153573	TRIO	7204	GO:0004674	protein serine/threonine kinase activity
ENSG00000038427	0.370906	2.36433	4.05107	0.583631	0.559468		VCAN	1462	GO:0001501	skeletal system development
ENSG00000038532	902.029	0.0606911	0.140118	0.433141	0.664912	0.79569	CLEC16A	23274	GO:0003674	molecular_function
ENSG00000038945	3.54594	1.78097	1.19839	1.48614	0.137242	0.27962	MSR1	4481	GO:0001540	amyloid-beta binding
ENSG00000039068	0.343065	0.645285	3.96125	0.162899	0.870598		CDH1	999	GO:0005509	calcium ion binding
ENSG00000039123	612.702	-0.219519	0.164375	-1.33548	0.18172	0.341266	MTREX	23517	GO:0000176	nuclear exosome (RNase complex)
ENSG00000039139	5.08892	-0.790667	0.998812	-0.791607	0.42859	0.609311	DNAH5	1767	GO:0003341	cilium movement
ENSG00000039319	678.483	0.147218	0.186831	0.787975	0.430712	0.611128	ZFYVE16	9765	GO:0005515	protein binding
ENSG00000039523	173.012	0.209193	0.208676	1.00248	0.316114	0.499288	RIPOR1	79567	GO:0005515	protein binding
ENSG00000039560	0.918099	-3.00597	2.46228	-1.22081	0.222159		RAI14	26064	GO:0001650	fibrillar center
ENSG00000039600	0.636221	3.11444	3.07631	1.01239	0.31135		SOX30	11063	GO:0000122	negative regulation of transcription by RNA polymerase II
ENSG00000039650	509.67	-0.174472	0.148982	-1.1711	0.24156	0.415473	PNKP	11284	GO:0000718	nucleotide-excision repair, DNA damage removal
ENSG00000039987	0.709836	2.05329	2.78606	0.736985	0.461131		BEST2	54831	GO:0003674	molecular_function
ENSG00000040199	771.335	0.988783	0.16333	6.05389	1.41386e-09	3.55178e-08	PHLPP2	23035	GO:0001917	photoreceptor inner segment
ENSG00000040275	1045.05	0.144006	0.142285	1.01209	0.311494	0.494484	SPDL1	54908	GO:0000132	establishment of mitotic spindle orientation
ENSG00000040341	491.466	0.507025	0.159518	3.17849	0.00148045	0.00755889	STAU2	27067	GO:0003723	RNA binding
ENSG00000040487	175.339	0.0876402	0.233873	0.374734	0.707858	0.82581	SLC66A1	54896	GO:0005765	lysosomal membrane
ENSG00000040531	277.736	-0.185496	0.190352	-0.974492	0.329812	0.513732	CTNS	1497	GO:0002088	lens development in camera-type eye
ENSG00000040608	311.35	-0.422227	0.207439	-2.03543	0.0418078	0.115292	RTN4R	65078	GO:0005515	protein binding
ENSG00000040633	774.707	-0.378528	0.168574	-2.24547	0.0247379	0.0767898	PHF23	79142	GO:0005515	protein binding
ENSG00000040933	946.604	0.294806	0.133867	2.20223	0.0276488	0.0838367	INPP4A	3631	GO:0005515	protein binding
ENSG00000041353	172.109	-0.680242	0.318553	-2.13541	0.0327272	0.0954638	RAB27B	5874	GO:0002576	platelet degranulation
ENSG00000041357	2494.44	-0.0363994	0.155851	-0.233553	0.815332	0.895038	PSMA4	5685	GO:0000165	MAPK cascade
ENSG00000041515	0.506953	-2.15445	3.33509	-0.645996	0.518282		MYO16	23026	GO:0003774	motor activity
ENSG00000041802	1811.09	-0.212464	0.124212	-1.7105	0.0871732	0.200514	LSG1	55341	GO:0000054	ribosomal subunit export from nucleus
ENSG00000041880	354.255	-0.874884	0.178331	-4.90596	9.29712e-07	1.26035e-05	PARP3	10039	GO:0000723	telomere maintenance
ENSG00000041982	0.351089	0.645285	3.92641	0.164345	0.86946		TNC	3371	GO:0001649	osteoblast differentiation
ENSG00000041988	179.541	0.10794	0.200106	0.539414	0.589602	0.740144	THAP3	90326	GO:0000790	nuclear chromatin
ENSG00000042062	1.93985	0.896391	1.6327	0.549025	0.582988		RIPOR3	140876	GO:0005515	protein binding
ENSG00000042088	672.42	-0.0931322	0.160733	-0.579423	0.562304	0.719461	TDP1	55775	GO:0000012	single strand break repair
ENSG00000042286	36.9417	-0.927275	0.444966	-2.08392	0.0371671	0.105362	AIFM2	84883	GO:0003677	DNA binding
ENSG00000042317	68.0737	0.777699	0.319658	2.43291	0.014978	0.050859	SPATA7	55812	GO:0000226	microtubule cytoskeleton organization
ENSG00000042429	953.616	0.0699809	0.146588	0.4774	0.633077	0.772968	MED17	9440	GO:0003712	transcription coregulator activity
ENSG00000042445	304.844	-0.0501461	0.177093	-0.283162	0.777053	0.870917	RETSAT	54884	GO:0005640	nuclear outer membrane
ENSG00000042493	1125.32	-0.523258	0.13723	-3.813	0.000137292	0.0010017	CAPG	822	GO:0001726	ruffle
ENSG00000042753	1134.66	-0.0880959	0.17094	-0.515362	0.6063	0.75271	AP2S1	1175	GO:0005515	protein binding
ENSG00000042781	2.1743	1.5274	1.81464	0.841714	0.399948		USH2A	7399	GO:0001917	photoreceptor inner segment
ENSG00000042813	0.415281	-1.85284	3.61131	-0.513065	0.607906		ZPBP	11055	GO:0001669	acrosomal vesicle
ENSG00000042832	7.88994	1.42855	0.83338	1.71417	0.0864977	0.199289	TG	7038	GO:0005179	hormone activity
ENSG00000042980	6.88333	-1.33222	1.00637	-1.32379	0.185574	0.34647	ADAM28	10863	GO:0004175	endopeptidase activity
ENSG00000043093	490.669	0.599647	0.15716	3.81551	0.000135902	0.00099447	DCUN1D1	54165	GO:0000151	ubiquitin ligase complex
ENSG00000043143	2569.66	0.528051	0.156956	3.36432	0.000767325	0.00435973	JADE2	23338	GO:0000123	histone acetyltransferase complex
ENSG00000043355	94.4475	0.0140752	0.253489	0.0555258	0.95572	0.976867	ZIC2	7546	GO:0000978	RNA polymerase II cis-regulatory region sequence-specific DNA binding
ENSG00000043462	1639.7	-0.128257	0.135311	-0.947866	0.343198	0.527168	LCP2	3937	GO:0005515	protein binding
ENSG00000043514	544.248	-0.068985	0.15094	-0.457036	0.647645	0.782618	TRIT1	54802	GO:0003676	nucleic acid binding
ENSG00000043591	1.00945	0.678592	2.14529	0.316316	0.751762		ADRB1	153	GO:0001996	positive regulation of heart rate by epinephrine-norepinephrine
ENSG00000044090	509.755	-0.506474	0.159635	-3.1727	0.00151031	0.00768317	CUL7	9820	GO:0000226	microtubule cytoskeleton organization
ENSG00000044115	98.1863	-0.768658	0.281292	-2.7326	0.00628375	0.0250042	CTNNA1	1495	GO:0001541	ovarian follicle development
ENSG00000044446	1073.21	0.0531013	0.143818	0.369224	0.71196	0.82862	PHKA2	5256	GO:0004689	phosphorylase kinase activity
ENSG00000044459	783.825	0.797412	0.137006	5.82025	5.87592e-09	1.3061e-07	CNTLN	54875	GO:0005654	nucleoplasm
ENSG00000044524	43.5827	-1.7018	0.412965	-4.12094	3.77337e-05	0.000323902	EPHA3	2042	GO:0004714	transmembrane receptor protein tyrosine kinase activity
ENSG00000044574	920.039	-0.0834395	0.218884	-0.381205	0.703051	0.822646	HSPA5	3309	GO:0001554	luteolysis
ENSG00000046604	697.266	-1.11445	0.173009	-6.44157	1.18246e-10	3.62434e-09	DSG2	1829	GO:0001533	cornified envelope
ENSG00000046647	73.7798	-0.282313	0.286028	-0.987013	0.323636	0.506907	GEMIN8	54960	GO:0000387	spliceosomal snRNP assembly
ENSG00000046651	132.168	0.276835	0.222645	1.24339	0.213723	0.382828	OFD1	8481	GO:0000086	G2/M transition of mitotic cell cycle
ENSG00000046653	54.7869	0.965852	0.371795	2.59781	0.00938204	0.0349349	GPM6B	2824	GO:0001503	ossification
ENSG00000046889	2.93654	2.68	1.508	1.77719	0.0755374	0.179796	PREX2	80243	GO:0005096	GTPase activator activity
ENSG00000047056	755.219	-0.0630043	0.141697	-0.444642	0.656579	0.789644	WDR37	22884	GO:0005634	nucleus
ENSG00000047188	1017.14	0.48758	0.147411	3.30763	0.000940906	0.00516677	YTHDC2	64848	GO:0003723	RNA binding
ENSG00000047249	309.69	-0.703568	0.197634	-3.55996	0.000370912	0.00234911	ATP6V1H	51606	GO:0000221	vacuolar proton-transporting V-type ATPase, V1 domain
ENSG00000047315	3652.49	-0.158096	0.12959	-1.21997	0.222478	0.393234	POLR2B	5431	GO:0000398	mRNA splicing, via spliceosome
ENSG00000047346	337.608	0.396945	0.18432	2.15357	0.0312737	0.0922874	FAM214A	56204	GO:0005515	protein binding
ENSG00000047365	880.603	1.34726	0.157753	8.54034	1.33833e-17	1.16993e-15	ARAP2	116984	GO:0005096	GTPase activator activity
ENSG00000047410	6407.31	0.506581	0.14129	3.58539	0.000336572	0.00216468	TPR	7175	GO:0000122	negative regulation of transcription by RNA polymerase II
ENSG00000047457	4.18626	2.13119	1.23171	1.73027	0.083582	0.194062	CP	1356	GO:0004322	ferroxidase activity
ENSG00000047578	265.361	-0.114886	0.177594	-0.646901	0.517696	0.684944	KATNIP	23247	GO:0005615	extracellular space
ENSG00000047579	303.533	0.35886	0.170562	2.10398	0.0353798	0.10153	DTNBP1	84062	GO:0001956	positive regulation of neurotransmitter secretion
ENSG00000047617	1.36111	-2.37198	2.21893	-1.06898	0.28508		ANO2	57101	GO:0005229	intracellular calcium activated chloride channel activity
ENSG00000047621	482.74	0.347119	0.173313	2.00285	0.0451938	0.122328	C12orf4	57102	GO:0005737	cytoplasm
ENSG00000047634	0.696278	0.553901	2.82186	0.196289	0.844384		SCML1	6322	GO:0003682	chromatin binding
ENSG00000047644	1.22639	-0.881931	2.03699	-0.432958	0.665045		WWC3	55841	GO:0000122	negative regulation of transcription by RNA polymerase II
ENSG00000047648	0.781743	3.42944	2.84444	1.20566	0.227947		ARHGAP6	395	GO:0005096	GTPase activator activity
ENSG00000047662	19.1543	-0.1276	0.536484	-0.237846	0.812001	0.893162	FAM184B	27146
ENSG00000047849	7913.4	-0.305026	0.120043	-2.54098	0.0110543	0.0399207	MAP4	4134	GO:0000226	microtubule cytoskeleton organization
ENSG00000047932	2212.65	0.357463	0.171191	2.0881	0.036789	0.104521	GOPC	57120	GO:0000139	Golgi membrane
ENSG00000047936	0.213225	1.60707	4.08047	0.393843	0.693697		ROS1	6098	GO:0001558	regulation of cell growth
ENSG00000048028	1086.16	0.955601	0.181189	5.27405	1.33444e-07	2.23292e-06	USP28	57646	GO:0000077	DNA damage checkpoint
ENSG00000048052	30.456	1.07919	0.429426	2.5131	0.0119675	0.0424789	HDAC9	9734	GO:0000118	histone deacetylase complex
ENSG00000048140	585.668	-0.300504	0.173955	-1.72748	0.0840812	0.194862	TSPAN17	26262	GO:0000151	ubiquitin ligase complex
ENSG00000048162	406.919	-0.53836	0.173772	-3.09808	0.00194781	0.00946899	NOP16	51491	GO:0003723	RNA binding
ENSG00000048342	9.18524	0.938413	0.779927	1.20321	0.228897	0.400621	CC2D2A	57545	GO:0001843	neural tube closure
ENSG00000048392	152.973	-0.651603	0.241304	-2.70034	0.00692685	0.0271203	RRM2B	50484	GO:0001822	kidney development
ENSG00000048405	1211.36	0.566185	0.132649	4.26831	1.96964e-05	0.00018345	ZNF800	168850	GO:0003677	DNA binding
ENSG00000048462	0.33893	0.645285	3.97969	0.162144	0.871192		TNFRSF17	608	GO:0002250	adaptive immune response
ENSG00000048471	218.386	-0.370343	0.519432	-0.712976	0.475861	0.648475	SNX29	92017	GO:0035091	phosphatidylinositol binding
ENSG00000048544	166.942	0.724335	0.210656	3.43847	0.000585001	0.00345576	MRPS10	55173	GO:0003674	molecular_function
ENSG00000048545	0.450768	2.6071	3.84897	0.67735	0.498184		GUCA1A	2978	GO:0001917	photoreceptor inner segment
ENSG00000048649	3174.69	0.833186	0.11865	7.0222	2.18403e-12	9.1527e-11	RSF1	51773	GO:0000790	nuclear chromatin
ENSG00000048707	1878.23	0.364273	0.167884	2.16979	0.0300231	0.0893167	VPS13D	55187	GO:0006623	protein targeting to vacuole
ENSG00000048740	4773.72	0.0467279	0.152298	0.306818	0.758982	0.859323	CELF2	10659	GO:0000381	regulation of alternative mRNA splicing, via spliceosome
ENSG00000048828	1973.83	0.155474	0.143317	1.08482	0.278	0.456997	FAM120A	23196	GO:0003723	RNA binding
ENSG00000048991	1992.66	0.404418	0.121993	3.31511	0.000916082	0.00504894	R3HDM1	23518	GO:0003723	RNA binding
ENSG00000049089	35.8847	-0.735706	0.412477	-1.78363	0.074484	0.178034	COL9A2	1298	GO:0001501	skeletal system development
ENSG00000049130	3.00211	0.830702	1.29155	0.643181	0.520106	0.686735	KITLG	4254	GO:0000165	MAPK cascade
ENSG00000049167	132.771	0.424086	0.242768	1.74687	0.0806592	0.188936	ERCC8	1161	GO:0000012	single strand break repair
ENSG00000049192	4.59947	0.25698	1.06456	0.241397	0.809248	0.891109	ADAMTS6	11174	GO:0003279	cardiac septum development
ENSG00000049239	2825.32	-1.03953	0.141833	-7.32924	2.31453e-13	1.16588e-11	H6PD	9563	GO:0004345	glucose-6-phosphate dehydrogenase activity
ENSG00000049245	1757.97	0.626948	0.161903	3.87236	0.000107785	0.000812826	VAMP3	9341	GO:0001921	positive regulation of receptor recycling
ENSG00000049246	8.33234	1.12483	0.847517	1.32721	0.184439	0.344822	PER3	8863	GO:0000122	negative regulation of transcription by RNA polymerase II
ENSG00000049249	20.6189	3.39564	1.30908	2.59391	0.00948918	0.0352616	TNFRSF9	3604	GO:0005515	protein binding
ENSG00000049283	1.48679	-1.33126	1.99355	-0.667785	0.504271		EPN3	55040	GO:0005515	protein binding
ENSG00000049323	8.26871	-1.59171	0.868912	-1.83184	0.0669746	0.164863	LTBP1	4052	GO:0001527	microfibril
ENSG00000049449	405.582	-0.660067	0.167149	-3.94897	7.84893e-05	0.000613993	RCN1	5954	GO:0005509	calcium ion binding
ENSG00000049540	9.00529	-0.946988	0.820773	-1.15378	0.248592	0.42357	ELN	2006	GO:0003151	outflow tract morphogenesis
ENSG00000049541	810.755	-1.17858	0.141738	-8.31522	9.15814e-17	7.31675e-15	RFC2	5982	GO:0003689	DNA clamp loader activity
ENSG00000049618	4692.65	0.171175	0.137478	1.24511	0.213091	0.382117	ARID1B	57492	GO:0002931	response to ischemia
ENSG00000049656	2543.59	0.0849513	0.141295	0.601234	0.547684	0.708323	CLPTM1L	81037	GO:0005515	protein binding
ENSG00000049759	92.5278	-0.576739	0.368426	-1.56541	0.117486	0.24997	NEDD4L	23327	GO:0000122	negative regulation of transcription by RNA polymerase II
ENSG00000049768	13.5676	0.66259	0.644823	1.02755	0.30416	0.486392	FOXP3	50943	GO:0000122	negative regulation of transcription by RNA polymerase II
ENSG00000049769	66.2206	-0.484618	0.318512	-1.52151	0.128133	0.266348	PPP1R3F	89801	GO:0000164	protein phosphatase type 1 complex
ENSG00000049860	442.367	0.0148661	0.165159	0.0900103	0.928279	0.961626	HEXB	3074	GO:0001501	skeletal system development
ENSG00000049883	355.263	-0.0552272	0.168501	-0.327757	0.743096	0.848966	PTCD2	79810	GO:0001822	kidney development
ENSG00000050030	366.717	1.29668	0.251619	5.15333	2.55904e-07	3.99407e-06	NEXMIF	340533	GO:0001953	negative regulation of cell-matrix adhesion
ENSG00000050130	533.459	-0.0437724	0.155441	-0.281602	0.778249	0.871456	JKAMP	51528	GO:0005789	endoplasmic reticulum membrane
ENSG00000050165	0.315293	0.645285	4.08047	0.15814	0.874347		DKK3	27122	GO:0005515	protein binding
ENSG00000050344	69.0359	0.633089	0.394186	1.60607	0.108259	0.235222	NFE2L3	9603	GO:0000122	negative regulation of transcription by RNA polymerase II
ENSG00000050393	3309.94	0.0943421	0.136568	0.690806	0.489688	0.661262	MCUR1	63933	GO:0005515	protein binding
ENSG00000050405	926.627	-0.169089	0.155526	-1.08721	0.276946	0.455901	LIMA1	51474	GO:0001725	stress fiber
ENSG00000050426	1389.93	-0.344283	0.137312	-2.50731	0.0121655	0.0430017	LETMD1	25875	GO:0005515	protein binding
ENSG00000050438	3392.78	0.86936	0.192643	4.51279	6.39791e-06	6.84903e-05	SLC4A8	9498	GO:0005452	inorganic anion exchanger activity
ENSG00000050555	3.49102	-3.88053	1.59727	-2.42947	0.015121	0.0512729	LAMC3	10319	GO:0005198	structural molecule activity
ENSG00000050628	5.41396	2.26146	1.03735	2.18004	0.0292549	0.087549	PTGER3	5733	GO:0004957	prostaglandin E receptor activity
ENSG00000050748	1186.19	0.222145	0.136427	1.62831	0.10346	0.227738	MAPK9	5601	GO:0004705	JUN kinase activity
ENSG00000050767	1.43249	0.603795	2.14024	0.282116	0.777855		COL23A1	91522	GO:0005201	extracellular matrix structural constituent
ENSG00000050820	0.33893	0.645285	3.97969	0.162144	0.871192		BCAR1	9564	GO:0001558	regulation of cell growth
ENSG00000051009	896.676	0.0560865	0.162241	0.3457	0.729568	0.840663	FAM160A2	84067	GO:0005515	protein binding
ENSG00000051108	488.871	0.409033	0.168572	2.42646	0.0152469	0.051646	HERPUD1	9709	GO:0003674	molecular_function
ENSG00000051128	31.6932	-1.45647	0.498232	-2.92328	0.00346363	0.0152588	HOMER3	9454	GO:0005515	protein binding
ENSG00000051180	767.757	0.112083	0.163901	0.683847	0.494072	0.664787	RAD51	5888	GO:0000150	recombinase activity
ENSG00000051341	2649.97	0.386296	0.148246	2.60577	0.00916667	0.0342838	POLQ	10721	GO:0000724	double-strand break repair via homologous recombination
ENSG00000051382	977.038	-0.530692	0.170398	-3.11442	0.00184305	0.00906819	PIK3CB	5291	GO:0000187	activation of MAPK activity
ENSG00000051523	382.132	-1.49731	0.17163	-8.72407	2.68372e-18	2.57716e-16	CYBA	1535	GO:0001666	response to hypoxia
ENSG00000051596	12.9922	-5.84519	1.31059	-4.45996	8.19766e-06	8.52294e-05	THOC3	84321	GO:0000346	transcription export complex
ENSG00000051620	166.663	-0.961599	0.224219	-4.28866	1.79757e-05	0.00016953	HEBP2	23593	GO:0005515	protein binding
ENSG00000051825	2210.34	0.410632	0.135312	3.0347	0.00240778	0.0112667	MPHOSPH9	10198	GO:0000139	Golgi membrane
ENSG00000052126	809.533	0.0848424	0.163263	0.519668	0.603295	0.750758	PLEKHA5	54477	GO:0005515	protein binding
ENSG00000052344	0.46877	-0.208693	3.25012	-0.0642107	0.948802		PRSS8	5652	GO:0004252	serine-type endopeptidase activity
ENSG00000052723	3810.8	0.300714	0.140984	2.13297	0.0329273	0.0958894	SIKE1	80143	GO:0005515	protein binding
ENSG00000052749	567.067	-0.892083	0.178787	-4.98965	6.04892e-07	8.65133e-06	RRP12	23223	GO:0003723	RNA binding
ENSG00000052795	833.26	0.147716	0.171104	0.863309	0.387967	0.570968	FNIP2	57600	GO:0000122	negative regulation of transcription by RNA polymerase II
ENSG00000052802	953.239	1.40278	0.194917	7.19682	6.16312e-13	2.82691e-11	MSMO1	6307	GO:0000254	C-4 methylsterol oxidase activity
ENSG00000052841	2039.4	-0.0410984	0.12286	-0.334515	0.737991	0.846109	TTC17	55761	GO:0005515	protein binding
ENSG00000052850	2.8692	-0.350562	1.36505	-0.256813	0.797323	0.883779	ALX4	60529	GO:0000790	nuclear chromatin
ENSG00000053108	12.6538	-1.85423	0.715749	-2.59061	0.00958054	0.0355265	FSTL4	23105	GO:0005509	calcium ion binding
ENSG00000053254	794.813	-0.337469	0.139393	-2.42099	0.0154782	0.052257	FOXN3	1112	GO:0000790	nuclear chromatin
ENSG00000053328	0.464635	-0.187724	3.52305	-0.0532844	0.957505		METTL24	728464	GO:0005576	extracellular region
ENSG00000053371	268.55	0.136864	0.207866	0.658425	0.510265	0.678711	AKR7A2	8574	GO:0004032	alditol:NADP+ 1-oxidoreductase activity
ENSG00000053372	1313.22	-0.819472	0.169225	-4.84249	1.28223e-06	1.66081e-05	MRTO4	51154	GO:0000027	ribosomal large subunit assembly
ENSG00000053438	522.183	-0.502398	0.177056	-2.8375	0.00454685	0.0190821	NNAT	4826	GO:0005737	cytoplasm
ENSG00000053501	98.8436	-0.813682	0.266059	-3.05827	0.00222618	0.0105324	USE1	55850	GO:0005484	SNAP receptor activity
ENSG00000053524	27.5632	1.34177	0.524129	2.56001	0.010467	0.0381389	MCF2L2	23101	GO:0005085	guanyl-nucleotide exchange factor activity
ENSG00000053702	109.497	-0.0232745	0.25522	-0.0911939	0.927338	0.961264	NRIP2	83714	GO:0004190	aspartic-type endopeptidase activity
ENSG00000053747	1.04524	0.757966	2.23893	0.338539	0.734957		LAMA3	3909	GO:0001738	morphogenesis of a polarized epithelium
ENSG00000053770	1401.79	0.0777848	0.157051	0.495284	0.620399	0.763493	AP5M1	55745	GO:0005764	lysosome
ENSG00000053900	478.694	0.193411	0.166996	1.15818	0.246791	0.421255	ANAPC4	29945	GO:0004842	ubiquitin-protein transferase activity
ENSG00000053918	0.343065	0.645285	3.96125	0.162899	0.870598		KCNQ1	3784	GO:0005249	voltage-gated potassium channel activity
ENSG00000054116	1502.45	0.210124	0.126403	1.66233	0.096446	0.21618	TRAPPC3	27095	GO:0000139	Golgi membrane
ENSG00000054118	1555.21	0.791986	0.145662	5.43715	5.41398e-08	9.87306e-07	THRAP3	9967	GO:0000381	regulation of alternative mRNA splicing, via spliceosome
ENSG00000054148	654.494	-1.2294	0.185596	-6.62404	3.49505e-11	1.18905e-09	PHPT1	29085	GO:0005515	protein binding
ENSG00000054179	12.3252	0.128067	0.808847	0.158333	0.874195	0.93113	ENTPD2	954	GO:0005524	ATP binding
ENSG00000054219	0.398678	2.45486	3.69935	0.663592	0.506952		LY75	4065	GO:0005887	integral component of plasma membrane
ENSG00000054267	3896.5	0.406032	0.120842	3.36002	0.000779356	0.00441497	ARID4B	51742	GO:0000976	transcription regulatory region sequence-specific DNA binding
ENSG00000054277	25.2625	-1.83004	0.568178	-3.22089	0.00127795	0.00670228	OPN3	23596	GO:0001750	photoreceptor outer segment
ENSG00000054282	227.35	0.0862606	0.185499	0.465018	0.641919	0.778872	SDCCAG8	10806	GO:0000086	G2/M transition of mitotic cell cycle
ENSG00000054356	0.315293	0.645285	4.08047	0.15814	0.874347		PTPRN	5798	GO:0000302	response to reactive oxygen species
ENSG00000054392	133.698	-0.907392	0.247613	-3.66456	0.000247763	0.0016609	HHAT	55733	GO:0005515	protein binding
ENSG00000054523	554.603	0.0872274	0.168763	0.516863	0.605252	0.752085	KIF1B	23095	GO:0003777	microtubule motor activity
ENSG00000054598	0.343065	0.645285	3.96125	0.162899	0.870598		FOXC1	2296	GO:0000122	negative regulation of transcription by RNA polymerase II
ENSG00000054611	287.859	-0.611579	0.17491	-3.49653	0.000471346	0.00287677	TBC1D22A	25771	GO:0005096	GTPase activator activity
ENSG00000054654	524.995	1.39109	0.582156	2.38954	0.0168694	0.0561947	SYNE2	23224	GO:0003779	actin binding
ENSG00000054690	1.28481	0.595094	2.05602	0.289439	0.772245		PLEKHH1	57475	GO:0005856	cytoskeleton
ENSG00000054793	2782.06	-1.01335	0.16082	-6.30111	2.95521e-10	8.53465e-09	ATP9A	10079	GO:0000287	magnesium ion binding
ENSG00000054796	0.185453	1.60707	4.08047	0.393843	0.693697		SPO11	23626	GO:0000228	nuclear chromosome
ENSG00000054803	0.225384	1.60707	4.08047	0.393843	0.693697		CBLN4	140689	GO:0005576	extracellular region
ENSG00000054938	0.125705	-0.316488	4.08047	-0.0775615	0.938177		CHRDL2	25884	GO:0001503	ossification
ENSG00000054965	2562.22	-0.0614276	0.119192	-0.515365	0.606298	0.75271	FAM168A	23201	GO:0005515	protein binding
ENSG00000054967	365.033	-0.0172232	0.169872	-0.101389	0.919241	0.957709	RELT	84957	GO:0005515	protein binding
ENSG00000054983	2.23362	1.72992	1.58725	1.08988	0.275764	0.454609	GALC	2581	GO:0004336	galactosylceramidase activity
ENSG00000055044	1110.51	-0.356087	0.138086	-2.57872	0.00991658	0.0365502	NOP58	51602	GO:0001094	TFIID-class transcription factor complex binding
ENSG00000055070	1785.81	-0.738772	0.1339	-5.51735	3.44143e-08	6.57074e-07	SZRD1	26099
ENSG00000055118	226.767	-2.84479	0.241684	-11.7707	5.5256e-32	1.85717e-29	KCNH2	3757	GO:0003064	regulation of heart rate by hormone
ENSG00000055130	487.868	0.264991	0.154935	1.71033	0.0872042	0.200556	CUL1	8454	GO:0000082	G1/S transition of mitotic cell cycle
ENSG00000055147	228.718	-0.0253282	0.194646	-0.130124	0.896468	0.944533	FAM114A2	10827	GO:0005515	protein binding
ENSG00000055163	5745.77	0.65121	0.136541	4.76934	1.84834e-06	2.28192e-05	CYFIP2	26999	GO:0000902	cell morphogenesis
ENSG00000055208	2819.72	0.0345949	0.132286	0.261515	0.793695	0.881713	TAB2	23118	GO:0000187	activation of MAPK activity
ENSG00000055211	679.575	0.919154	0.169078	5.43626	5.44115e-08	9.90098e-07	GINM1	116254	GO:0005515	protein binding
ENSG00000055332	5249.34	0.448251	0.158768	2.82331	0.00475306	0.0198068	EIF2AK2	5610	GO:0000186	activation of MAPKK activity
ENSG00000055483	1990.85	-0.463015	0.124755	-3.71138	0.000206131	0.00142241	USP36	57602	GO:0003723	RNA binding
ENSG00000055609	2268.02	0.868231	0.202405	4.28956	1.79024e-05	0.000168921	KMT2C	58508	GO:0003677	DNA binding
ENSG00000055732	0.225384	1.60707	4.08047	0.393843	0.693697		MCOLN3	55283	GO:0000421	autophagosome membrane
ENSG00000055813	1.63843	2.36316	1.88527	1.25348	0.21003		CCDC85A	114800	GO:0005515	protein binding
ENSG00000055917	5011.86	0.396144	0.147535	2.68508	0.00725135	0.0281757	PUM2	23369	GO:0003723	RNA binding
ENSG00000055950	920.118	0.0957897	0.153647	0.623442	0.532994	0.697155	MRPL43	84545	GO:0003723	RNA binding
ENSG00000055955	19.9558	0.180214	0.582383	0.309443	0.756985	0.857751	ITIH4	3700	GO:0002576	platelet degranulation
ENSG00000055957	1.0173	-1.83017	2.47523	-0.739396	0.459666		ITIH1	3697	GO:0004867	serine-type endopeptidase inhibitor activity
ENSG00000056050	80.2929	-1.28728	0.302308	-4.25817	2.06109e-05	0.000191146	HPF1	54969	GO:0005515	protein binding
ENSG00000056097	1908.47	0.0867014	0.14072	0.616127	0.537811	0.701483	ZFR	51663	GO:0003677	DNA binding
ENSG00000056277	387.509	0.638047	0.169674	3.76042	0.000169627	0.00119808	ZNF280C	55609	GO:0000790	nuclear chromatin
ENSG00000056487	186.254	0.281768	0.203722	1.3831	0.166633	0.320886	PHF21B	112885	GO:0046872	metal ion binding
ENSG00000056558	68.711	-0.520028	0.916942	-0.567133	0.570624	0.726032	TRAF1	7185	GO:0005164	tumor necrosis factor receptor binding
ENSG00000056586	2934.56	0.32132	0.186816	1.71999	0.0854351	0.19732	RC3H2	54542	GO:0000209	protein polyubiquitination
ENSG00000056736	170.579	0.615636	0.269924	2.28077	0.0225619	0.0714227	IL17RB	55540	GO:0001558	regulation of cell growth
ENSG00000056972	88.2101	0.236407	0.302343	0.781915	0.434265	0.614426	TRAF3IP2	10758	GO:0001783	B cell apoptotic process
ENSG00000057019	655.764	0.627168	0.184065	3.40732	0.000656051	0.00382557	DCBLD2	131566	GO:0005515	protein binding
ENSG00000057252	1268.43	0.208823	0.152352	1.37066	0.170482	0.325374	SOAT1	6646	GO:0000062	fatty-acyl-CoA binding
ENSG00000057468	3.62485	1.24604	1.3074	0.953071	0.340554	0.524845	MSH4	4438	GO:0000228	nuclear chromosome
ENSG00000057608	1988.51	0.115421	0.13343	0.865032	0.387021	0.57035	GDI2	2665	GO:0003723	RNA binding
ENSG00000057657	4.97557	0.278155	1.09165	0.254801	0.798876	0.884435	PRDM1	639	GO:0000122	negative regulation of transcription by RNA polymerase II
ENSG00000057663	206.194	-0.880207	0.201639	-4.36527	1.26967e-05	0.000125194	ATG5	9474	GO:0000045	autophagosome assembly
ENSG00000057704	2.40889	0.091579	1.39409	0.0656908	0.947624	0.972825	TMCC3	57458	GO:0005515	protein binding
ENSG00000057757	1441.85	0.303039	0.130065	2.3299	0.0198115	0.0639517	PITHD1	57095	GO:0005634	nucleus
ENSG00000057935	708.935	-0.265824	0.150244	-1.76928	0.0768477	0.182114	MTA3	57504	GO:0000122	negative regulation of transcription by RNA polymerase II
ENSG00000058056	2115.04	1.01265	0.147282	6.87561	6.17268e-12	2.37338e-10	USP13	8975	GO:0004197	cysteine-type endopeptidase activity
ENSG00000058063	2771.04	0.49265	0.134245	3.66978	0.000242755	0.00163199	ATP11B	23200	GO:0000287	magnesium ion binding
ENSG00000058091	203.74	-1.56591	0.30737	-5.09455	3.49562e-07	5.303e-06	CDK14	5218	GO:0000083	regulation of transcription involved in G1/S transition of mitotic cell cycle
ENSG00000058262	7341.93	0.133881	0.115632	1.15782	0.246937	0.421376	SEC61A1	29927	GO:0005048	signal sequence binding
ENSG00000058272	2895.02	0.845648	0.134457	6.28937	3.18753e-10	9.16485e-09	PPP1R12A	4659	GO:0000086	G2/M transition of mitotic cell cycle
ENSG00000058335	4.76114	-0.410749	1.03611	-0.396433	0.691785	0.815189	RASGRF1	5923	GO:0000165	MAPK cascade
ENSG00000058404	0.415281	-1.85284	3.61131	-0.513065	0.607906		CAMK2B	816	GO:0003779	actin binding
ENSG00000058453	393.948	0.148097	0.175075	0.845907	0.397604	0.580169	CROCC	9696	GO:0001917	photoreceptor inner segment
ENSG00000058600	799.315	-0.235181	0.138471	-1.69841	0.0894297	0.20404	POLR3E	55718	GO:0003899	DNA-directed 5'-3' RNA polymerase activity
ENSG00000058668	20091.3	0.63952	0.135525	4.71884	2.37199e-06	2.82984e-05	ATP2B4	493	GO:0003407	neural retina development
ENSG00000058673	1439.7	0.307466	0.150353	2.04496	0.0408589	0.113288	ZC3H11A	9877	GO:0000346	transcription export complex
ENSG00000058729	590.85	-0.490329	0.178411	-2.74832	0.00599019	0.0239928	RIOK2	55781	GO:0004672	protein kinase activity
ENSG00000058799	179.608	-0.513009	0.210926	-2.43217	0.0150087	0.0509453	YIPF1	54432	GO:0000138	Golgi trans cisterna
ENSG00000058804	2865.12	0.107335	0.143977	0.745499	0.45597	0.631882	NDC1	55706	GO:0005635	nuclear envelope
ENSG00000058866	6.66597	-0.614553	0.895152	-0.686535	0.492376	0.663489	DGKG	1608	GO:0003951	NAD+ kinase activity
ENSG00000059122	502.224	-0.132153	0.171106	-0.772346	0.43991	0.619248	FLYWCH1	84256	GO:0003677	DNA binding
ENSG00000059145	491.812	0.186774	0.156259	1.19529	0.231975	0.404338	UNKL	64718	GO:0000209	protein polyubiquitination
ENSG00000059377	498.161	0.120957	0.159305	0.75928	0.447685	0.62529	TBXAS1	6916	GO:0001516	prostaglandin biosynthetic process
ENSG00000059378	1035.51	0.644982	0.143692	4.48865	7.16747e-06	7.56894e-05	PARP12	64761	GO:0003723	RNA binding
ENSG00000059573	3006.43	0.139571	0.155018	0.900355	0.367931	0.552152	ALDH18A1	5832	GO:0003723	RNA binding
ENSG00000059588	3123.42	-0.347624	0.120506	-2.88469	0.00391793	0.016875	TARBP1	6894	GO:0003723	RNA binding
ENSG00000059691	206.114	0.136855	0.205953	0.664494	0.506374	0.675281	GATB	5188	GO:0005515	protein binding
ENSG00000059728	275.208	0.681001	0.184584	3.68938	0.000224799	0.00152744	MXD1	4084	GO:0000122	negative regulation of transcription by RNA polymerase II
ENSG00000059758	315.749	1.3015	0.182045	7.14932	8.72112e-13	3.89038e-11	CDK17	5128	GO:0000083	regulation of transcription involved in G1/S transition of mitotic cell cycle
ENSG00000059769	251.965	0.363093	0.194962	1.86237	0.0625506	0.156702	DNAJC25	548645	GO:0005789	endoplasmic reticulum membrane
ENSG00000059804	92.7307	1.33872	0.294931	4.53909	5.64987e-06	6.153e-05	SLC2A3	6515	GO:0005355	glucose transmembrane transporter activity
ENSG00000059915	17.133	-0.523194	0.553541	-0.945176	0.344569	0.528567	PSD	5662	GO:0005086	ARF guanyl-nucleotide exchange factor activity
ENSG00000060069	891.405	0.0309349	0.142304	0.217385	0.827908	0.903198	CTDP1	9150	GO:0000922	spindle pole
ENSG00000060138	782.248	-0.186566	0.200924	-0.928542	0.353127	0.537591	YBX3	8531	GO:0000122	negative regulation of transcription by RNA polymerase II
ENSG00000060140	19.2275	0.445008	0.67893	0.655455	0.512175	0.68058	STYK1	55359	GO:0004715	non-membrane spanning protein tyrosine kinase activity
ENSG00000060237	13191.4	0.112095	0.128374	0.873187	0.382561	0.56639	WNK1	65125	GO:0002028	regulation of sodium ion transport
ENSG00000060303	0.185453	1.60707	4.08047	0.393843	0.693697		RPS17P5	442216
ENSG00000060339	2630.81	0.376825	0.140857	2.67524	0.00746763	0.0288905	CCAR1	55749	GO:0000398	mRNA splicing, via spliceosome
ENSG00000060491	1614.31	0.0730284	0.143036	0.510558	0.60966	0.755545	OGFR	11054	GO:0001558	regulation of cell growth
ENSG00000060558	4306.94	-0.102181	0.131453	-0.777318	0.436971	0.616643	GNA15	2769	GO:0001508	action potential
ENSG00000060566	239.435	-0.62409	0.525664	-1.18724	0.235132	0.408054	CREB3L3	84699	GO:0000139	Golgi membrane
ENSG00000060642	433.981	0.176503	0.176051	1.00257	0.316069	0.499275	PIGV	55650	GO:0000009	alpha-1,6-mannosyltransferase activity
ENSG00000060656	1.55045	-1.47905	2.00644	-0.737151	0.46103		PTPRU	10076	GO:0004725	protein tyrosine phosphatase activity
ENSG00000060688	587.969	0.0835021	0.15002	0.556608	0.577796	0.731589	SNRNP40	9410	GO:0000375	RNA splicing, via transesterification reactions
ENSG00000060709	2.10539	0.403521	1.55353	0.259745	0.795061		RIMBP2	23504	GO:0005886	plasma membrane
ENSG00000060749	3055.71	0.3047	0.166339	1.83181	0.0669804	0.164863	QSER1	79832
ENSG00000060762	261.776	0.386245	0.182109	2.12095	0.0339258	0.0982542	MPC1	51660	GO:0003674	molecular_function
ENSG00000060971	534.659	-0.378672	0.186062	-2.03519	0.0418316	0.115293	ACAA1	30	GO:0000038	very long-chain fatty acid metabolic process
ENSG00000060982	741.54	-0.82415	0.187039	-4.40629	1.05155e-05	0.000106212	BCAT1	586	GO:0000082	G1/S transition of mitotic cell cycle
ENSG00000061273	1229.55	-0.420735	0.15737	-2.67355	0.00750533	0.0290065	HDAC7	51564	GO:0000118	histone deacetylase complex
ENSG00000061337	1062.87	-1.83223	0.158662	-11.548	7.55873e-31	2.30234e-28	LZTS1	11178	GO:0005515	protein binding
ENSG00000061492	2.77233	4.21191	1.71749	2.45237	0.0141918	0.0486956	WNT8A	7478	GO:0005109	frizzled binding
ENSG00000061656	89.0636	0.139744	0.303292	0.460757	0.644973	0.780841	SPAG4	6676	GO:0005198	structural molecule activity
ENSG00000061676	412.088	0.841383	0.159792	5.2655	1.39809e-07	2.31952e-06	NCKAP1	10787	GO:0000902	cell morphogenesis
ENSG00000061794	1714.42	-0.17576	0.139011	-1.26435	0.206103	0.372921	MRPS35	60488	GO:0003723	RNA binding
ENSG00000061918	3163.76	0.396418	0.133807	2.9626	0.00305048	0.0137374	GUCY1B1	2983	GO:0004383	guanylate cyclase activity
ENSG00000061936	1306.02	-0.291182	0.132297	-2.20097	0.0277382	0.0840684	SFSWAP	6433	GO:0000380	alternative mRNA splicing, via spliceosome
ENSG00000061938	1728.77	-0.751168	0.143889	-5.22046	1.78484e-07	2.89223e-06	TNK2	10188	GO:0004674	protein serine/threonine kinase activity
ENSG00000061987	1219.38	0.534205	0.155167	3.44277	0.000575781	0.00340994	MON2	23041	GO:0005515	protein binding
ENSG00000062038	3.93139	1.45027	1.11719	1.29815	0.194236	0.357582	CDH3	1001	GO:0001895	retina homeostasis
ENSG00000062194	1700.28	0.395977	0.124505	3.18041	0.00147065	0.00752266	GPBP1	65056	GO:0003677	DNA binding
ENSG00000062282	107.33	-1.04315	0.256103	-4.07315	4.63806e-05	0.000389717	DGAT2	84649	GO:0003846	2-acylglycerol O-acyltransferase activity
ENSG00000062485	201.769	-0.566385	0.219907	-2.57556	0.0100077	0.0368207	CS	1431	GO:0003723	RNA binding
ENSG00000062524	5.07409	0.341162	0.962752	0.354361	0.723069	0.835984	LTK	4058	GO:0004672	protein kinase activity
ENSG00000062582	7.80862	-0.647141	0.8118	-0.797167	0.425354	0.606484	MRPS24	64951	GO:0003723	RNA binding
ENSG00000062598	852.91	0.14576	0.135881	1.0727	0.283404	0.463409	ELMO2	63916	GO:0005515	protein binding
ENSG00000062650	3982.38	0.394966	0.123392	3.2009	0.00136998	0.00710654	WAPL	23063	GO:0000278	mitotic cell cycle
ENSG00000062716	760.783	-0.98741	0.193106	-5.1133	3.16579e-07	4.85172e-06	VMP1	81671	GO:0000045	autophagosome assembly
ENSG00000062725	1402.13	0.0589397	0.169386	0.347961	0.72787	0.839591	APPBP2	10513	GO:0003777	microtubule motor activity
ENSG00000062822	1387.56	-0.346932	0.161064	-2.154	0.0312401	0.0922022	POLD1	5424	GO:0000109	nucleotide-excision repair complex
ENSG00000063015	4.5591	0.896762	1.04023	0.862083	0.388642	0.571615	SEZ6	124925	GO:0005515	protein binding
ENSG00000063046	187.758	-1.08573	0.266943	-4.06726	4.75692e-05	0.000398502	EIF4B	1975	GO:0001731	formation of translation preinitiation complex
ENSG00000063127	44.696	0.0145278	0.367115	0.039573	0.968434	0.983072	SLC6A16	28968	GO:0005326	neurotransmitter transmembrane transporter activity
ENSG00000063169	401.793	0.197425	0.170891	1.15526	0.247982	0.422825	BICRA	29998	GO:0003713	transcription coactivator activity
ENSG00000063176	406.651	-0.428547	0.167916	-2.55215	0.010706	0.0388717	SPHK2	56848	GO:0000786	nucleosome
ENSG00000063177	1871.82	1.19231	0.161889	7.36499	1.77163e-13	9.08846e-12	RPL18	6141	GO:0000184	nuclear-transcribed mRNA catabolic process, nonsense-mediated decay
ENSG00000063180	13.3146	-0.776536	0.635624	-1.22169	0.221825	0.392329	CA11	770	GO:0005576	extracellular region
ENSG00000063241	441.468	-0.586168	0.176828	-3.31491	0.00091673	0.00505108	ISOC2	79763	GO:0003824	catalytic activity
ENSG00000063244	5289.11	-0.0625189	0.137871	-0.453461	0.650217	0.784996	U2AF2	11338	GO:0000243	commitment complex
ENSG00000063245	1364.78	0.6014	0.176276	3.4117	0.000645594	0.00377142	EPN1	29924	GO:0001701	in utero embryonic development
ENSG00000063322	1185.44	-0.00782979	0.133762	-0.0585354	0.953322	0.975644	MED29	55588	GO:0005515	protein binding
ENSG00000063438	193.872	0.322449	0.206182	1.5639	0.11784	0.250483
ENSG00000063587	745.549	0.295459	0.163276	1.80957	0.0703627	0.171114	ZNF275	10838	GO:0000790	nuclear chromatin
ENSG00000063601	1137.36	-0.199697	0.152868	-1.30633	0.191439	0.35387	MTMR1	8776	GO:0004438	phosphatidylinositol-3-phosphatase activity
ENSG00000063660	159.541	-1.65304	0.259722	-6.36466	1.95725e-10	5.76353e-09	GPC1	2817	GO:0001523	retinoid metabolic process
ENSG00000063761	86.2783	-0.297737	0.281383	-1.05812	0.290001	0.47057	ADCK1	57143	GO:0004674	protein serine/threonine kinase activity
ENSG00000063854	327.979	0.147077	0.179274	0.820402	0.411987	0.593678	HAGH	3029	GO:0004416	hydroxyacylglutathione hydrolase activity
ENSG00000063978	233.445	0.330158	0.20483	1.61186	0.106992	0.233352	RNF4	6047	GO:0003677	DNA binding
ENSG00000064012	1320.93	0.397062	0.159342	2.49189	0.0127065	0.0445025	CASP8	841	GO:0004197	cysteine-type endopeptidase activity
ENSG00000064042	2926.28	-1.73319	0.155079	-11.1761	5.33739e-29	1.36904e-26	LIMCH1	22998	GO:0001725	stress fiber
ENSG00000064102	1066.13	0.032703	0.185036	0.176739	0.859714	0.921801	INTS13	55726	GO:0005515	protein binding
ENSG00000064115	5689.08	0.138955	0.134505	1.03308	0.301565	0.48328	TM7SF3	51768	GO:0003674	molecular_function
ENSG00000064199	3.07609	0.72416	1.42827	0.507017	0.612143	0.757545	SPA17	53340	GO:0003351	epithelial cilium movement involved in extracellular fluid movement
ENSG00000064201	1.64996	-2.68116	1.97935	-1.35457	0.175555		TSPAN32	10077	GO:0003674	molecular_function
ENSG00000064205	1.85119	-2.8933	1.96496	-1.47245	0.140901		CCN5	8839	GO:0005178	integrin binding
ENSG00000064225	5.7881	-1.14321	1.01183	-1.12985	0.258538	0.435755	ST3GAL6	10402	GO:0000139	Golgi membrane
ENSG00000064270	2.78854	0.470636	1.32572	0.355005	0.722586	0.835687	ATP2C2	9914	GO:0000139	Golgi membrane
ENSG00000064300	32.8123	-2.25434	0.611557	-3.68624	0.000227594	0.00154374	NGFR	4804	GO:0001540	amyloid-beta binding
ENSG00000064309	492.041	-0.529276	0.156952	-3.37222	0.000745659	0.00425772	CDON	50937	GO:0001708	cell fate specification
ENSG00000064313	1505.02	0.528483	0.152317	3.46963	0.000521181	0.00313191	TAF2	6873	GO:0000086	G2/M transition of mitotic cell cycle
ENSG00000064393	1515.7	0.23936	0.138443	1.72895	0.083818	0.194468	HIPK2	28996	GO:0000122	negative regulation of transcription by RNA polymerase II
ENSG00000064419	2505.84	0.096154	0.139492	0.689314	0.490625	0.662115	TNPO3	23534	GO:0005515	protein binding
ENSG00000064489	1.39308	-1.40677	2.1604	-0.651159	0.514944
ENSG00000064490	325.822	-0.68399	0.172459	-3.9661	7.30597e-05	0.000580133	RFXANK	8625	GO:0003677	DNA binding
ENSG00000064545	476.778	-0.643205	0.178515	-3.6031	0.00031445	0.00203932	TMEM161A	54929	GO:0005515	protein binding
ENSG00000064547	328.822	-0.316742	0.181698	-1.74324	0.0812924	0.190128	LPAR2	9170	GO:0004930	G protein-coupled receptor activity
ENSG00000064601	569.632	0.407055	0.16702	2.43716	0.0148032	0.0503972	CTSA	5476	GO:0004180	carboxypeptidase activity
ENSG00000064607	5618.69	-0.0458403	0.126464	-0.362476	0.716996	0.831724	SUGP2	10147	GO:0003723	RNA binding
ENSG00000064651	854.257	0.288352	0.143311	2.01208	0.0442116	0.120372	SLC12A2	6558	GO:0005515	protein binding
ENSG00000064652	0.96785	2.53509	2.51377	1.00848	0.313224		SNX24	28966	GO:0005515	protein binding
ENSG00000064666	58.2171	-2.85744	0.834465	-3.42428	0.000616424	0.00362163	CNN2	1265	GO:0001725	stress fiber
ENSG00000064687	479.608	-0.336145	0.179239	-1.8754	0.0607373	0.15329	ABCA7	10347	GO:0000139	Golgi membrane
ENSG00000064692	0.951514	2.52887	2.50622	1.00904	0.312957		SNCAIP	9627	GO:0005515	protein binding
ENSG00000064703	1354.2	0.35564	0.132018	2.69387	0.00706272	0.0275512	DDX20	11218	GO:0000122	negative regulation of transcription by RNA polymerase II
ENSG00000064726	2017.8	0.0746176	0.128786	0.579393	0.562324	0.719461	BTBD1	53339	GO:0000932	P-body
ENSG00000064763	1033.38	0.990357	0.152225	6.50585	7.7253e-11	2.46476e-09	FAR2	55711	GO:0005777	peroxisome
ENSG00000064787	1.11746	-0.607755	2.18177	-0.27856	0.780583		BCAS1	8537	GO:0005737	cytoplasm
ENSG00000064835	0.619514	-0.824424	2.91552	-0.28277	0.777353		POU1F1	5449	GO:0000122	negative regulation of transcription by RNA polymerase II
ENSG00000064886	3.25172	-2.79038	1.53235	-1.82098	0.0686103	0.167984	CHI3L2	1117	GO:0005576	extracellular region
ENSG00000064932	621.82	-0.192985	0.153203	-1.25967	0.20779	0.375095	SBNO2	22904	GO:0002281	macrophage activation involved in immune response
ENSG00000064933	732.491	0.03299	0.174973	0.188543	0.850451	0.917013	PMS1	5378	GO:0003677	DNA binding
ENSG00000064961	1377.35	0.190987	0.169418	1.12732	0.259609	0.437182	HMG20B	10362	GO:0003677	DNA binding
ENSG00000064989	2.2093	1.7149	1.60405	1.06911	0.285022		CALCRL	10203	GO:0001525	angiogenesis
ENSG00000064995	1109.78	-0.145332	0.160817	-0.903711	0.366149	0.550791	TAF11	6882	GO:0003677	DNA binding
ENSG00000064999	489.733	0.342497	0.164604	2.08073	0.0374585	0.106013	ANKS1A	23294	GO:0005515	protein binding
ENSG00000065000	2744.4	0.537388	0.136346	3.94136	8.10224e-05	0.000631276	AP3D1	8943	GO:0000139	Golgi membrane
ENSG00000065029	995.376	0.163704	0.150605	1.08698	0.277045	0.456026	ZNF76	7629	GO:0000790	nuclear chromatin
ENSG00000065054	3.52553	-1.83317	1.36794	-1.34009	0.180215	0.339234	SLC9A3R2	9351	GO:0005102	signaling receptor binding
ENSG00000065057	261.587	-0.181129	0.196915	-0.919833	0.35766	0.542122	NTHL1	4913	GO:0000703	oxidized pyrimidine nucleobase lesion DNA N-glycosylase activity
ENSG00000065060	2044.84	-0.0607492	0.148379	-0.40942	0.682231	0.80778	UHRF1BP1	54887	GO:0005515	protein binding
ENSG00000065135	2572.29	0.122107	0.127567	0.957198	0.338467	0.52267	GNAI3	2773	GO:0000139	Golgi membrane
ENSG00000065150	3462.16	-0.767793	0.153839	-4.99088	6.01036e-07	8.61515e-06	IPO5	3843	GO:0003723	RNA binding
ENSG00000065154	497.328	-0.942997	0.165278	-5.70552	1.15988e-08	2.42865e-07	OAT	4942	GO:0004587	ornithine-oxo-acid transaminase activity
ENSG00000065183	1014.6	-0.702432	0.171496	-4.09592	4.20493e-05	0.000357172	WDR3	10885	GO:0003723	RNA binding
ENSG00000065243	1760.76	0.808945	0.142071	5.69394	1.24141e-08	2.57996e-07	PKN2	5586	GO:0003723	RNA binding
ENSG00000065268	629.289	-0.448201	0.172123	-2.60396	0.00921544	0.0344017	WDR18	57418	GO:0005515	protein binding
ENSG00000065308	2916.01	-0.728428	0.130404	-5.58595	2.32426e-08	4.58594e-07	TRAM2	9697	GO:0005515	protein binding
ENSG00000065320	62.3558	-1.50667	0.358088	-4.20754	2.5817e-05	0.000233106	NTN1	9423	GO:0001764	neuron migration
ENSG00000065325	0.370906	2.36433	4.05107	0.583631	0.559468		GLP2R	9340	GO:0004930	G protein-coupled receptor activity
ENSG00000065328	1976.2	-0.0632929	0.15075	-0.419853	0.674593	0.802653	MCM10	55388	GO:0000082	G1/S transition of mitotic cell cycle
ENSG00000065357	1485.76	-0.0324214	0.14672	-0.220974	0.825113	0.901157	DGKA	1606	GO:0003951	NAD+ kinase activity
ENSG00000065361	43.468	-1.76626	0.465791	-3.79196	0.000149464	0.00107396	ERBB3	2065	GO:0000165	MAPK cascade
ENSG00000065413	6.67277	-0.292029	1.01405	-0.287982	0.773361	0.868727	ANKRD44	91526	GO:0005515	protein binding
ENSG00000065427	955.823	-0.572926	0.170013	-3.36989	0.000751969	0.00429125	KARS1	3735	GO:0000049	tRNA binding
ENSG00000065457	481.811	-0.35925	0.164646	-2.18196	0.0291125	0.0872703	ADAT1	23536	GO:0003723	RNA binding
ENSG00000065485	166.671	-0.213683	0.210286	-1.01615	0.309558	0.492589	PDIA5	10954	GO:0003756	protein disulfide isomerase activity
ENSG00000065491	1072.19	0.383196	0.156508	2.44842	0.0143484	0.0491233	TBC1D22B	55633	GO:0005096	GTPase activator activity
ENSG00000065518	234.308	0.250922	0.239203	1.04899	0.294182	0.47508	NDUFB4	4710	GO:0005739	mitochondrion
ENSG00000065526	8896.7	0.692476	0.164664	4.20539	2.60637e-05	0.000234682	SPEN	23013	GO:0000122	negative regulation of transcription by RNA polymerase II
ENSG00000065534	68.433	0.0646794	0.293032	0.220725	0.825307	0.901222	MYLK	4638	GO:0001725	stress fiber
ENSG00000065548	1573.31	0.428566	0.134449	3.18757	0.00143472	0.00737174	ZC3H15	55854	GO:0002181	cytoplasmic translation
ENSG00000065559	135.509	0.795925	0.227078	3.50507	0.000456482	0.00280449	MAP2K4	6416	GO:0000187	activation of MAPK activity
ENSG00000065600	1028.36	-0.148395	0.146637	-1.01199	0.311543	0.494522	PACC1	55248	GO:0005515	protein binding
ENSG00000065613	3079.71	0.692207	0.135329	5.115	3.13738e-07	4.81197e-06	SLK	9748	GO:0004674	protein serine/threonine kinase activity
ENSG00000065615	207.596	0.238457	0.201169	1.18536	0.235877	0.408909	CYB5R4	51167	GO:0003032	detection of oxygen
ENSG00000065618	285.055	-2.43004	0.224366	-10.8307	2.46258e-27	5.71493e-25	COL17A1	1308	GO:0005201	extracellular matrix structural constituent
ENSG00000065621	61.2275	-0.645836	0.387507	-1.66664	0.0955851	0.214686	GSTO2	119391	GO:0004364	glutathione transferase activity
ENSG00000065665	346.471	0.543887	0.17766	3.06139	0.00220315	0.0104551	SEC61A2	55176	GO:0003674	molecular_function
ENSG00000065675	1398.15	0.341332	0.134451	2.5387	0.0111265	0.0401518	PRKCQ	5588	GO:0001558	regulation of cell growth
ENSG00000065717	0.770768	-2.75676	2.83068	-0.973886	0.330113		TLE2	7089	GO:0003714	transcription corepressor activity
ENSG00000065802	546.514	-1.36641	0.15605	-8.7562	2.01949e-18	1.98828e-16	ASB1	51665	GO:0000151	ubiquitin ligase complex
ENSG00000065809	377.424	-0.27176	0.264039	-1.02924	0.303367	0.485449	FAM107B	83641
ENSG00000065882	1221.92	-1.02931	0.150579	-6.83567	8.16221e-12	3.08959e-10	TBC1D1	23216	GO:0005096	GTPase activator activity
ENSG00000065883	1571.92	-0.378716	0.146299	-2.58864	0.00963549	0.0356896	CDK13	8621	GO:0000307	cyclin-dependent protein kinase holoenzyme complex
ENSG00000065911	593.682	-0.00365892	0.146125	-0.0250396	0.980023	0.989457	MTHFD2	10797	GO:0000287	magnesium ion binding
ENSG00000065923	374.444	-0.222093	0.169953	-1.30679	0.191283	0.353717	SLC9A7	84679	GO:0000139	Golgi membrane
ENSG00000065970	937.22	0.530368	0.136212	3.89368	9.87342e-05	0.000750965	FOXJ2	55810	GO:0000790	nuclear chromatin
ENSG00000065978	150.151	-0.723046	0.297775	-2.42817	0.0151754	0.0514293	YBX1	4904	GO:0000122	negative regulation of transcription by RNA polymerase II
ENSG00000065989	5.52497	-1.36774	1.17274	-1.16628	0.243503	0.417379	PDE4A	5141	GO:0004114	3',5'-cyclic-nucleotide phosphodiesterase activity
ENSG00000066027	615.092	0.659318	0.206623	3.19093	0.00141816	0.00730014	PPP2R5A	5525	GO:0000159	protein phosphatase type 2A complex
ENSG00000066044	5132.4	-0.261225	0.133202	-1.96113	0.0498643	0.13175	ELAVL1	1994	GO:0000398	mRNA splicing, via spliceosome
ENSG00000066056	12.7155	-2.70809	0.8278	-3.27143	0.00107005	0.00574644	TIE1	7075	GO:0001525	angiogenesis
ENSG00000066084	2655.58	0.588154	0.148305	3.96583	7.31406e-05	0.000580539	DIP2B	57609	GO:0003674	molecular_function
ENSG00000066117	3541.33	0.0696153	0.137082	0.507838	0.611567	0.757186	SMARCD1	6602	GO:0001228	DNA-binding transcription activator activity, RNA polymerase II-specific
ENSG00000066135	948.176	-0.243125	0.136145	-1.78578	0.0741356	0.177478	KDM4A	9682	GO:0005515	protein binding
ENSG00000066136	371.116	0.136128	0.167059	0.814848	0.415159	0.596258	NFYC	4802	GO:0000790	nuclear chromatin
ENSG00000066185	0.225384	1.60707	4.08047	0.393843	0.693697		ZMYND12	84217	GO:0005515	protein binding
ENSG00000066230	12.515	-1.17081	0.67275	-1.74033	0.0818006	0.190927	SLC9A3	6550	GO:0005515	protein binding
ENSG00000066248	6.97499	-0.358266	0.862329	-0.415463	0.677803	0.805283	NGEF	25791	GO:0005085	guanyl-nucleotide exchange factor activity
ENSG00000066279	12136.3	0.780344	0.145926	5.34755	8.91531e-08	1.54622e-06	ASPM	259266	GO:0001764	neuron migration
ENSG00000066294	3883.84	0.688134	0.153805	4.47407	7.67445e-06	8.039e-05	CD84	8832	GO:0002250	adaptive immune response
ENSG00000066322	504.104	0.34102	0.158398	2.15293	0.0313239	0.0923934	ELOVL1	64834	GO:0005515	protein binding
ENSG00000066336	0.818111	-1.51503	2.64517	-0.572754	0.566811		SPI1	6688	GO:0000122	negative regulation of transcription by RNA polymerase II
ENSG00000066379	435.926	0.462699	0.185758	2.49087	0.0127431	0.0446147	POLR1H	30834	GO:0003676	nucleic acid binding
ENSG00000066382	54.7564	-0.643193	0.343775	-1.87097	0.0613491	0.154454	MPPED2	744	GO:0005515	protein binding
ENSG00000066422	2070.57	0.166576	0.171494	0.971324	0.331387	0.515279	ZBTB11	27107	GO:0000790	nuclear chromatin
ENSG00000066427	769.608	-0.0451898	0.182089	-0.248174	0.804	0.887496	ATXN3	4287	GO:0000226	microtubule cytoskeleton organization
ENSG00000066455	382.034	-0.137301	0.167347	-0.820452	0.411958	0.593678	GOLGA5	9950	GO:0000139	Golgi membrane
ENSG00000066468	11.0636	-3.61937	0.947285	-3.82079	0.000133027	0.000975998	FGFR2	2263	GO:0000122	negative regulation of transcription by RNA polymerase II
ENSG00000066557	558.211	-0.692145	0.157806	-4.38606	1.15424e-05	0.000115212	LRRC40	55631	GO:0004722	protein serine/threonine phosphatase activity
ENSG00000066583	688.551	0.397042	0.195523	2.03067	0.0422887	0.116312	ISOC1	51015	GO:0003674	molecular_function
ENSG00000066629	0.142721	-0.316488	4.08047	-0.0775615	0.938177		EML1	2009	GO:0000226	microtubule cytoskeleton organization
ENSG00000066651	4.73585	-0.511743	1.09101	-0.469056	0.63903	0.776685	TRMT11	60487	GO:0000049	tRNA binding
ENSG00000066654	636.074	-0.410454	0.145032	-2.83009	0.00465349	0.0194709	THUMPD1	55623	GO:0000154	rRNA modification
ENSG00000066697	261.781	0.185741	0.192226	0.966263	0.333913	0.518091	MSANTD3	91283	GO:0042802	identical protein binding
ENSG00000066735	0.12984	-0.316488	4.08047	-0.0775615	0.938177		KIF26A	26153	GO:0001560	regulation of cell growth by extracellular stimulus
ENSG00000066739	1037.05	0.425447	0.158025	2.69227	0.00709669	0.027663	ATG2B	55102	GO:0000045	autophagosome assembly
ENSG00000066777	1977.86	-0.0884425	0.127918	-0.691399	0.489315	0.660896	ARFGEF1	10565	GO:0000139	Golgi membrane
ENSG00000066827	167.994	0.00163381	0.206096	0.00792743	0.993675	0.997205	ZFAT	57623	GO:0000790	nuclear chromatin
ENSG00000066855	498.783	0.736724	0.201311	3.65963	0.000252581	0.00168797	MTFR1	9650	GO:0000266	mitochondrial fission
ENSG00000066923	188.539	0.528805	0.200993	2.63097	0.00851418	0.032172	STAG3	10734	GO:0000775	chromosome, centromeric region
ENSG00000066926	1117.29	0.332668	0.131404	2.53165	0.0113527	0.0407764	FECH	2235	GO:0004325	ferrochelatase activity
ENSG00000066933	788.011	0.623061	0.220931	2.82016	0.00479993	0.0199679	MYO9A	4649	GO:0003774	motor activity
ENSG00000067057	1599.2	-0.741155	0.145529	-5.09285	3.52728e-07	5.33442e-06	PFKP	5214	GO:0003872	6-phosphofructokinase activity
ENSG00000067064	1009.99	0.610451	0.19401	3.14649	0.00165243	0.00827446	IDI1	3422	GO:0004452	isopentenyl-diphosphate delta-isomerase activity
ENSG00000067066	423.13	0.494551	0.161896	3.05474	0.00225253	0.0106292	SP100	6672	GO:0000122	negative regulation of transcription by RNA polymerase II
ENSG00000067082	686.14	0.588212	0.182223	3.22798	0.00124669	0.00656068	KLF6	1316	GO:0000790	nuclear chromatin
ENSG00000067113	39.6001	1.04857	0.407431	2.5736	0.0100645	0.0369696	PLPP1	8611	GO:0000810	diacylglycerol diphosphate phosphatase activity
ENSG00000067141	260.684	0.237115	0.237083	1.00013	0.317246	0.500437	NEO1	4756	GO:0005515	protein binding
ENSG00000067167	2653.71	0.587217	0.179806	3.26583	0.00109144	0.00584841	TRAM1	23471	GO:0005515	protein binding
ENSG00000067177	663.121	-0.340799	0.173716	-1.96182	0.0497835	0.131626	PHKA1	5255	GO:0004689	phosphorylase kinase activity
ENSG00000067182	1261.53	0.157447	0.173114	0.909497	0.363088	0.547452	TNFRSF1A	7132	GO:0000139	Golgi membrane
ENSG00000067191	292.155	-0.285268	0.176673	-1.61466	0.106383	0.232278	CACNB1	782	GO:0005245	voltage-gated calcium channel activity
ENSG00000067208	119.305	0.11832	0.250863	0.471652	0.637175	0.775592	EVI5	7813	GO:0005096	GTPase activator activity
ENSG00000067221	80.4938	-0.330648	0.28967	-1.14146	0.253678	0.429606	STOML1	9399	GO:0003674	molecular_function
ENSG00000067225	2038.17	-0.352825	0.198139	-1.7807	0.0749618	0.17884	PKM	5315	GO:0000287	magnesium ion binding
ENSG00000067248	512.114	0.511594	0.15849	3.22793	0.00124691	0.00656068	DHX29	54505	GO:0001731	formation of translation preinitiation complex
ENSG00000067334	2860.81	0.0671011	0.141021	0.475825	0.634199	0.773371	DNTTIP2	30836	GO:0003723	RNA binding
ENSG00000067365	223.93	-0.0519466	0.210553	-0.246715	0.805129	0.88805	METTL22	79091	GO:0005515	protein binding
ENSG00000067369	1693.89	0.179159	0.153429	1.1677	0.242929	0.41684	TP53BP1	7158	GO:0000077	DNA damage checkpoint
ENSG00000067445	1030.28	-1.14363	0.150312	-7.60838	2.77558e-14	1.63961e-12	TRO	7216	GO:0005515	protein binding
ENSG00000067533	1478.25	-0.158168	0.148951	-1.06188	0.288289	0.468716	RRP15	51018	GO:0000460	maturation of 5.8S rRNA
ENSG00000067560	14134.3	-0.155808	0.129208	-1.20587	0.227867	0.399608	RHOA	387	GO:0001666	response to hypoxia
ENSG00000067596	2711.74	-0.0543019	0.132378	-0.410204	0.681656	0.80745	DHX8	1659	GO:0000390	spliceosomal complex disassembly
ENSG00000067601	2.47252	-4.4367	1.77974	-2.4929	0.0126705	0.0444004	PMS2P4	5382
ENSG00000067606	1.71989	0.71077	1.75296	0.405468	0.685134		PRKCZ	5590	GO:0000226	microtubule cytoskeleton organization
ENSG00000067704	3062.67	-0.288734	0.126877	-2.2757	0.0228642	0.072169	IARS2	55699	GO:0000049	tRNA binding
ENSG00000067715	1.19879	1.10389	2.25181	0.490222	0.623977		SYT1	6857	GO:0000149	SNARE binding
ENSG00000067798	0.368105	0.645285	3.85643	0.167327	0.867113		NAV3	89795	GO:0005524	ATP binding
ENSG00000067829	434.061	0.245285	0.179767	1.36446	0.172422	0.328151	IDH3G	3421	GO:0000287	magnesium ion binding
ENSG00000067836	77.5057	0.568772	0.333106	1.70748	0.0877328	0.201397	ROGDI	79641	GO:0005515	protein binding
ENSG00000067840	29.2266	-1.63821	0.557675	-2.93757	0.00330793	0.014699	PDZD4	57595	GO:0005938	cell cortex
ENSG00000067842	2.12159	-3.12409	1.83393	-1.70349	0.0884761		ATP2B3	492	GO:0005388	calcium transmembrane transporter activity, phosphorylative mechanism
ENSG00000067900	1145.98	0.0476173	0.14222	0.334815	0.737764	0.845963	ROCK1	6093	GO:0000139	Golgi membrane
ENSG00000067955	3788.28	0.0151368	0.145405	0.104101	0.917089	0.95608	CBFB	865	GO:0000122	negative regulation of transcription by RNA polymerase II
ENSG00000067992	494.576	0.96447	0.155589	6.19882	5.68891e-10	1.55977e-08	PDK3	5165	GO:0004672	protein kinase activity
ENSG00000068001	451.743	-0.823572	0.172031	-4.78734	1.69004e-06	2.11461e-05	HYAL2	8692	GO:0000139	Golgi membrane
ENSG00000068024	3126.47	-0.998997	0.162572	-6.14495	7.99868e-10	2.11582e-08	HDAC4	9759	GO:0000118	histone deacetylase complex
ENSG00000068028	949.042	-0.205511	0.137397	-1.49574	0.13472	0.276039	RASSF1	11186	GO:0000922	spindle pole
ENSG00000068078	499.16	-1.76805	0.437489	-4.04136	5.31413e-05	0.000437843	FGFR3	2261	GO:0000165	MAPK cascade
ENSG00000068079	56.7709	-0.0776768	0.331314	-0.23445	0.814635	0.894741	IFI35	3430	GO:0005515	protein binding
ENSG00000068097	600.839	-0.101974	0.147445	-0.691606	0.489185	0.660859	HEATR6	63897	GO:0003723	RNA binding
ENSG00000068120	1171.51	-0.452832	0.168644	-2.68514	0.00725001	0.0281757	COASY	80347	GO:0004140	dephospho-CoA kinase activity
ENSG00000068137	53.1292	-0.482765	0.354632	-1.36131	0.173414	0.329552	PLEKHH3	79990	GO:0005615	extracellular space
ENSG00000068305	552.373	-0.524643	0.174577	-3.00523	0.0026538	0.0122128	MEF2A	4205	GO:0000002	mitochondrial genome maintenance
ENSG00000068308	1698.31	0.227059	0.123814	1.83387	0.0666736	0.164336	OTUD5	55593	GO:0004843	thiol-dependent ubiquitin-specific protease activity
ENSG00000068323	971.753	0.284829	0.181749	1.56716	0.117077	0.24935	TFE3	7030	GO:0000790	nuclear chromatin
ENSG00000068354	480.436	-0.228707	0.164747	-1.38823	0.165066	0.31874	TBC1D25	4943	GO:0005096	GTPase activator activity
ENSG00000068366	1166.84	0.510398	0.163132	3.12874	0.00175558	0.00869937	ACSL4	2182	GO:0001676	long-chain fatty acid metabolic process
ENSG00000068383	235.218	-0.0838533	0.215656	-0.388829	0.697403	0.81857	INPP5A	3632	GO:0004445	inositol-polyphosphate 5-phosphatase activity
ENSG00000068394	359.97	0.497953	0.178007	2.79739	0.00515181	0.0211921	GPKOW	27238	GO:0000398	mRNA splicing, via spliceosome
ENSG00000068400	1131.37	0.338939	0.128672	2.63414	0.00843512	0.0319209	GRIPAP1	56850	GO:0003674	molecular_function
ENSG00000068438	904.85	-0.204166	0.152546	-1.33839	0.180769	0.340101	FTSJ1	24140	GO:0001510	RNA methylation
ENSG00000068489	2188.75	-1.14011	0.126836	-8.9889	2.49713e-19	2.7195e-17	PRR11	55771	GO:0005634	nucleus
ENSG00000068615	1.02233	0.64623	2.03997	0.316784	0.751408		REEP1	65055	GO:0005515	protein binding
ENSG00000068650	546.83	-1.00759	0.211808	-4.75707	1.96426e-06	2.41281e-05	ATP11A	23250	GO:0000287	magnesium ion binding
ENSG00000068654	2487.49	-0.115711	0.162317	-0.712872	0.475925	0.648517	POLR1A	25885	GO:0001054	RNA polymerase I activity
ENSG00000068697	927.29	0.577514	0.1461	3.95287	7.72197e-05	0.000606495	LAPTM4A	9741	GO:0005515	protein binding
ENSG00000068724	305.107	0.00409776	0.182783	0.0224187	0.982114	0.990651	TTC7A	57217	GO:0005737	cytoplasm
ENSG00000068745	3493.94	0.331761	0.138357	2.39786	0.0164912	0.0551327	IP6K2	51447	GO:0000828	inositol hexakisphosphate kinase activity
ENSG00000068784	364.425	-0.983544	0.179109	-5.4913	3.98989e-08	7.50366e-07	SRBD1	55133	GO:0003729	mRNA binding
ENSG00000068796	1749.57	0.240935	0.142071	1.69588	0.089908	0.204799	KIF2A	3796	GO:0000226	microtubule cytoskeleton organization
ENSG00000068831	1719.2	-0.399442	0.168397	-2.37203	0.0176908	0.0583552	RASGRP2	10235	GO:0001558	regulation of cell growth
ENSG00000068878	1170.54	-0.272672	0.130671	-2.08671	0.0369141	0.104799	PSME4	23198	GO:0000165	MAPK cascade
ENSG00000068885	360.285	0.18309	0.191191	0.957629	0.33825	0.52253	IFT80	57560	GO:0001649	osteoblast differentiation
ENSG00000068903	737.97	0.325147	0.137744	2.36051	0.0182497	0.0598319	SIRT2	22933	GO:0000122	negative regulation of transcription by RNA polymerase II
ENSG00000068912	886.209	0.395846	0.144164	2.74581	0.00603626	0.0241574	ERLEC1	27248	GO:0005515	protein binding
ENSG00000068971	120.985	0.0146729	0.263233	0.055741	0.955548	0.976824	PPP2R5B	5526	GO:0000159	protein phosphatase type 2A complex
ENSG00000068976	25.0612	0.0779257	0.513601	0.151724	0.879404	0.933924	PYGM	5837	GO:0000166	nucleotide binding
ENSG00000069011	255.449	-0.566295	0.203191	-2.78701	0.00531971	0.0217588	PITX1	5307	GO:0000790	nuclear chromatin
ENSG00000069018	0.225384	1.60707	4.08047	0.393843	0.693697		TRPC7	57113	GO:0005515	protein binding
ENSG00000069020	102.26	0.449313	0.262659	1.71063	0.0871496	0.200514	MAST4	375449	GO:0000287	magnesium ion binding
ENSG00000069188	141.178	-3.35754	1.23592	-2.71664	0.00659478	0.0260293	SDK2	54549	GO:0005515	protein binding
ENSG00000069248	2867.97	0.0339686	0.144058	0.235798	0.81359	0.894183	NUP133	55746	GO:0000777	condensed chromosome kinetochore
ENSG00000069275	34531.8	-0.227414	0.139756	-1.62722	0.10369	0.228116	NUCKS1	64710	GO:0000724	double-strand break repair via homologous recombination
ENSG00000069329	2264.3	-0.174398	0.124218	-1.40397	0.160328	0.312143	VPS35	55737	GO:0005515	protein binding
ENSG00000069345	1033.27	-0.116332	0.144051	-0.807577	0.419334	0.600601	DNAJA2	10294	GO:0001671	ATPase activator activity
ENSG00000069399	1.74178	-0.0964843	1.71387	-0.0562962	0.955106		BCL3	602	GO:0000978	RNA polymerase II cis-regulatory region sequence-specific DNA binding
ENSG00000069424	3229.85	-0.804376	0.21761	-3.6964	0.000218674	0.0014905	KCNAB2	8514	GO:0002244	hematopoietic progenitor cell differentiation
ENSG00000069431	0.12984	-0.316488	4.08047	-0.0775615	0.938177		ABCC9	10060	GO:0005261	cation channel activity
ENSG00000069482	0.225384	1.60707	4.08047	0.393843	0.693697		GAL	51083	GO:0004966	galanin receptor activity
ENSG00000069493	32.6032	0.645462	0.463571	1.39237	0.163811	0.317145	CLEC2D	29121	GO:0004888	transmembrane signaling receptor activity
ENSG00000069509	206.14	-0.86587	0.201597	-4.29506	1.74648e-05	0.000165674	FUNDC1	139341	GO:0000422	autophagy of mitochondrion
ENSG00000069667	70.7532	0.757674	0.340694	2.22391	0.0261544	0.0802035	RORA	6095	GO:0000790	nuclear chromatin
ENSG00000069696	8.1981	2.57584	0.87013	2.9603	0.00307344	0.0138207	DRD4	1815	GO:0000187	activation of MAPK activity
ENSG00000069702	0.758363	-2.73551	2.87874	-0.950246	0.341987		TGFBR3	7049	GO:0001525	angiogenesis
ENSG00000069764	4.76553	1.17677	1.03376	1.13834	0.254977	0.431281	PLA2G10	8399	GO:0001669	acrosomal vesicle
ENSG00000069849	438.315	0.0715872	0.170767	0.41921	0.675063	0.803056	ATP1B3	483	GO:0001671	ATPase activator activity
ENSG00000069869	806.962	-0.194947	0.15463	-1.26073	0.207406	0.374576	NEDD4	4734	GO:0000151	ubiquitin ligase complex
ENSG00000069943	125.529	0.58842	0.240985	2.44173	0.0146171	0.0498682	PIGB	9488	GO:0000026	alpha-1,2-mannosyltransferase activity
ENSG00000069956	71.3523	-0.779646	0.304048	-2.56422	0.0103409	0.0377927	MAPK6	5597	GO:0000165	MAPK cascade
ENSG00000069966	1038.44	0.568617	0.132116	4.30392	1.678e-05	0.000160034	GNB5	10681	GO:0003924	GTPase activity
ENSG00000069974	123.232	-0.96861	0.237318	-4.08149	4.47488e-05	0.000378124	RAB27A	5873	GO:0001750	photoreceptor outer segment
ENSG00000069998	1325.97	-0.326486	0.16606	-1.96608	0.0492897	0.130515	HDHD5	27440	GO:0005739	mitochondrion
ENSG00000070010	443.823	0.292711	0.215305	1.35952	0.173982	0.33047	UFD1	7353	GO:0001501	skeletal system development
ENSG00000070018	2913.61	0.343206	0.147385	2.32863	0.0198786	0.0641367	LRP6	4040	GO:0001702	gastrulation with mouth forming second
ENSG00000070031	2.92498	0.807472	1.25893	0.641397	0.521265	0.687659	SCT	6343	GO:0001664	G protein-coupled receptor binding
ENSG00000070047	2303.37	-0.176166	0.13594	-1.29591	0.195008	0.35863	PHRF1	57661	GO:0006366	transcription by RNA polymerase II
ENSG00000070061	1264.87	0.14282	0.146349	0.975887	0.329121	0.512942	ELP1	8518	GO:0000049	tRNA binding
ENSG00000070081	6561.1	-0.0124824	0.133885	-0.0932321	0.925719	0.960505	NUCB2	4925	GO:0001965	G-protein alpha-subunit binding
ENSG00000070087	294.16	-0.353117	0.197421	-1.78865	0.0736711	0.176647	PFN2	5217	GO:0003779	actin binding
ENSG00000070159	2.08956	-1.988	1.90499	-1.04358	0.29668		PTPN3	5774	GO:0001784	phosphotyrosine residue binding
ENSG00000070182	9.66844	0.120301	0.771093	0.156013	0.876022	0.931855	SPTB	6710	GO:0000165	MAPK cascade
ENSG00000070190	10.103	0.041762	0.844087	0.049476	0.96054	0.978868	DAPP1	27071	GO:0005515	protein binding
ENSG00000070214	550.493	0.0425657	0.212335	0.200465	0.841117	0.911192	SLC44A1	23446	GO:0005654	nucleoplasm
ENSG00000070269	185.114	-0.0654395	0.1999	-0.327362	0.743394	0.849258	TMEM260	54916	GO:0016021	integral component of membrane
ENSG00000070366	1293.81	0.145647	0.126654	1.14995	0.250163	0.425391	SMG6	23293	GO:0000184	nuclear-transcribed mRNA catabolic process, nonsense-mediated decay
ENSG00000070367	868.323	0.530305	0.156095	3.39732	0.000680502	0.00394365	EXOC5	10640	GO:0000145	exocyst
ENSG00000070371	51.93	-0.236141	0.377566	-0.62543	0.531689	0.696228	CLTCL1	8218	GO:0000278	mitotic cell cycle
ENSG00000070388	3.05684	-0.978499	1.29143	-0.757685	0.448639	0.625905	FGF22	27006	GO:0000165	MAPK cascade
ENSG00000070404	101.116	-0.510774	0.279278	-1.82891	0.0674131	0.165677	FSTL3	10272	GO:0001503	ossification
ENSG00000070413	1485.45	-0.120883	0.137232	-0.880864	0.378391	0.562051	DGCR2	9993	GO:0007155	cell adhesion
ENSG00000070423	637.211	-0.251495	0.210356	-1.19557	0.231864	0.404218	RNF126	55658	GO:0005154	epidermal growth factor receptor binding
ENSG00000070444	555.849	-0.0982487	0.152268	-0.645236	0.518774	0.685859	MNT	4335	GO:0000122	negative regulation of transcription by RNA polymerase II
ENSG00000070476	1289.45	0.175211	0.130282	1.34486	0.178669	0.337236	ZXDC	79364	GO:0003700	DNA-binding transcription factor activity
ENSG00000070495	617.882	0.225397	0.216064	1.04319	0.296858	0.478221	JMJD6	23210	GO:0001822	kidney development
ENSG00000070501	348.581	-0.22637	0.188135	-1.20323	0.228888	0.400621	POLB	5423	GO:0001701	in utero embryonic development
ENSG00000070526	67.3105	-1.7324	0.371534	-4.66284	3.1188e-06	3.61247e-05	ST6GALNAC1	55808	GO:0000139	Golgi membrane
ENSG00000070540	23.3684	0.0738367	0.488234	0.151232	0.879793	0.934147	WIPI1	55062	GO:0000045	autophagosome assembly
ENSG00000070601	1.205	-0.787864	2.48451	-0.31711	0.75116		FRMPD1	22844	GO:0005515	protein binding
ENSG00000070610	256.359	0.23008	0.189566	1.21372	0.224855	0.39615	GBA2	57704	GO:0004348	glucosylceramidase activity
ENSG00000070614	815.377	-0.881233	0.141024	-6.24881	4.13583e-10	1.17357e-08	NDST1	3340	GO:0000139	Golgi membrane
ENSG00000070669	46.3683	-1.33339	0.365576	-3.64738	0.00026493	0.00176144	ASNS	440	GO:0001889	liver development
ENSG00000070718	1713.7	0.0629205	0.138222	0.455214	0.648955	0.783812	AP3M2	10947	GO:0005794	Golgi apparatus
ENSG00000070729	0.251409	-1.14617	4.04394	-0.283428	0.776849		CNGB1	1258	GO:0000139	Golgi membrane
ENSG00000070731	7.61894	-0.0251616	0.811606	-0.0310023	0.975268	0.987271	ST6GALNAC2	10610	GO:0000139	Golgi membrane
ENSG00000070748	0.343065	0.645285	3.96125	0.162899	0.870598		CHAT	1103	GO:0004102	choline O-acetyltransferase activity
ENSG00000070756	2343.23	-0.409915	0.181028	-2.26437	0.0235513	0.0739186	PABPC1	26986	GO:0000184	nuclear-transcribed mRNA catabolic process, nonsense-mediated decay
ENSG00000070759	372.427	0.0698852	0.213074	0.327985	0.742923	0.848966	TESK2	10420	GO:0004672	protein kinase activity
ENSG00000070761	1011.56	-0.082697	0.146232	-0.565519	0.571721	0.726967	CFAP20	29105	GO:0003723	RNA binding
ENSG00000070770	2305.07	-0.304886	0.138961	-2.19404	0.0282328	0.0852495	CSNK2A2	1459	GO:0000785	chromatin
ENSG00000070778	2.33846	0.906831	1.525	0.594643	0.552082	0.711933	PTPN21	11099	GO:0004725	protein tyrosine phosphatase activity
ENSG00000070785	360.29	-0.221424	0.211914	-1.04488	0.29608	0.477322	EIF2B3	8891	GO:0002183	cytoplasmic translational initiation
ENSG00000070808	0.125705	-0.316488	4.08047	-0.0775615	0.938177		CAMK2A	815	GO:0000082	G1/S transition of mitotic cell cycle
ENSG00000070814	2105.74	-0.23864	0.143809	-1.65943	0.0970301	0.21704	TCOF1	6949	GO:0001042	RNA polymerase I core binding
ENSG00000070831	261.522	-0.406804	0.18989	-2.14232	0.032168	0.0941848	CDC42	998	GO:0000139	Golgi membrane
ENSG00000070882	694.355	1.09176	0.168509	6.47895	9.23656e-11	2.88092e-09	OSBPL3	26031	GO:0005515	protein binding
ENSG00000070886	0.12984	-0.316488	4.08047	-0.0775615	0.938177		EPHA8	2046	GO:0004714	transmembrane receptor protein tyrosine kinase activity
ENSG00000070915	0.480928	-0.208893	3.22164	-0.0648406	0.948301		SLC12A3	6559	GO:0005515	protein binding
ENSG00000070950	2907.68	-0.108278	0.123405	-0.877421	0.380258	0.564007	RAD18	56852	GO:0000403	Y-form DNA binding
ENSG00000070961	485.492	0.246077	0.207414	1.1864	0.235463	0.40841	ATP2B1	490	GO:0001772	immunological synapse
ENSG00000070985	0.355224	0.645285	3.90893	0.16508	0.868881		TRPM5	29850	GO:0005216	ion channel activity
ENSG00000071051	571.844	-1.31327	0.167986	-7.81771	5.37949e-15	3.50728e-13	NCK2	8440	GO:0001771	immunological synapse formation
ENSG00000071054	8402.78	-0.0209367	0.121782	-0.171919	0.863501	0.924524	MAP4K4	9448	GO:0000165	MAPK cascade
ENSG00000071073	844.987	1.11698	0.15191	7.3529	1.93959e-13	9.89802e-12	MGAT4A	11320	GO:0000139	Golgi membrane
ENSG00000071082	661.859	-0.33718	0.174695	-1.93011	0.0535932	0.139312	RPL31	6160	GO:0000184	nuclear-transcribed mRNA catabolic process, nonsense-mediated decay
ENSG00000071127	11816.9	-0.196828	0.136821	-1.43859	0.150268	0.298423	WDR1	9948	GO:0002102	podosome
ENSG00000071189	355.562	-0.042627	0.19247	-0.221474	0.824723	0.900961	SNX13	23161	GO:0005769	early endosome
ENSG00000071205	26.1228	0.0513451	0.450477	0.113979	0.909254	0.952343	ARHGAP10	79658	GO:0005096	GTPase activator activity
ENSG00000071242	173.249	-0.210028	0.208111	-1.00921	0.312874	0.495873	RPS6KA2	6196	GO:0000287	magnesium ion binding
ENSG00000071243	423.813	0.367271	0.168003	2.1861	0.0288083	0.0865849	ING3	54556	GO:0000812	Swr1 complex
ENSG00000071246	44.098	-0.943586	0.375171	-2.51508	0.0119004	0.0423332	VASH1	22846	GO:0001525	angiogenesis
ENSG00000071282	0.553558	1.5291	3.07139	0.497854	0.618587		LMCD1	29995	GO:0000122	negative regulation of transcription by RNA polymerase II
ENSG00000071462	540.702	0.0744284	0.157444	0.472729	0.636407	0.77514	BUD23	114049	GO:0003723	RNA binding
ENSG00000071537	1219.31	-0.855116	0.157482	-5.42991	5.63813e-08	1.01863e-06	SEL1L	6400	GO:0000836	Hrd1p ubiquitin ligase complex
ENSG00000071539	1228.55	-0.620447	0.149107	-4.16107	3.16754e-05	0.000276801	TRIP13	9319	GO:0001556	oocyte maturation
ENSG00000071553	1402.47	0.0552978	0.133634	0.413801	0.67902	0.806151	ATP6AP1	537	GO:0005515	protein binding
ENSG00000071564	5122.09	-0.323267	0.126595	-2.55354	0.0106633	0.0387527	TCF3	6929	GO:0000122	negative regulation of transcription by RNA polymerase II
ENSG00000071575	432.847	-2.28501	0.19577	-11.6719	1.77379e-31	5.76305e-29	TRIB2	28951	GO:0004860	protein kinase inhibitor activity
ENSG00000071626	4042.16	0.180899	0.148143	1.22111	0.222044	0.392571	DAZAP1	26528	GO:0001893	maternal placenta development
ENSG00000071655	1839.71	-0.697254	0.153935	-4.52953	5.91152e-06	6.39862e-05	MBD3	53615	GO:0000122	negative regulation of transcription by RNA polymerase II
ENSG00000071794	4796.26	0.688077	0.146434	4.69889	2.61575e-06	3.06841e-05	HLTF	6596	GO:0000978	RNA polymerase II cis-regulatory region sequence-specific DNA binding
ENSG00000071859	363.459	0.426369	0.162927	2.61694	0.00887213	0.0333694	FAM50A	9130	GO:0003723	RNA binding
ENSG00000071889	416.794	-0.573313	0.168532	-3.4018	0.000669442	0.00388975	FAM3A	60343	GO:0003674	molecular_function
ENSG00000071894	1507.8	0.252897	0.133389	1.89593	0.0579687	0.14793	CPSF1	29894	GO:0000398	mRNA splicing, via spliceosome
ENSG00000071967	1802.05	1.06081	0.159333	6.65778	2.7799e-11	9.78025e-10	CYBRD1	79901	GO:0000293	ferric-chelate reductase activity
ENSG00000071994	691.907	-0.730092	0.146252	-4.99203	5.97487e-07	8.57688e-06	PDCD2	5134	GO:0003677	DNA binding
ENSG00000072041	257.61	-1.21663	0.263192	-4.62259	3.78984e-06	4.3028e-05	SLC6A15	55117	GO:0003333	amino acid transmembrane transport
ENSG00000072042	770.831	0.0984638	0.167453	0.588008	0.556527	0.714969	RDH11	51109	GO:0001523	retinoid metabolic process
ENSG00000072062	1246.72	-0.14002	0.134635	-1.04	0.29834	0.479867	PRKACA	5566	GO:0000086	G2/M transition of mitotic cell cycle
ENSG00000072071	1758.1	-0.386061	0.133889	-2.88343	0.00393364	0.0169277	ADGRL1	22859	GO:0004930	G protein-coupled receptor activity
ENSG00000072110	595.784	-1.29631	0.170551	-7.60071	2.94508e-14	1.72407e-12	ACTN1	87	GO:0001725	stress fiber
ENSG00000072121	392.302	0.62416	0.191894	3.25263	0.00114341	0.00608508	ZFYVE26	23503	GO:0000281	mitotic cytokinesis
ENSG00000072133	0.12984	-0.316488	4.08047	-0.0775615	0.938177		RPS6KA6	27330	GO:0000287	magnesium ion binding
ENSG00000072134	38.9766	-0.821383	0.386058	-2.12762	0.0333689	0.0969468	EPN2	22905	GO:0005515	protein binding
ENSG00000072135	686.125	-0.310668	0.147084	-2.11218	0.0346707	0.0998331	PTPN18	26469	GO:0001825	blastocyst formation
ENSG00000072163	420.91	-1.79616	0.186525	-9.62959	5.99679e-22	9.27788e-20	LIMS2	55679	GO:0005634	nucleus
ENSG00000072182	9.26257	-0.0120721	0.854113	-0.014134	0.988723	0.993958	ASIC4	55515	GO:0001662	behavioral fear response
ENSG00000072195	252.986	-0.931091	0.284182	-3.27639	0.00105142	0.0056644	SPEG	10290	GO:0004672	protein kinase activity
ENSG00000072201	111.623	0.466988	0.346308	1.34847	0.177506	0.335594	LNX1	84708	GO:0004842	ubiquitin-protein transferase activity
ENSG00000072210	123.768	0.85093	0.296335	2.87151	0.0040851	0.0174561	ALDH3A2	224	GO:0001561	fatty acid alpha-oxidation
ENSG00000072274	23591.9	-1.12952	0.12839	-8.79755	1.39838e-18	1.42723e-16	TFRC	7037	GO:0001618	virus receptor activity
ENSG00000072310	4602.26	0.50569	0.168815	2.99553	0.0027397	0.0125665	SREBF1	6720	GO:0000122	negative regulation of transcription by RNA polymerase II
ENSG00000072315	1.12026	0.200048	2.04064	0.098032	0.921907		TRPC5	7224	GO:0003779	actin binding
ENSG00000072364	3733.91	0.061933	0.131372	0.471432	0.637332	0.775638	AFF4	27125	GO:0001650	fibrillar center
ENSG00000072401	146.683	-0.770506	0.30115	-2.55855	0.0105111	0.0382709	UBE2D1	7321	GO:0000122	negative regulation of transcription by RNA polymerase II
ENSG00000072415	472.436	0.765483	0.175638	4.3583	1.31074e-05	0.000128663	MPP5	64398	GO:0002011	morphogenesis of an epithelial sheet
ENSG00000072422	116.262	-2.04204	0.284661	-7.17359	7.30559e-13	3.31198e-11	RHOBTB1	9886	GO:0003924	GTPase activity
ENSG00000072501	9220.33	-0.404773	0.137301	-2.94807	0.00319764	0.0142929	SMC1A	8243	GO:0000070	mitotic sister chromatid segregation
ENSG00000072506	828.59	-0.0539584	0.158505	-0.340421	0.73354	0.843089	HSD17B10	3028	GO:0000049	tRNA binding
ENSG00000072518	1762.29	0.198763	0.132854	1.4961	0.134627	0.275876	MARK2	2011	GO:0000226	microtubule cytoskeleton organization
ENSG00000072571	1285.67	-0.762328	0.154993	-4.91845	8.72305e-07	1.19081e-05	HMMR	3161	GO:0005515	protein binding
ENSG00000072609	20.224	0.0539591	0.519653	0.103837	0.917299	0.956196	CHFR	55743	GO:0000166	nucleotide binding
ENSG00000072657	0.368105	0.645285	3.85643	0.167327	0.867113		TRHDE	29953	GO:0004177	aminopeptidase activity
ENSG00000072682	3.03781	0.654306	1.23433	0.530091	0.596049	0.745692	P4HA2	8974	GO:0004656	procollagen-proline 4-dioxygenase activity
ENSG00000072736	2206.54	0.094786	0.132602	0.714813	0.474725	0.647379	NFATC3	4775	GO:0000790	nuclear chromatin
ENSG00000072756	884.349	-0.0700564	0.166932	-0.419671	0.674726	0.802753	TRNT1	51095	GO:0000049	tRNA binding
ENSG00000072778	3516.33	-0.405446	0.170705	-2.37513	0.0175427	0.0579845	ACADVL	37	GO:0000062	fatty-acyl-CoA binding
ENSG00000072786	1073.76	0.758555	0.164529	4.61047	4.01757e-06	4.5402e-05	STK10	6793	GO:0004674	protein serine/threonine kinase activity
ENSG00000072803	346.624	0.0218949	0.161152	0.135865	0.891928	0.941531	FBXW11	23291	GO:0000086	G2/M transition of mitotic cell cycle
ENSG00000072818	1159.67	-0.854488	0.164164	-5.2051	1.93889e-07	3.11597e-06	ACAP1	9744	GO:0005096	GTPase activator activity
ENSG00000072849	745.712	0.449107	0.143055	3.1394	0.00169297	0.00843991	DERL2	51009	GO:0000839	Hrd1p ubiquitin ligase ERAD-L complex
ENSG00000072858	14.9899	1.20174	0.634309	1.89456	0.0581505	0.148205	SIDT1	54847	GO:0003725	double-stranded RNA binding
ENSG00000072864	1686.67	0.69586	0.13566	5.12942	2.90634e-07	4.4894e-06	NDE1	54820	GO:0000086	G2/M transition of mitotic cell cycle
ENSG00000072952	27.5617	-0.455336	0.476999	-0.954586	0.339787	0.524036	IRAG1	10335	GO:0005515	protein binding
ENSG00000072954	44.0961	-0.973696	0.492578	-1.97673	0.0480716	0.128125	TMEM38A	79041	GO:0005267	potassium channel activity
ENSG00000072958	2306.2	0.13124	0.141337	0.928565	0.353115	0.537591	AP1M1	8907	GO:0000139	Golgi membrane
ENSG00000073050	313.913	0.152184	0.171124	0.889321	0.373831	0.557706	XRCC1	7515	GO:0000012	single strand break repair
ENSG00000073060	1194.74	-0.99949	0.146049	-6.84353	7.72636e-12	2.9303e-10	SCARB1	949	GO:0001530	lipopolysaccharide binding
ENSG00000073067	3.55924	0.386781	1.2658	0.305563	0.759937	0.859792	CYP2W1	54905	GO:0001972	retinoic acid binding
ENSG00000073111	9913.87	-0.33151	0.152604	-2.17235	0.0298291	0.088899	MCM2	4171	GO:0000082	G1/S transition of mitotic cell cycle
ENSG00000073146	0.480928	-0.208893	3.22164	-0.0648406	0.948301		MOV10L1	54456	GO:0000287	magnesium ion binding
ENSG00000073150	0.737195	-1.23627	2.55588	-0.483697	0.628601		PANX2	56666	GO:0002931	response to ischemia
ENSG00000073169	339.552	0.0334473	0.166256	0.20118	0.840558	0.911084	SELENOO	83642	GO:0005524	ATP binding
ENSG00000073282	2.5435	-3.39071	1.74846	-1.93926	0.0524696	0.137019	TP63	8626	GO:0000122	negative regulation of transcription by RNA polymerase II
ENSG00000073331	717.767	-0.192021	0.142277	-1.34963	0.177136	0.33517	ALPK1	80216	GO:0002753	cytoplasmic pattern recognition receptor signaling pathway
ENSG00000073350	17.094	-1.02435	0.61437	-1.66731	0.0954519	0.214558	LLGL2	3993	GO:0005096	GTPase activator activity
ENSG00000073417	333.259	0.786782	0.189787	4.14561	3.3891e-05	0.000293632	PDE8A	5151	GO:0001934	positive regulation of protein phosphorylation
ENSG00000073536	938.015	-1.07168	0.1371	-7.81676	5.42003e-15	3.52193e-13	NLE1	54475	GO:0000027	ribosomal large subunit assembly
ENSG00000073578	375.262	-3.87139	0.232438	-16.6556	2.75742e-62	7.67902e-59	SDHA	6389	GO:0000104	succinate dehydrogenase activity
ENSG00000073584	2946.39	-0.0702979	0.138362	-0.508072	0.611403	0.757056	SMARCE1	6605	GO:0000228	nuclear chromosome
ENSG00000073598	11.6978	-0.623052	0.71023	-0.877253	0.380349	0.564038	FNDC8	54752	GO:0005515	protein binding
ENSG00000073605	523.221	-0.638191	0.19748	-3.23167	0.0012307	0.00649992	GSDMB	55876	GO:0001786	phosphatidylserine binding
ENSG00000073614	3646.82	0.455084	0.133783	3.40165	0.000669801	0.00389067	KDM5A	5927	GO:0000122	negative regulation of transcription by RNA polymerase II
ENSG00000073670	161.24	-0.806831	0.683635	-1.18021	0.237918	0.411277	ADAM11	4185	GO:0004222	metalloendopeptidase activity
ENSG00000073711	16.8731	0.548826	0.574597	0.955148	0.339503	0.52374	PPP2R3A	5523	GO:0000159	protein phosphatase type 2A complex
ENSG00000073712	2.47888	-1.08955	1.49133	-0.730592	0.465028	0.639254	FERMT2	10979	GO:0001725	stress fiber
ENSG00000073734	0.125705	-0.316488	4.08047	-0.0775615	0.938177		ABCB11	8647	GO:0005215	transporter activity
ENSG00000073792	0.343065	0.645285	3.96125	0.162899	0.870598		IGF2BP2	10644	GO:0003723	RNA binding
ENSG00000073803	38.2796	1.1424	0.406796	2.80829	0.00498052	0.020583	MAP3K13	9175	GO:0000186	activation of MAPKK activity
ENSG00000073849	29.6667	-1.11765	0.445396	-2.50933	0.0120959	0.0428177	ST6GAL1	6480	GO:0000139	Golgi membrane
ENSG00000073861	13.2123	-1.54409	0.909597	-1.69755	0.0895927	0.204242	TBX21	30009	GO:0000122	negative regulation of transcription by RNA polymerase II
ENSG00000073905	10.1697	-3.48349	0.958932	-3.63268	0.000280494	0.00184608
ENSG00000073910	14.3244	0.129619	0.59069	0.219436	0.82631	0.901859	FRY	10129	GO:0000902	cell morphogenesis
ENSG00000073921	1803.86	-0.0282508	0.121996	-0.231572	0.816871	0.896273	PICALM	8301	GO:0000149	SNARE binding
ENSG00000073969	1176.67	-0.0614048	0.139106	-0.441425	0.658905	0.79093	NSF	4905	GO:0000139	Golgi membrane
ENSG00000074047	1.1306	-2.02775	2.21056	-0.917304	0.358983		GLI2	2736	GO:0000122	negative regulation of transcription by RNA polymerase II
ENSG00000074054	2994.4	0.598599	0.125175	4.78211	1.73465e-06	2.15934e-05	CLASP1	23332	GO:0000086	G2/M transition of mitotic cell cycle
ENSG00000074071	1022.27	-0.617512	0.153931	-4.01161	6.03072e-05	0.000487206	MRPS34	65993	GO:0003735	structural constituent of ribosome
ENSG00000074181	921.058	-2.77388	0.399894	-6.93654	4.0182e-12	1.60578e-10	NOTCH3	4854	GO:0000122	negative regulation of transcription by RNA polymerase II
ENSG00000074201	915.964	-0.839385	0.166056	-5.05482	4.30788e-07	6.3812e-06	CLNS1A	1207	GO:0000387	spliceosomal snRNP assembly
ENSG00000074219	0.12984	-0.316488	4.08047	-0.0775615	0.938177		TEAD2	8463	GO:0000790	nuclear chromatin
ENSG00000074266	287.426	0.574324	0.227871	2.52039	0.0117226	0.0418612	EED	8726	GO:0000122	negative regulation of transcription by RNA polymerase II
ENSG00000074276	31.6981	-0.378401	0.463785	-0.815897	0.414559	0.595889	CDHR2	54825	GO:0005509	calcium ion binding
ENSG00000074317	0.12984	-0.316488	4.08047	-0.0775615	0.938177		SNCB	6620	GO:0004859	phospholipase inhibitor activity
ENSG00000074319	357.703	-0.887809	0.176247	-5.0373	4.72147e-07	6.93075e-06	TSG101	7251	GO:0000813	ESCRT I complex
ENSG00000074356	3351.64	0.370269	0.120245	3.07929	0.00207496	0.00997458	NCBP3	55421	GO:0000339	RNA cap binding
ENSG00000074370	14678.4	-0.477044	0.157	-3.0385	0.00237758	0.0111522	ATP2A3	489	GO:0005388	calcium transmembrane transporter activity, phosphorylative mechanism
ENSG00000074416	308.981	-1.45306	0.474644	-3.06138	0.00220321	0.0104551	MGLL	11343	GO:0004622	lysophospholipase activity
ENSG00000074527	4.04945	0.838667	1.10264	0.760598	0.446897	0.624726	NTN4	59277	GO:0005515	protein binding
ENSG00000074582	475.394	0.0262684	0.159917	0.164263	0.869524	0.92813	BCS1L	617	GO:0005515	protein binding
ENSG00000074590	0.343065	0.645285	3.96125	0.162899	0.870598		NUAK1	9891	GO:0001650	fibrillar center
ENSG00000074603	2137.51	0.0956439	0.13879	0.689127	0.490744	0.662183	DPP8	54878	GO:0005737	cytoplasm
ENSG00000074621	261.627	0.106484	0.17984	0.592103	0.553781	0.713086	SLC24A1	9187	GO:0005262	calcium channel activity
ENSG00000074660	1319.52	-0.701192	0.14932	-4.6959	2.65435e-06	3.10961e-05	SCARF1	8578	GO:0004888	transmembrane signaling receptor activity
ENSG00000074695	4592.56	0.132649	0.123123	1.07738	0.281312	0.46091	LMAN1	3998	GO:0000139	Golgi membrane
ENSG00000074696	4418.77	-0.168587	0.12015	-1.40314	0.160576	0.312433	HACD3	51495	GO:0005096	GTPase activator activity
ENSG00000074706	1.49953	2.27463	1.97797	1.14998	0.250152		IPCEF1	26034	GO:0004601	peroxidase activity
ENSG00000074755	1659.59	0.645901	0.168322	3.83728	0.000124402	0.000919295	ZZEF1	23140	GO:0005509	calcium ion binding
ENSG00000074800	9417.88	-0.792341	0.180126	-4.39882	1.08843e-05	0.000109314	ENO1	2023	GO:0000015	phosphopyruvate hydratase complex
ENSG00000074803	3.6028	0.801697	1.15281	0.695429	0.486787	0.658484	SLC12A1	6557	GO:0005886	plasma membrane
ENSG00000074842	827.929	-0.12517	0.153283	-0.816596	0.41416	0.595752	MYDGF	56005	GO:0001525	angiogenesis
ENSG00000074855	538.22	-0.6545	0.156575	-4.18009	2.91389e-05	0.000258198	ANO8	57719	GO:0005229	intracellular calcium activated chloride channel activity
ENSG00000074935	360.113	0.831262	0.209529	3.96729	7.2696e-05	0.000577951	TUBE1	51175	GO:0000226	microtubule cytoskeleton organization
ENSG00000074966	16.1214	1.38494	0.620964	2.23031	0.0257268	0.0791109	TXK	7294	GO:0000978	RNA polymerase II cis-regulatory region sequence-specific DNA binding
ENSG00000075073	3.49908	-0.529994	1.22342	-0.433208	0.664864	0.79569	TACR2	6865	GO:0004995	tachykinin receptor activity
ENSG00000075089	475.169	0.146159	0.165888	0.881067	0.378282	0.562051	ACTR6	64431	GO:0000812	Swr1 complex
ENSG00000075131	135.678	-0.338654	0.249942	-1.35493	0.175441	0.332656	TIPIN	54962	GO:0000076	DNA replication checkpoint
ENSG00000075142	624.465	-0.343382	0.181082	-1.89628	0.057923	0.147833	SRI	6717	GO:0001508	action potential
ENSG00000075151	549.092	-0.181225	0.156969	-1.15452	0.248285	0.423232	EIF4G3	8672	GO:0000339	RNA cap binding
ENSG00000075188	510.693	0.0884174	0.165284	0.534943	0.592689	0.742975	NUP37	79023	GO:0000776	kinetochore
ENSG00000075213	0.213225	1.60707	4.08047	0.393843	0.693697		SEMA3A	10371	GO:0001755	neural crest cell migration
ENSG00000075218	2462.42	0.29727	0.129494	2.29562	0.0216975	0.0689776	GTSE1	51512	GO:0003674	molecular_function
ENSG00000075223	0.125705	-0.316488	4.08047	-0.0775615	0.938177		SEMA3C	10512	GO:0001755	neural crest cell migration
ENSG00000075234	23.625	-0.272111	0.490398	-0.554878	0.578978	0.732563	TTC38	55020	GO:0070062	extracellular exosome
ENSG00000075239	723.291	-0.970716	0.19235	-5.04662	4.49699e-07	6.63119e-06	ACAT1	38	GO:0001889	liver development
ENSG00000075240	1353.34	-0.805968	0.17715	-4.54964	5.37365e-06	5.8894e-05	GRAMD4	23151	GO:0003674	molecular_function
ENSG00000075275	3.1148	-0.748898	1.33116	-0.562592	0.573713	0.728625	CELSR1	9620	GO:0001736	establishment of planar polarity
ENSG00000075290	16.8274	-1.99991	0.671784	-2.97701	0.00291076	0.0132236	WNT8B	7479	GO:0005109	frizzled binding
ENSG00000075292	4035.31	0.48369	0.144795	3.34052	0.000836222	0.00468025	ZNF638	27332	GO:0003690	double-stranded DNA binding
ENSG00000075303	1428.08	0.649439	0.149186	4.35322	1.34155e-05	0.000131352	SLC25A40	55972	GO:0005347	ATP transmembrane transporter activity
ENSG00000075336	423.663	0.0210566	0.178446	0.117999	0.906068	0.950026	TIMM21	29090	GO:0003674	molecular_function
ENSG00000075340	1.12481	2.81506	2.24743	1.25257	0.210362		ADD2	119	GO:0003779	actin binding
ENSG00000075391	0.125705	-0.316488	4.08047	-0.0775615	0.938177		RASAL2	9462	GO:0000165	MAPK cascade
ENSG00000075399	65.6253	-2.9452	0.393954	-7.47601	7.66134e-14	4.17379e-12	VPS9D1	9605	GO:0005096	GTPase activator activity
ENSG00000075407	832.907	0.571544	0.151461	3.77353	0.000160954	0.00114638	ZNF37A	7587	GO:0000978	RNA polymerase II cis-regulatory region sequence-specific DNA binding
ENSG00000075413	1416.24	0.20784	0.132774	1.56537	0.117497	0.24997	MARK3	4140	GO:0000165	MAPK cascade
ENSG00000075415	5116.32	0.0724623	0.167497	0.43262	0.665291	0.795969	SLC25A3	5250	GO:0005315	inorganic phosphate transmembrane transporter activity
ENSG00000075420	188.448	0.202628	0.218251	0.928417	0.353191	0.537605	FNDC3B	64778	GO:0003723	RNA binding
ENSG00000075426	213.504	-0.0208863	0.272463	-0.0766573	0.938896	0.968045	FOSL2	2355	GO:0000790	nuclear chromatin
ENSG00000075461	0.552155	1.57435	3.3086	0.475836	0.634191		CACNG4	27092	GO:0005245	voltage-gated calcium channel activity
ENSG00000075539	2342.75	0.0518024	0.180511	0.286977	0.77413	0.86919	FRYL	285527	GO:0000902	cell morphogenesis
ENSG00000075568	965.853	-0.00936783	0.149061	-0.0628457	0.949889	0.974023	TMEM131	23505	GO:0003674	molecular_function
ENSG00000075618	388.49	-0.621105	0.182987	-3.39425	0.000688169	0.00398076	FSCN1	6624	GO:0001725	stress fiber
ENSG00000075624	2497.36	-1.40514	0.154365	-9.10273	8.80856e-20	9.98338e-18	ACTB	60	GO:0000079	regulation of cyclin-dependent protein serine/threonine kinase activity
ENSG00000075643	0.754624	2.10704	2.73237	0.771143	0.440622		MOCOS	55034	GO:0005515	protein binding
ENSG00000075673	1.00778	2.59073	2.48496	1.04256	0.297151		ATP12A	479	GO:0005391	sodium:potassium-exchanging ATPase activity
ENSG00000075702	1517.96	0.719761	0.141209	5.09715	3.44813e-07	5.2432e-06	WDR62	284403	GO:0000922	spindle pole
ENSG00000075711	2535.86	0.505148	0.144224	3.50252	0.000460878	0.00282705	DLG1	1739	GO:0000122	negative regulation of transcription by RNA polymerase II
ENSG00000075785	7338.85	-0.105837	0.117726	-0.899007	0.368649	0.552785	RAB7A	7879	GO:0000045	autophagosome assembly
ENSG00000075790	265.846	0.270943	0.197908	1.36904	0.170988	0.326025	BCAP29	55973	GO:0001649	osteoblast differentiation
ENSG00000075826	1422.16	0.0423154	0.181248	0.233467	0.815399	0.895061	SEC31B	25956	GO:0000139	Golgi membrane
ENSG00000075856	2023.59	0.0233003	0.147506	0.157962	0.874487	0.931213	SART3	9733	GO:0000244	spliceosomal tri-snRNP complex assembly
ENSG00000075884	281.616	0.446952	0.18774	2.3807	0.01728	0.0573079	ARHGAP15	55843	GO:0005096	GTPase activator activity
ENSG00000075886	0.528518	1.49662	3.11985	0.47971	0.631433		TUBA3D	113457	GO:0000226	microtubule cytoskeleton organization
ENSG00000075891	0.453878	-0.264286	3.28593	-0.0804296	0.935896		PAX2	5076	GO:0000790	nuclear chromatin
ENSG00000075914	736.205	0.0705331	0.16592	0.425103	0.670761	0.799891	EXOSC7	23016	GO:0000175	3'-5'-exoribonuclease activity
ENSG00000075945	554.324	-0.0716053	0.157674	-0.454135	0.649731	0.784604	KIFAP3	22920	GO:0000794	condensed nuclear chromosome
ENSG00000075975	1360.42	-0.8729	0.132369	-6.59447	4.26788e-11	1.42707e-09	MKRN2	23609	GO:0003723	RNA binding
ENSG00000076003	4250.97	-0.79297	0.12106	-6.55022	5.74512e-11	1.88544e-09	MCM6	4175	GO:0000082	G1/S transition of mitotic cell cycle
ENSG00000076043	686.534	-0.100201	0.195533	-0.512447	0.608338	0.754242	REXO2	25996	GO:0000175	3'-5'-exoribonuclease activity
ENSG00000076053	123.001	0.760339	0.267223	2.84534	0.00443644	0.0187114	RBM7	10179	GO:0000381	regulation of alternative mRNA splicing, via spliceosome
ENSG00000076067	701.151	-0.0550179	0.151328	-0.363567	0.716181	0.831307	RBMS2	5939	GO:0003723	RNA binding
ENSG00000076108	5241.87	0.495829	0.114943	4.31368	1.60557e-05	0.000153803	BAZ2A	11176	GO:0000183	rDNA heterochromatin assembly
ENSG00000076201	1463.94	0.0918135	0.141784	0.647558	0.517271	0.684614	PTPN23	25930	GO:0004725	protein tyrosine phosphatase activity
ENSG00000076242	834.387	-0.415367	0.156096	-2.66097	0.00779152	0.029911	MLH1	4292	GO:0000289	nuclear-transcribed mRNA poly(A) tail shortening
ENSG00000076248	2220.22	-1.04499	0.135256	-7.72604	1.10942e-14	6.89636e-13	UNG	7374	GO:0003684	damaged DNA binding
ENSG00000076258	50.3921	0.707214	0.34827	2.03065	0.0422908	0.116312	FMO4	2329	GO:0004497	monooxygenase activity
ENSG00000076321	504.575	0.295113	0.163443	1.80561	0.0709798	0.172078	KLHL20	27252	GO:0003779	actin binding
ENSG00000076344	2.41589	0.783585	1.6259	0.481938	0.62985	0.770766	RGS11	8786	GO:0003924	GTPase activity
ENSG00000076351	9.60673	2.08962	0.831147	2.51414	0.0119323	0.0424312	SLC46A1	113235	GO:0005542	folic acid binding
ENSG00000076356	3.62494	0.388896	1.13856	0.341568	0.732676	0.842443	PLXNA2	5362	GO:0001756	somitogenesis
ENSG00000076382	3716.78	0.170428	0.12726	1.33921	0.180503	0.339679	SPAG5	10615	GO:0000070	mitotic sister chromatid segregation
ENSG00000076513	1503.78	-0.058011	0.131102	-0.442488	0.658136	0.790469	ANKRD13A	88455	GO:0002091	negative regulation of receptor internalization
ENSG00000076554	2713.36	0.201643	0.134916	1.49457	0.135026	0.276491	TPD52	7163	GO:0005509	calcium ion binding
ENSG00000076555	206.267	-0.0391965	0.222616	-0.176072	0.860237	0.92212	ACACB	32	GO:0003989	acetyl-CoA carboxylase activity
ENSG00000076604	927.096	-0.488335	0.194492	-2.51082	0.0120451	0.0426533	TRAF4	9618	GO:0005164	tumor necrosis factor receptor binding
ENSG00000076641	104.4	1.76309	0.265385	6.64354	3.06238e-11	1.06036e-09	PAG1	55824	GO:0002250	adaptive immune response
ENSG00000076650	177.153	0.388196	0.219383	1.76949	0.0768127	0.182075	GPATCH1	55094	GO:0000398	mRNA splicing, via spliceosome
ENSG00000076662	524.991	-0.57901	0.204342	-2.83353	0.00460365	0.0192914	ICAM3	3385	GO:0002223	stimulatory C-type lectin receptor signaling pathway
ENSG00000076685	667.422	0.0441716	0.155496	0.28407	0.776357	0.870489	NT5C2	22978	GO:0000166	nucleotide binding
ENSG00000076706	843.03	-3.16886	0.222681	-14.2305	5.92911e-46	5.7791e-43	MCAM	4162	GO:0001525	angiogenesis
ENSG00000076716	9.99798	-1.72391	0.82073	-2.10046	0.0356883	0.10213	GPC4	2239	GO:0001523	retinoid metabolic process
ENSG00000076770	2020.58	-0.326671	0.189731	-1.72176	0.0851135	0.196821	MBNL3	55796	GO:0000381	regulation of alternative mRNA splicing, via spliceosome
ENSG00000076826	1.50678	0.922535	1.80945	0.509842	0.610162		CAMSAP3	57662	GO:0000226	microtubule cytoskeleton organization
ENSG00000076864	4.20458	-0.354715	1.08789	-0.326056	0.744382	0.850126	RAP1GAP	5909	GO:0000139	Golgi membrane
ENSG00000076924	991.801	0.313511	0.134711	2.32729	0.01995	0.0643243	XAB2	56949	GO:0000349	generation of catalytic spliceosome for first transesterification step
ENSG00000076928	380.676	-1.33864	0.239347	-5.59288	2.23328e-08	4.42885e-07	ARHGEF1	9138	GO:0001664	G protein-coupled receptor binding
ENSG00000076944	253.038	0.140347	0.188818	0.743291	0.457306	0.633102	STXBP2	6813	GO:0001909	leukocyte mediated cytotoxicity
ENSG00000076984	1033.27	0.113612	0.141588	0.802411	0.422315	0.603785	MAP2K7	5609	GO:0000187	activation of MAPK activity
ENSG00000077044	1182.43	0.0824901	0.142411	0.579238	0.562429	0.719516	DGKD	8527	GO:0003951	NAD+ kinase activity
ENSG00000077063	30.358	-3.96042	0.679111	-5.83177	5.48431e-09	1.22745e-07	CTTNBP2	83992	GO:0005515	protein binding
ENSG00000077080	0.410837	2.49046	3.6571	0.680992	0.495877		ACTL6B	51412	GO:0003682	chromatin binding
ENSG00000077092	13.8283	0.345408	0.628311	0.549739	0.582498	0.735061	RARB	5915	GO:0000122	negative regulation of transcription by RNA polymerase II
ENSG00000077097	5981.49	-0.535343	0.135381	-3.95436	7.67412e-05	0.000603954	TOP2B	7155	GO:0000712	resolution of meiotic recombination intermediates
ENSG00000077147	3291.6	-0.600551	0.133825	-4.48757	7.20396e-06	7.60335e-05	TM9SF3	56889	GO:0016020	membrane
ENSG00000077150	86.2693	0.189494	0.329215	0.575594	0.56489	0.721164	NFKB2	4791	GO:0000790	nuclear chromatin
ENSG00000077152	1300.92	0.268601	0.173964	1.54401	0.122587	0.258151	UBE2T	29089	GO:0000209	protein polyubiquitination
ENSG00000077157	752.724	0.572092	0.155276	3.68436	0.000229274	0.00155352	PPP1R12B	4660	GO:0000086	G2/M transition of mitotic cell cycle
ENSG00000077232	812.792	-0.341003	0.168564	-2.02299	0.0430743	0.117951	DNAJC10	54431	GO:0001671	ATPase activator activity
ENSG00000077235	1933.82	-0.0415146	0.140179	-0.296153	0.767113	0.864448	GTF3C1	2975	GO:0000127	transcription factor TFIIIC complex
ENSG00000077238	5.14492	-5.49495	1.57109	-3.49753	0.000469585	0.00286872	IL4R	3566	GO:0002532	production of molecular mediator involved in inflammatory response
ENSG00000077254	1223.45	0.590719	0.148129	3.98787	6.66689e-05	0.000534174	USP33	23032	GO:0001664	G protein-coupled receptor binding
ENSG00000077264	0.213225	1.60707	4.08047	0.393843	0.693697		PAK3	5063	GO:0000165	MAPK cascade
ENSG00000077274	0.12984	-0.316488	4.08047	-0.0775615	0.938177		CAPN6	827	GO:0001578	microtubule bundle formation
ENSG00000077279	0.658358	0.62438	2.87704	0.217022	0.828191		DCX	1641	GO:0001764	neuron migration
ENSG00000077312	1701.98	-0.495443	0.188178	-2.63284	0.00846751	0.0320186	SNRPA	6626	GO:0000398	mRNA splicing, via spliceosome
ENSG00000077327	1.58002	0.937131	1.76944	0.529621	0.596375		SPAG6	9576	GO:0005634	nucleus
ENSG00000077348	513.621	-0.638431	0.155553	-4.10427	4.05599e-05	0.000345726	EXOSC5	56915	GO:0000175	3'-5'-exoribonuclease activity
ENSG00000077380	57.6069	-0.649821	0.326466	-1.99047	0.0465389	0.12498	DYNC1I2	1781	GO:0000086	G2/M transition of mitotic cell cycle
ENSG00000077420	412.468	0.358567	0.175573	2.04227	0.0411252	0.113835	APBB1IP	54518	GO:0002291	T cell activation via T cell receptor contact with antigen bound to MHC molecule on antigen presenting cell
ENSG00000077454	263.071	0.000708524	0.206514	0.00343089	0.997263	0.998748	LRCH4	4034	GO:0005515	protein binding
ENSG00000077458	1013.35	0.625433	0.167466	3.73469	0.000187947	0.00131133	FAM76B	143684	GO:0005515	protein binding
ENSG00000077463	289.566	-0.802846	0.182426	-4.40093	1.07789e-05	0.000108423	SIRT6	51548	GO:0000122	negative regulation of transcription by RNA polymerase II
ENSG00000077514	1577.01	-0.682852	0.178816	-3.81874	0.000134137	0.000983031	POLD3	10714	GO:0000723	telomere maintenance
ENSG00000077522	2.16433	-2.19757	1.7934	-1.22536	0.220438		ACTN2	88	GO:0000165	MAPK cascade
ENSG00000077549	4060.4	0.118436	0.142586	0.830628	0.406184	0.588569	CAPZB	832	GO:0000902	cell morphogenesis
ENSG00000077585	274.185	0.423353	0.173903	2.43442	0.0149156	0.0506822	GPR137B	7107	GO:0005515	protein binding
ENSG00000077616	68.9233	0.653355	0.46026	1.41953	0.155744	0.305747	NAALAD2	10003	GO:0004180	carboxypeptidase activity
ENSG00000077684	1470.82	0.114899	0.150164	0.765156	0.444179	0.622936	JADE1	79960	GO:0000123	histone acetyltransferase complex
ENSG00000077713	39.1292	-1.9839	0.436035	-4.54987	5.3679e-06	5.88868e-05	SLC25A43	203427	GO:0005347	ATP transmembrane transporter activity
ENSG00000077721	3743.3	0.0489785	0.129428	0.378424	0.705116	0.824171	UBE2A	7319	GO:0000209	protein polyubiquitination
ENSG00000077782	405.174	-0.344722	0.221317	-1.55759	0.11933	0.253152	FGFR1	2260	GO:0000122	negative regulation of transcription by RNA polymerase II
ENSG00000077935	823.229	0.272207	0.148358	1.8348	0.0665358	0.164059	SMC1B	27127	GO:0000775	chromosome, centromeric region
ENSG00000077984	1.05181	-1.88158	2.29273	-0.820674	0.411832		CST7	8530	GO:0004866	endopeptidase inhibitor activity
ENSG00000078018	27.2717	2.13266	0.490275	4.34994	1.36178e-05	0.000133065	MAP2	4133	GO:0000226	microtubule cytoskeleton organization
ENSG00000078043	721.491	0.92785	0.151846	6.11049	9.93284e-10	2.57488e-08	PIAS2	9063	GO:0001085	RNA polymerase II transcription factor binding
ENSG00000078053	20.1824	0.0764803	0.52476	0.145743	0.884124	0.936335	AMPH	273	GO:0005515	protein binding
ENSG00000078061	699.276	0.0480412	0.152966	0.314064	0.753473	0.855668	ARAF	369	GO:0000165	MAPK cascade
ENSG00000078070	545.854	0.150304	0.164593	0.913185	0.361145	0.54558	MCCC1	56922	GO:0002169	3-methylcrotonyl-CoA carboxylase complex, mitochondrial
ENSG00000078081	0.370906	2.36433	4.05107	0.583631	0.559468		LAMP3	27074	GO:0002250	adaptive immune response
ENSG00000078098	0.185453	1.60707	4.08047	0.393843	0.693697		FAP	2191	GO:0001525	angiogenesis
ENSG00000078114	17.2185	-2.42662	0.69012	-3.51623	0.00043772	0.00270184	NEBL	10529	GO:0001725	stress fiber
ENSG00000078124	4.13885	2.43048	1.26062	1.928	0.053855	0.139889	ACER3	55331	GO:0005509	calcium ion binding
ENSG00000078140	2984.99	-0.505311	0.127906	-3.95065	7.79383e-05	0.000610663	UBE2K	3093	GO:0000209	protein polyubiquitination
ENSG00000078142	829.967	0.22204	0.156064	1.42275	0.15481	0.304466	PIK3C3	5289	GO:0000045	autophagosome assembly
ENSG00000078177	2632.77	-0.0703237	0.181174	-0.388156	0.6979	0.818732	N4BP2	55728	GO:0004519	endonuclease activity
ENSG00000078237	215.171	0.320235	0.212228	1.50892	0.13132	0.270952	TIGAR	57103	GO:0002931	response to ischemia
ENSG00000078246	315.401	1.7584	0.183415	9.58697	9.07084e-22	1.37075e-19	TULP3	7289	GO:0001664	G protein-coupled receptor binding
ENSG00000078269	2121.85	-0.030108	0.143386	-0.209979	0.833684	0.906737	SYNJ2	8871	GO:0003723	RNA binding
ENSG00000078295	0.570837	-0.79814	2.99689	-0.266322	0.789991		ADCY2	108	GO:0000287	magnesium ion binding
ENSG00000078304	1753.2	0.454089	0.138687	3.2742	0.00105961	0.0056998	PPP2R5C	5527	GO:0000159	protein phosphatase type 2A complex
ENSG00000078319	12.7744	-6.80196	1.31496	-5.17276	2.30661e-07	3.6468e-06	PMS2P1	5379	GO:0006298	mismatch repair
ENSG00000078369	15858.4	0.270554	0.122597	2.20686	0.0273236	0.0830186	GNB1	2782	GO:0001917	photoreceptor inner segment
ENSG00000078399	3.86867	0.29172	1.1382	0.256298	0.797721	0.883994	HOXA9	3205	GO:0000790	nuclear chromatin
ENSG00000078401	1.09143	0.69026	2.36495	0.29187	0.770386		EDN1	1906	GO:0000122	negative regulation of transcription by RNA polymerase II
ENSG00000078403	1851.43	0.289466	0.132232	2.18908	0.0285912	0.0861315	MLLT10	8028	GO:0003677	DNA binding
ENSG00000078487	41.8776	0.396977	0.38946	1.0193	0.30806	0.490911	ZCWPW1	55063	GO:0008270	zinc ion binding
ENSG00000078549	0.125705	-0.316488	4.08047	-0.0775615	0.938177		ADCYAP1R1	117	GO:0004999	vasoactive intestinal polypeptide receptor activity
ENSG00000078589	6.72107	-0.989417	1.06437	-0.929582	0.352588	0.53719	P2RY10	27334	GO:0004930	G protein-coupled receptor activity
ENSG00000078596	307.332	0.14579	0.208921	0.697825	0.485286	0.657158	ITM2A	9452	GO:0001540	amyloid-beta binding
ENSG00000078618	1946.8	0.120728	0.129409	0.93292	0.350861	0.535447	NRDC	4898	GO:0004222	metalloendopeptidase activity
ENSG00000078668	801.19	0.684099	0.153683	4.45136	8.53269e-06	8.8242e-05	VDAC3	7419	GO:0000166	nucleotide binding
ENSG00000078674	8291.46	0.497905	0.12656	3.93415	8.34925e-05	0.000647416	PCM1	5108	GO:0000086	G2/M transition of mitotic cell cycle
ENSG00000078687	1465.4	-0.0568794	0.137062	-0.414991	0.678148	0.805596	TNRC6C	57690	GO:0000932	P-body
ENSG00000078699	2338.88	0.28642	0.128357	2.23143	0.0256527	0.0789135	CBFA2T2	9139	GO:0000122	negative regulation of transcription by RNA polymerase II
ENSG00000078747	2016.52	0.251419	0.138821	1.81109	0.0701263	0.170667	ITCH	83737	GO:0000209	protein polyubiquitination
ENSG00000078795	5.72087	1.24788	0.955565	1.30591	0.191582	0.354014	PKD2L2	27039	GO:0005262	calcium channel activity
ENSG00000078804	389.302	0.785651	0.45432	1.72929	0.0837575	0.194354	TP53INP2	58476	GO:0000045	autophagosome assembly
ENSG00000078808	1911.29	-0.161188	0.133036	-1.21161	0.22566	0.397023	SDF4	51150	GO:0005509	calcium ion binding
ENSG00000078814	24.5227	0.280951	0.534995	0.525146	0.599482	0.748066	MYH7B	57644	GO:0003774	motor activity
ENSG00000078898	0.12984	-0.316488	4.08047	-0.0775615	0.938177		BPIFB2	80341	GO:0005576	extracellular region
ENSG00000078900	0.225384	1.60707	4.08047	0.393843	0.693697		TP73	7161	GO:0000187	activation of MAPK activity
ENSG00000078902	1029.55	0.186468	0.155777	1.19702	0.231299	0.403628	TOLLIP	54472	GO:0005150	interleukin-1, type I receptor binding
ENSG00000078967	223.826	0.0521262	0.195069	0.26722	0.7893	0.878934	UBE2D4	51619	GO:0000151	ubiquitin ligase complex
ENSG00000079101	2.64757	1.25678	1.3625	0.922402	0.356319	0.540846	CLUL1	27098	GO:0005615	extracellular space
ENSG00000079102	5.31515	-0.884917	1.18699	-0.745513	0.455962	0.631882	RUNX1T1	862	GO:0003677	DNA binding
ENSG00000079112	3.06048	0.713542	1.39873	0.510136	0.609956	0.755719	CDH17	1015	GO:0002314	germinal center B cell differentiation
ENSG00000079134	686.428	1.0916	0.178234	6.12452	9.09579e-10	2.37685e-08	THOC1	9984	GO:0000018	regulation of DNA recombination
ENSG00000079150	175.258	-0.689338	0.232041	-2.97075	0.0029707	0.0134302	FKBP7	51661	GO:0000413	protein peptidyl-prolyl isomerization
ENSG00000079156	9.17766	0.258852	0.742343	0.348696	0.727317	0.839435	OSBPL6	114880	GO:0005515	protein binding
ENSG00000079246	5106.58	-0.538439	0.123178	-4.37122	1.23553e-05	0.000122075	XRCC5	7520	GO:0000723	telomere maintenance
ENSG00000079257	0.513627	1.41193	3.39745	0.415586	0.677713		LXN	56925	GO:0005515	protein binding
ENSG00000079263	0.556359	2.94737	3.52643	0.835795	0.40327		SP140	11262	GO:0001650	fibrillar center
ENSG00000079277	337.732	-0.115947	0.196314	-0.590618	0.554776	0.713881	MKNK1	8569	GO:0004674	protein serine/threonine kinase activity
ENSG00000079308	353.843	-1.4995	0.251803	-5.95503	2.60024e-09	6.21191e-08	TNS1	7145	GO:0003723	RNA binding
ENSG00000079313	892.648	-0.466276	0.152503	-3.05749	0.00223197	0.010553	REXO1	57455	GO:0003676	nucleic acid binding
ENSG00000079332	1328.86	-0.652618	0.136036	-4.79738	1.60757e-06	2.0218e-05	SAR1A	56681	GO:0000139	Golgi membrane
ENSG00000079335	266.451	1.01995	0.184682	5.52275	3.33727e-08	6.39693e-07	CDC14A	8556	GO:0000226	microtubule cytoskeleton organization
ENSG00000079337	83.9252	-0.0373728	0.358822	-0.104154	0.917047	0.95608	RAPGEF3	10411	GO:0001525	angiogenesis
ENSG00000079385	46.1875	-0.224803	0.462921	-0.485619	0.627237	0.768485	CEACAM1	634	GO:0001525	angiogenesis
ENSG00000079387	1361.05	-0.101792	0.13336	-0.76329	0.445291	0.623521	SENP1	29843	GO:0004175	endopeptidase activity
ENSG00000079393	0.528104	-2.20715	3.01907	-0.731069	0.464737		DUSP13	51207	GO:0004725	protein tyrosine phosphatase activity
ENSG00000079432	2503.03	0.242628	0.126859	1.91259	0.0558008	0.143583	CIC	23152	GO:0000122	negative regulation of transcription by RNA polymerase II
ENSG00000079435	296.998	-0.382996	0.171196	-2.23718	0.0252747	0.0780455	LIPE	3991	GO:0004771	sterol esterase activity
ENSG00000079459	10976.1	1.12509	0.177422	6.34136	2.27751e-10	6.65633e-09	FDFT1	2222	GO:0004310	farnesyl-diphosphate farnesyltransferase activity
ENSG00000079462	674.037	-0.140607	0.149244	-0.942129	0.346127	0.530386	PAFAH1B3	5050	GO:0003847	1-alkyl-2-acetylglycerophosphocholine esterase activity
ENSG00000079482	0.142721	-0.316488	4.08047	-0.0775615	0.938177		OPHN1	4983	GO:0003779	actin binding
ENSG00000079616	2328.35	0.310954	0.134803	2.30672	0.0210702	0.0673459	KIF22	3835	GO:0000278	mitotic cell cycle
ENSG00000079691	14.4453	-0.893894	0.682115	-1.31047	0.190036	0.352212	CARMIL1	55604	GO:0005515	protein binding
ENSG00000079739	44.3273	1.4533	0.416809	3.48673	0.00048896	0.00296386	PGM1	5236	GO:0000287	magnesium ion binding
ENSG00000079785	1122.89	0.289262	0.13457	2.14952	0.0315928	0.0928216	DDX1	1653	GO:0000245	spliceosomal complex assembly
ENSG00000079805	4485.14	0.0585221	0.120166	0.487011	0.626251	0.767807	DNM2	1785	GO:0000086	G2/M transition of mitotic cell cycle
ENSG00000079819	510.216	-1.29698	0.196072	-6.61482	3.71996e-11	1.25462e-09	EPB41L2	2037	GO:0003779	actin binding
ENSG00000079931	0.225384	1.60707	4.08047	0.393843	0.693697		MOXD1	26002	GO:0004500	dopamine beta-monooxygenase activity
ENSG00000079950	845.261	0.401041	0.16899	2.37316	0.0176366	0.0582132	STX7	8417	GO:0000149	SNARE binding
ENSG00000079974	6.21929	-3.78651	1.30161	-2.9091	0.00362471	0.0158502	RABL2B	11158	GO:0000242	pericentriolar material
ENSG00000079999	1895.59	-0.00713415	0.13803	-0.0516856	0.958779	0.977994	KEAP1	9817	GO:0001701	in utero embryonic development
ENSG00000080007	0.570882	-2.30965	3.49988	-0.659922	0.509304		DDX43	55510	GO:0003723	RNA binding
ENSG00000080031	0.965992	-0.23719	2.47425	-0.0958634	0.923629		PTPRH	5794	GO:0004725	protein tyrosine phosphatase activity
ENSG00000080166	18.8679	-0.147833	0.693222	-0.213254	0.831129	0.905393	DCT	1638	GO:0002052	positive regulation of neuroblast proliferation
ENSG00000080189	868.867	-0.973818	0.159986	-6.08688	1.15132e-09	2.94152e-08	SLC35C2	51006	GO:0005654	nucleoplasm
ENSG00000080200	143.743	0.371827	0.231451	1.6065	0.108163	0.235079	CRYBG3	131544	GO:0002088	lens development in camera-type eye
ENSG00000080224	0.185453	1.60707	4.08047	0.393843	0.693697		EPHA6	285220	GO:0003674	molecular_function
ENSG00000080298	492.836	0.738225	0.221065	3.33941	0.000839571	0.00469112	RFX3	5991	GO:0000790	nuclear chromatin
ENSG00000080345	5325.29	0.451839	0.16965	2.66337	0.00773625	0.0297222	RIF1	55183	GO:0000122	negative regulation of transcription by RNA polymerase II
ENSG00000080371	1781.73	0.704174	0.165993	4.2422	2.21341e-05	0.000203286	RAB21	23011	GO:0003924	GTPase activity
ENSG00000080493	60.0815	0.848991	0.316036	2.68638	0.00722316	0.028083	SLC4A4	8671	GO:0005452	inorganic anion exchanger activity
ENSG00000080503	308.88	0.385633	0.18749	2.05682	0.0397035	0.110695	SMARCA2	6595	GO:0000122	negative regulation of transcription by RNA polymerase II
ENSG00000080546	280.975	-0.0225462	0.185144	-0.121777	0.903076	0.948475	SESN1	27244	GO:0001650	fibrillar center
ENSG00000080561	0.519358	-2.18519	3.62622	-0.602608	0.546769		MID2	11043	GO:0005737	cytoplasm
ENSG00000080572	0.398265	-1.79893	3.37437	-0.533116	0.593953		DNAAF6	139212	GO:0003341	cilium movement
ENSG00000080603	159.112	-0.144825	0.232306	-0.623426	0.533005	0.697155	SRCAP	10847	GO:0000812	Swr1 complex
ENSG00000080608	448.282	-0.159656	0.194238	-0.821964	0.411097	0.592834	PUM3	9933	GO:0003677	DNA binding
ENSG00000080618	3.96303	2.33079	1.19634	1.94827	0.0513821	0.134865	CPB2	1361	GO:0003331	positive regulation of extracellular matrix constituent secretion
ENSG00000080644	72.1846	-0.398546	0.287565	-1.38593	0.165767	0.31982	CHRNA3	1136	GO:0005515	protein binding
ENSG00000080709	9.82419	1.35139	0.735299	1.83787	0.0660811	0.163215	KCNN2	3781	GO:0005515	protein binding
ENSG00000080802	592.468	0.447526	0.145337	3.07923	0.00207535	0.00997458	CNOT4	4850	GO:0000289	nuclear-transcribed mRNA poly(A) tail shortening
ENSG00000080815	856.405	0.195707	0.137895	1.41925	0.155827	0.305855	PSEN1	5663	GO:0000045	autophagosome assembly
ENSG00000080819	774.651	1.2676	0.174461	7.26583	3.7075e-13	1.80234e-11	CPOX	1371	GO:0004109	coproporphyrinogen oxidase activity
ENSG00000080822	2331.27	0.27443	0.122872	2.23345	0.025519	0.0785765	CLDND1	56650	GO:0005515	protein binding
ENSG00000080823	151.237	-0.511996	0.236042	-2.16909	0.0300762	0.0894174	MOK	5891	GO:0000165	MAPK cascade
ENSG00000080824	1000.12	0.393504	0.14081	2.79457	0.00519682	0.0213367	HSP90AA1	3320	GO:0000086	G2/M transition of mitotic cell cycle
ENSG00000080839	1540.06	-0.0665506	0.143821	-0.462734	0.643555	0.780157	RBL1	5933	GO:0000122	negative regulation of transcription by RNA polymerase II
ENSG00000080845	1022.1	-0.402136	0.160547	-2.50478	0.0122529	0.0432555	DLGAP4	22839	GO:0005515	protein binding
ENSG00000080854	112.142	-0.903715	0.284273	-3.17904	0.00147765	0.0075466	IGSF9B	22997	GO:0007156	homophilic cell adhesion via plasma membrane adhesion molecules
ENSG00000080947	11.2456	-0.998622	0.702831	-1.42086	0.155358	0.305237	CROCCP3	114819
ENSG00000080986	754.175	0.521857	0.156896	3.32613	0.000880622	0.00488527	NDC80	10403	GO:0000070	mitotic sister chromatid segregation
ENSG00000081014	700.125	0.721619	0.149998	4.81087	1.50278e-06	1.90352e-05	AP4E1	23431	GO:0005515	protein binding
ENSG00000081019	1270.23	0.279891	0.159576	1.75397	0.079435	0.186567	RSBN1	54665	GO:0005634	nucleus
ENSG00000081026	295.286	0.49639	0.201506	2.4634	0.0137626	0.0475689	MAGI3	260425	GO:0004385	guanylate kinase activity
ENSG00000081041	6.92253	1.50737	0.95888	1.57201	0.115947	0.247702	CXCL2	2920	GO:0002237	response to molecule of bacterial origin
ENSG00000081051	0.502819	-2.1424	3.6711	-0.583587	0.559499		AFP	174	GO:0001542	ovulation from ovarian follicle
ENSG00000081052	3.24896	0.194954	1.28119	0.152166	0.879056	0.93372	COL4A4	1286	GO:0005201	extracellular matrix structural constituent
ENSG00000081059	16194.1	-1.11986	0.154649	-7.24129	4.44429e-13	2.12867e-11	TCF7	6932	GO:0000122	negative regulation of transcription by RNA polymerase II
ENSG00000081087	312.353	-1.27599	0.241366	-5.28653	1.24662e-07	2.09496e-06	OSTM1	28962	GO:0005765	lysosomal membrane
ENSG00000081148	35.5951	1.0644	0.425802	2.49975	0.0124281	0.0437539	IMPG2	50939	GO:0005201	extracellular matrix structural constituent
ENSG00000081154	222.264	0.244364	0.188824	1.29414	0.195617	0.359242	PCNP	57092	GO:0005515	protein binding
ENSG00000081177	234.825	0.499212	0.217191	2.2985	0.0215334	0.0685567	EXD2	55218	GO:0000175	3'-5'-exoribonuclease activity
ENSG00000081181	14.843	-0.610105	0.639531	-0.953989	0.340089	0.52442	ARG2	384	GO:0000050	urea cycle
ENSG00000081189	546.137	0.61151	0.160376	3.81298	0.000137301	0.0010017	MEF2C	4208	GO:0000122	negative regulation of transcription by RNA polymerase II
ENSG00000081237	2873.2	0.0306565	0.133643	0.22939	0.818566	0.897338	PTPRC	5788	GO:0000187	activation of MAPK activity
ENSG00000081248	0.251409	-1.14617	4.04394	-0.283428	0.776849		CACNA1S	779	GO:0005245	voltage-gated calcium channel activity
ENSG00000081277	4.04124	-5.14459	1.65061	-3.11679	0.00182833	0.00900037	PKP1	5317	GO:0001533	cornified envelope
ENSG00000081307	497.148	0.044296	0.167318	0.264741	0.791209	0.880305	UBA5	79876	GO:0005515	protein binding
ENSG00000081320	1251.35	0.585467	0.160193	3.65477	0.000257417	0.00171617	STK17B	9262	GO:0004672	protein kinase activity
ENSG00000081377	0.255544	-1.1665	4.04205	-0.28859	0.772895		CDC14B	8555	GO:0000226	microtubule cytoskeleton organization
ENSG00000081386	1127.06	0.196657	0.141941	1.38549	0.165904	0.320021	ZNF510	22869	GO:0000977	RNA polymerase II transcription regulatory region sequence-specific DNA binding
ENSG00000081479	0.12984	-0.316488	4.08047	-0.0775615	0.938177		LRP2	4036	GO:0001523	retinoid metabolic process
ENSG00000081665	177.947	0.148837	0.215736	0.689903	0.490255	0.661764	ZNF506	440515	GO:0000790	nuclear chromatin
ENSG00000081692	231.259	-1.32905	0.199441	-6.66385	2.66754e-11	9.42048e-10	JMJD4	65094	GO:0005515	protein binding
ENSG00000081721	494.455	-0.484578	0.169433	-2.86	0.00423643	0.0180041	DUSP12	11266	GO:0004725	protein tyrosine phosphatase activity
ENSG00000081760	375.668	-0.393567	0.215416	-1.82701	0.0676988	0.166232	AACS	65985	GO:0001889	liver development
ENSG00000081791	645.36	-0.129504	0.170822	-0.75812	0.448379	0.625811	DELE1	9812	GO:0005515	protein binding
ENSG00000081803	3.30369	-1.55851	1.32234	-1.1786	0.238559	0.411947	CADPS2	93664	GO:0005654	nucleoplasm
ENSG00000081818	0.410837	2.49046	3.6571	0.680992	0.495877		PCDHB4	56131	GO:0005509	calcium ion binding
ENSG00000081853	1.41516	3.15183	2.21496	1.42297	0.154744		PCDHGA2	56113	GO:0005509	calcium ion binding
ENSG00000081870	495.619	0.300364	0.160366	1.87299	0.0610693	0.153889	HSPB11	51668	GO:0001501	skeletal system development
ENSG00000081913	479.916	0.460154	0.169749	2.71079	0.00671228	0.0263968	PHLPP1	23239	GO:0002667	regulation of T cell anergy
ENSG00000081923	6.80254	0.75413	0.869605	0.86721	0.385827	0.569494	ATP8B1	5205	GO:0000287	magnesium ion binding
ENSG00000081985	5.22255	1.56389	0.976208	1.602	0.109155	0.236745	IL12RB2	3595	GO:0004896	cytokine receptor activity
ENSG00000082014	212.995	-0.482708	0.250088	-1.93015	0.0535877	0.139312	SMARCD3	6604	GO:0000790	nuclear chromatin
ENSG00000082068	209.423	-0.0631732	0.207957	-0.30378	0.761296	0.860879	WDR70	55100	GO:0005634	nucleus
ENSG00000082074	29.1531	-1.94183	0.464071	-4.18433	2.86004e-05	0.00025435	FYB1	2533	GO:0005102	signaling receptor binding
ENSG00000082126	1.74154	-0.0572598	2.00902	-0.0285013	0.977262		MPP4	58538	GO:0005515	protein binding
ENSG00000082146	26.2258	0.792875	0.449064	1.76562	0.0774603	0.183078	STRADB	55437	GO:0000902	cell morphogenesis
ENSG00000082153	148.543	0.00171159	0.233551	0.00732853	0.994153	0.997479	BZW1	9689	GO:0003723	RNA binding
ENSG00000082196	97.0315	-0.332398	0.290788	-1.14309	0.253	0.428817	C1QTNF3	114899	GO:0003674	molecular_function
ENSG00000082212	338.745	0.00112378	0.188117	0.00597382	0.995234	0.997899	ME2	4200	GO:0004470	malic enzyme activity
ENSG00000082213	1359.28	0.508205	0.133757	3.79948	0.000145002	0.0010473	C5orf22	55322	GO:0005515	protein binding
ENSG00000082258	2153.37	0.601355	0.13523	4.4469	8.7117e-06	8.99502e-05	CCNT2	905	GO:0000079	regulation of cyclin-dependent protein serine/threonine kinase activity
ENSG00000082269	398.947	1.04257	0.220855	4.7206	2.35153e-06	2.80887e-05	FAM135A	57579	GO:0044255	cellular lipid metabolic process
ENSG00000082293	0.251409	-1.14617	4.04394	-0.283428	0.776849		COL19A1	1310	GO:0001501	skeletal system development
ENSG00000082397	0.225384	1.60707	4.08047	0.393843	0.693697		EPB41L3	23136	GO:0001558	regulation of cell growth
ENSG00000082438	39.3032	0.221292	0.478714	0.462263	0.643892	0.780329	COBLL1	22837	GO:0003785	actin monomer binding
ENSG00000082458	1536.57	-0.0746453	0.136497	-0.546864	0.584473	0.736646	DLG3	1741	GO:0000165	MAPK cascade
ENSG00000082482	0.225384	1.60707	4.08047	0.393843	0.693697		KCNK2	3776	GO:0003231	cardiac ventricle development
ENSG00000082497	37.4368	-0.92346	0.446987	-2.06596	0.0388318	0.108935	SERTAD4	56256	GO:0005634	nucleus
ENSG00000082512	1636.92	0.0497047	0.130263	0.381571	0.702779	0.822426	TRAF5	7188	GO:0004842	ubiquitin-protein transferase activity
ENSG00000082515	345.372	0.578544	0.173315	3.33811	0.000843517	0.00470756	MRPL22	29093	GO:0003723	RNA binding
ENSG00000082516	939.268	-0.329565	0.171752	-1.91884	0.0550041	0.14202	GEMIN5	25929	GO:0000340	RNA 7-methylguanosine cap binding
ENSG00000082556	8.97496	3.37231	0.920928	3.66187	0.000250386	0.0016756	OPRK1	4986	GO:0004930	G protein-coupled receptor activity
ENSG00000082641	4437.32	-0.264583	0.124018	-2.13342	0.0328905	0.0958164	NFE2L1	4779	GO:0000209	protein polyubiquitination
ENSG00000082684	2.37477	-3.2767	1.94976	-1.68056	0.0928478	0.210035	SEMA5B	54437	GO:0001755	neural crest cell migration
ENSG00000082701	4442.24	0.609595	0.129453	4.709	2.48935e-06	2.94105e-05	GSK3B	2932	GO:0001085	RNA polymerase II transcription factor binding
ENSG00000082781	19.4275	-1.76244	0.625804	-2.81628	0.00485829	0.0201595	ITGB5	3693	GO:0001618	virus receptor activity
ENSG00000082805	835.673	-0.0236353	0.153868	-0.153608	0.877919	0.933175	ERC1	23085	GO:0000139	Golgi membrane
ENSG00000082898	8162.27	0.170124	0.167765	1.01406	0.310552	0.493418	XPO1	7514	GO:0000054	ribosomal subunit export from nucleus
ENSG00000082996	88.8944	0.15733	0.26329	0.597552	0.550139	0.710367	RNF13	11342	GO:0000139	Golgi membrane
ENSG00000083067	0.12984	-0.316488	4.08047	-0.0775615	0.938177		TRPM3	80036	GO:0005227	calcium activated cation channel activity
ENSG00000083093	817.743	0.0209602	0.154636	0.135545	0.892181	0.941695	PALB2	79728	GO:0000724	double-strand break repair via homologous recombination
ENSG00000083097	171.599	0.695319	0.248624	2.79667	0.00516327	0.0212258	DOP1A	23033	GO:0000139	Golgi membrane
ENSG00000083099	138.924	-0.263556	0.25239	-1.04424	0.296374	0.477638	LYRM2	57226	GO:0005515	protein binding
ENSG00000083123	211.572	-0.828507	0.19088	-4.34046	1.42188e-05	0.000138314	BCKDHB	594	GO:0003826	alpha-ketoacid dehydrogenase activity
ENSG00000083168	7761.59	0.429648	0.124706	3.4453	0.000570421	0.0033809	KAT6A	7994	GO:0000786	nucleosome
ENSG00000083223	615.209	0.216642	0.178619	1.21287	0.225178	0.396498	TUT7	79670	GO:0000289	nuclear-transcribed mRNA poly(A) tail shortening
ENSG00000083290	0.33893	0.645285	3.97969	0.162144	0.871192		ULK2	9706	GO:0004674	protein serine/threonine kinase activity
ENSG00000083307	0.12984	-0.316488	4.08047	-0.0775615	0.938177		GRHL2	79977	GO:0000790	nuclear chromatin
ENSG00000083312	2215.83	0.624267	0.192923	3.23584	0.00121285	0.00641263	TNPO1	3842	GO:0003723	RNA binding
ENSG00000083444	246.614	-0.733727	0.186704	-3.9299	8.49822e-05	0.000656096	PLOD1	5351	GO:0001666	response to hypoxia
ENSG00000083454	540.535	-1.47867	0.156225	-9.46499	2.93596e-21	4.08812e-19	P2RX5	5026	GO:0001614	purinergic nucleotide receptor activity
ENSG00000083457	483.025	-0.97624	0.164831	-5.92268	3.16745e-09	7.43037e-08	ITGAE	3682	GO:0005886	plasma membrane
ENSG00000083520	1342.93	0.0841283	0.129272	0.650787	0.515184	0.683191	DIS3	22894	GO:0000175	3'-5'-exoribonuclease activity
ENSG00000083535	349.797	0.649915	0.172451	3.76869	0.000164105	0.00116499	PIBF1	10464	GO:0002376	immune system process
ENSG00000083544	294.262	-0.130803	0.195856	-0.667851	0.504228	0.673295	TDRD3	81550	GO:0003682	chromatin binding
ENSG00000083622	0.125705	-0.316488	4.08047	-0.0775615	0.938177
ENSG00000083635	18.7407	1.05595	0.523618	2.01664	0.043733	0.119419	NUFIP1	26747	GO:0000492	box C/D snoRNP assembly
ENSG00000083642	1232.43	0.495572	0.13231	3.74555	0.00018	0.00126175	PDS5B	23047	GO:0000775	chromosome, centromeric region
ENSG00000083720	1885.45	0.0422491	0.150328	0.281046	0.778675	0.871784	OXCT1	5019	GO:0005654	nucleoplasm
ENSG00000083750	352.59	0.880492	0.173984	5.06076	4.17584e-07	6.20455e-06	RRAGB	10325	GO:0003924	GTPase activity
ENSG00000083799	460.856	0.209355	0.163191	1.28289	0.199532	0.364203	CYLD	1540	GO:0004843	thiol-dependent ubiquitin-specific protease activity
ENSG00000083807	111.143	-0.773231	0.291618	-2.65152	0.00801302	0.0306267	SLC27A5	10998	GO:0000038	very long-chain fatty acid metabolic process
ENSG00000083812	262.971	0.132468	0.210764	0.628512	0.529668	0.694655	ZNF324	25799	GO:0000082	G1/S transition of mitotic cell cycle
ENSG00000083814	479.663	0.468278	0.1506	3.10941	0.00187463	0.00918421	ZNF671	79891	GO:0000790	nuclear chromatin
ENSG00000083817	421.247	-0.0868858	0.177885	-0.488438	0.625239	0.767161	ZNF416	55659	GO:0000978	RNA polymerase II cis-regulatory region sequence-specific DNA binding
ENSG00000083828	463.053	0.207187	0.16707	1.24012	0.214931	0.384109	ZNF586	54807	GO:0000978	RNA polymerase II cis-regulatory region sequence-specific DNA binding
ENSG00000083838	126.46	0.0246341	0.228821	0.107657	0.914268	0.954721	ZNF446	55663	GO:0000790	nuclear chromatin
ENSG00000083844	1076.41	0.509921	0.166301	3.06626	0.00216754	0.0103311	ZNF264	9422	GO:0000978	RNA polymerase II cis-regulatory region sequence-specific DNA binding
ENSG00000083845	466.121	-1.06145	0.207846	-5.10689	3.27508e-07	4.99175e-06	RPS5	6193	GO:0000028	ribosomal small subunit assembly
ENSG00000083857	1097.17	-0.183694	0.192248	-0.955506	0.339322	0.523608	FAT1	2195	GO:0003382	epithelial cell morphogenesis
ENSG00000083896	3409.46	0.333854	0.123325	2.70711	0.00678724	0.026654	YTHDC1	91746	GO:0000381	regulation of alternative mRNA splicing, via spliceosome
ENSG00000083937	1352.59	-0.156068	0.149164	-1.04628	0.29543	0.476511	CHMP2B	25978	GO:0000815	ESCRT III complex
ENSG00000084070	2019.77	-0.367857	0.137413	-2.67703	0.00742786	0.0287756	SMAP2	64744	GO:0005096	GTPase activator activity
ENSG00000084072	1100.85	0.102521	0.155283	0.660221	0.509112	0.677866	PPIE	10450	GO:0000398	mRNA splicing, via spliceosome
ENSG00000084073	1212.53	-0.00118626	0.154812	-0.00766262	0.993886	0.997314	ZMPSTE24	10269	GO:0001889	liver development
ENSG00000084090	4098.69	-0.347338	0.128668	-2.69948	0.00694474	0.027174	STARD7	56910	GO:0001773	myeloid dendritic cell activation
ENSG00000084092	966.044	-0.32243	0.147083	-2.19217	0.0283671	0.085602	NOA1	84273	GO:0003723	RNA binding
ENSG00000084093	1678.35	0.0308352	0.148171	0.208106	0.835146	0.907843	REST	5978	GO:0000122	negative regulation of transcription by RNA polymerase II
ENSG00000084110	7.4931	-0.708151	0.830276	-0.852911	0.393709	0.576395	HAL	3034	GO:0004397	histidine ammonia-lyase activity
ENSG00000084112	2045.8	0.281299	0.138937	2.02465	0.0429029	0.117647	SSH1	54434	GO:0000902	cell morphogenesis
ENSG00000084207	3916.81	-0.687487	0.181177	-3.79456	0.000147908	0.00106435	GSTP1	2950	GO:0000302	response to reactive oxygen species
ENSG00000084234	816.973	-0.414674	0.187883	-2.20709	0.027308	0.0829839	APLP2	334	GO:0002576	platelet degranulation
ENSG00000084444	311.524	0.0717929	0.183029	0.392249	0.694875	0.8171	FAM234B	57613	GO:0005856	cytoskeleton
ENSG00000084463	523.373	0.405476	0.162797	2.49069	0.0127497	0.0446217	WBP11	51729	GO:0000398	mRNA splicing, via spliceosome
ENSG00000084623	1335.9	-0.436186	0.146755	-2.9722	0.00295675	0.0133826	EIF3I	8668	GO:0001732	formation of cytoplasmic translation initiation complex
ENSG00000084628	0.185453	1.60707	4.08047	0.393843	0.693697		NKAIN1	79570	GO:0002028	regulation of sodium ion transport
ENSG00000084636	17.5592	-0.559178	0.715266	-0.781777	0.434346	0.614496	COL16A1	1307	GO:0005178	integrin binding
ENSG00000084652	4036.85	-0.244503	0.128903	-1.8968	0.0578547	0.147717	TXLNA	200081	GO:0005515	protein binding
ENSG00000084676	986.701	0.508603	0.142987	3.557	0.000375116	0.00237188	NCOA1	8648	GO:0000435	positive regulation of transcription from RNA polymerase II promoter by galactose
ENSG00000084693	1198.99	0.242302	0.131179	1.84712	0.0647302	0.160766	AGBL5	60509	GO:0004181	metallocarboxypeptidase activity
ENSG00000084710	20.0002	-0.565972	0.568695	-0.995213	0.319633	0.502818	EFR3B	22979	GO:0005515	protein binding
ENSG00000084731	670.816	0.0466557	0.15327	0.304402	0.760822	0.860493	KIF3C	3797	GO:0003774	motor activity
ENSG00000084733	4013.07	0.325904	0.145685	2.23705	0.0252833	0.078048	RAB10	10890	GO:0000139	Golgi membrane
ENSG00000084754	356.048	0.511282	0.166524	3.07033	0.00213823	0.0102214	HADHA	3030	GO:0000062	fatty-acyl-CoA binding
ENSG00000084764	22.8624	0.391694	0.474304	0.82583	0.408901	0.59089	MAPRE3	22924	GO:0005515	protein binding
ENSG00000084774	3093.47	-0.423882	0.129423	-3.27518	0.00105595	0.00568325	CAD	790	GO:0001889	liver development
ENSG00000085063	4185.67	0.0888533	0.120998	0.734338	0.462743	0.63728	CD59	966	GO:0000139	Golgi membrane
ENSG00000085117	4194.44	0.0901987	0.179486	0.50254	0.615288	0.759525	CD82	3732	GO:0005515	protein binding
ENSG00000085185	509.821	-0.630302	0.168965	-3.73037	0.000191198	0.00133163	BCORL1	63035	GO:0005654	nucleoplasm
ENSG00000085224	3848.75	0.480268	0.137602	3.49027	0.000482532	0.0029322	ATRX	546	GO:0000212	meiotic spindle organization
ENSG00000085231	11.6524	0.0186005	0.707434	0.026293	0.979024	0.989173	AK6	102157402	GO:0004017	adenylate kinase activity
ENSG00000085274	581.543	0.369014	0.150697	2.44872	0.0143367	0.0490917	MYNN	55892	GO:0000790	nuclear chromatin
ENSG00000085276	2338.95	-0.217603	0.156396	-1.39136	0.164116	0.317515	MECOM	2122	GO:0000118	histone deacetylase complex
ENSG00000085365	674.424	0.0497602	0.175513	0.283512	0.776784	0.870759	SCAMP1	9522	GO:0000139	Golgi membrane
ENSG00000085377	469.602	-0.133094	0.158592	-0.839222	0.401345	0.583866	PREP	5550	GO:0004175	endopeptidase activity
ENSG00000085382	468.039	0.59732	0.164582	3.62932	0.000284173	0.00186772	HACE1	57531	GO:0000139	Golgi membrane
ENSG00000085415	2192.27	0.119379	0.175376	0.680706	0.496058	0.666401	SEH1L	81929	GO:0000776	kinetochore
ENSG00000085433	382.831	-0.336291	0.178719	-1.88168	0.0598796	0.151675	WDR47	22911	GO:0000226	microtubule cytoskeleton organization
ENSG00000085449	1425.56	0.58552	0.1353	4.32756	1.50771e-05	0.000145285	WDFY1	57590	GO:0005515	protein binding
ENSG00000085465	88.2593	0.493544	0.286791	1.72092	0.085266	0.197057	OVGP1	5016	GO:0004568	chitinase activity
ENSG00000085491	1155.1	1.3134	0.193122	6.80091	1.0396e-11	3.88981e-10	SLC25A24	29957	GO:0005347	ATP transmembrane transporter activity
ENSG00000085511	975.291	0.121085	0.166886	0.725559	0.468109	0.64177	MAP3K4	4216	GO:0000165	MAPK cascade
ENSG00000085514	28.5193	0.607072	0.494869	1.22673	0.219923	0.390442	PILRA	29992	GO:0005515	protein binding
ENSG00000085552	166.321	-1.06059	0.231087	-4.5896	4.44105e-06	4.97551e-05	IGSF9	57549	GO:0005886	plasma membrane
ENSG00000085563	0.225384	1.60707	4.08047	0.393843	0.693697		ABCB1	5243	GO:0000086	G2/M transition of mitotic cell cycle
ENSG00000085644	362.129	0.151336	0.20214	0.74867	0.454056	0.630484	ZNF213	7760	GO:0000790	nuclear chromatin
ENSG00000085662	243.162	-1.30404	0.209639	-6.22039	4.95931e-10	1.37913e-08	AKR1B1	231	GO:0001523	retinoid metabolic process
ENSG00000085719	1010.57	0.200356	0.136084	1.4723	0.140941	0.285202	CPNE3	8895	GO:0003723	RNA binding
ENSG00000085721	1036.64	0.112086	0.155605	0.720326	0.471324	0.644545	RRN3	54700	GO:0001042	RNA polymerase I core binding
ENSG00000085733	104.529	-3.26473	0.335309	-9.73647	2.1075e-22	3.48166e-20	CTTN	2017	GO:0001726	ruffle
ENSG00000085760	142.581	-0.0966255	0.221825	-0.435594	0.663132	0.794193	MTIF2	4528	GO:0003723	RNA binding
ENSG00000085788	2583.37	0.776196	0.13549	5.72883	1.01127e-08	2.1428e-07	DDHD2	23259	GO:0004620	phospholipase activity
ENSG00000085831	7.36434	-0.118663	0.97109	-0.122195	0.902744	0.948475	TTC39A	22996	GO:0003674	molecular_function
ENSG00000085832	1452.86	0.309859	0.135876	2.28045	0.022581	0.0714492	EPS15	2060	GO:0001921	positive regulation of receptor recycling
ENSG00000085840	1281.22	-0.267551	0.157407	-1.69974	0.0891792	0.203676	ORC1	4998	GO:0000082	G1/S transition of mitotic cell cycle
ENSG00000085871	2.28356	-0.414078	1.51831	-0.272723	0.785066	0.876171	MGST2	4258	GO:0004364	glutathione transferase activity
ENSG00000085872	1460.98	0.0920092	0.13753	0.669011	0.503488	0.672675	CHERP	10523	GO:0000398	mRNA splicing, via spliceosome
ENSG00000085978	651.1	0.609686	0.161344	3.77879	0.000157593	0.00112614	ATG16L1	55054	GO:0000045	autophagosome assembly
ENSG00000085982	576.546	0.161497	0.147007	1.09857	0.271957	0.44993	USP40	55230	GO:0004197	cysteine-type endopeptidase activity
ENSG00000085998	1343.42	-0.291174	0.138473	-2.10275	0.0354875	0.101726	POMGNT1	55624	GO:0000139	Golgi membrane
ENSG00000085999	909.347	0.0732499	0.20943	0.349759	0.72652	0.838828	RAD54L	8438	GO:0000733	DNA strand renaturation
ENSG00000086015	1605.67	0.531207	0.15149	3.50654	0.000453968	0.00279081	MAST2	23139	GO:0000287	magnesium ion binding
ENSG00000086061	1063.87	0.329646	0.219774	1.49993	0.133632	0.274501	DNAJA1	3301	GO:0001664	G protein-coupled receptor binding
ENSG00000086062	994.531	0.389575	0.142765	2.72879	0.00635678	0.0252484	B4GALT1	2683	GO:0000138	Golgi trans cisterna
ENSG00000086065	63.6811	0.00831951	0.321009	0.0259167	0.979324	0.989228	CHMP5	51510	GO:0001919	regulation of receptor recycling
ENSG00000086102	1352.86	-0.0126066	0.139336	-0.0904767	0.927908	0.961494	NFX1	4799	GO:0000122	negative regulation of transcription by RNA polymerase II
ENSG00000086159	0.654223	0.641702	2.70539	0.237194	0.812506		AQP6	363	GO:0005515	protein binding
ENSG00000086189	1520.84	0.088409	0.134681	0.656434	0.511545	0.679976	DIMT1	27292	GO:0000179	rRNA (adenine-N6,N6-)-dimethyltransferase activity
ENSG00000086200	548.856	-0.404775	0.16185	-2.50093	0.0123866	0.0436487	IPO11	51194	GO:0005515	protein binding
ENSG00000086205	1.83206	-4.00291	1.99615	-2.00532	0.0449293		FOLH1	2346	GO:0004180	carboxypeptidase activity
ENSG00000086232	3911.14	-0.415711	0.120047	-3.4629	0.000534379	0.00319938	EIF2AK1	27102	GO:0002526	acute inflammatory response
ENSG00000086288	0.12984	-0.316488	4.08047	-0.0775615	0.938177		NME8	51314	GO:0007275	multicellular organism development
ENSG00000086289	1569.51	-0.100855	0.15663	-0.643905	0.519637	0.686391	EPDR1	54749	GO:0005509	calcium ion binding
ENSG00000086300	578.325	1.22216	0.168161	7.2678	3.65379e-13	1.78067e-11	SNX10	29887	GO:0001696	gastric acid secretion
ENSG00000086475	339.893	-0.0733818	0.171053	-0.429	0.667923	0.797922	SEPHS1	22929	GO:0004756	selenide, water dikinase activity
ENSG00000086504	666.265	-0.510957	0.154929	-3.29801	0.000973717	0.00532295	MRPL28	10573	GO:0003723	RNA binding
ENSG00000086506	0.941743	0.557365	2.47782	0.224942	0.822025		HBQ1	3049	GO:0004601	peroxidase activity
ENSG00000086544	177.921	-0.526833	0.212487	-2.47936	0.0131617	0.045874	ITPKC	80271	GO:0000828	inositol hexakisphosphate kinase activity
ENSG00000086570	2.65066	1.15915	1.44863	0.80017	0.423612	0.604984	FAT2	2196	GO:0005509	calcium ion binding
ENSG00000086589	1203.11	0.804914	0.129312	6.22457	4.82892e-10	1.34671e-08	RBM22	55696	GO:0000398	mRNA splicing, via spliceosome
ENSG00000086598	4840.04	0.24368	0.121107	2.01211	0.0442085	0.120372	TMED2	10959	GO:0000139	Golgi membrane
ENSG00000086619	419.493	1.00412	0.18286	5.49122	3.99163e-08	7.50366e-07	ERO1B	56605	GO:0003756	protein disulfide isomerase activity
ENSG00000086666	77.7262	-0.203256	0.282424	-0.719685	0.471719	0.644874	ZFAND6	54469	GO:0003674	molecular_function
ENSG00000086696	0.368105	0.645285	3.85643	0.167327	0.867113		HSD17B2	3294	GO:0001701	in utero embryonic development
ENSG00000086712	1829.56	-0.231701	0.14777	-1.56799	0.116885	0.249076	TXLNG	55787	GO:0005829	cytosol
ENSG00000086717	2.98392	-0.919945	1.30659	-0.704082	0.481382	0.653531	PPEF1	5475	GO:0004722	protein serine/threonine phosphatase activity
ENSG00000086730	60.2042	-0.302528	0.319283	-0.947521	0.343373	0.527314	LAT2	7462	GO:0002250	adaptive immune response
ENSG00000086758	4880.38	0.19488	0.20511	0.950126	0.342048	0.526074	HUWE1	10075	GO:0000139	Golgi membrane
ENSG00000086827	653.44	-0.0850115	0.160201	-0.530657	0.595657	0.745297	ZW10	9183	GO:0000070	mitotic sister chromatid segregation
ENSG00000086848	501.077	-0.18764	0.153354	-1.22357	0.221114	0.391627	ALG9	79796	GO:0000026	alpha-1,2-mannosyltransferase activity
ENSG00000086967	0.12984	-0.316488	4.08047	-0.0775615	0.938177		MYBPC2	4606	GO:0003779	actin binding
ENSG00000087008	220.936	-0.45587	0.21931	-2.07866	0.0376488	0.106397	ACOX3	8310	GO:0003997	acyl-CoA oxidase activity
ENSG00000087053	991.584	0.0928032	0.144496	0.642253	0.520709	0.687118	MTMR2	8898	GO:0002091	negative regulation of receptor internalization
ENSG00000087074	1154.01	0.474796	0.419796	1.13101	0.258049	0.435238	PPP1R15A	23645	GO:0000164	protein phosphatase type 1 complex
ENSG00000087076	31.7604	0.152814	0.453788	0.336751	0.736304	0.84507	HSD17B14	51171	GO:0004303	estradiol 17-beta-dehydrogenase activity
ENSG00000087077	904.915	-0.825661	0.1517	-5.44272	5.24735e-08	9.60487e-07	TRIP6	7205	GO:0001725	stress fiber
ENSG00000087085	0.185453	1.60707	4.08047	0.393843	0.693697		ACHE	43	GO:0001507	acetylcholine catabolic process in synaptic cleft
ENSG00000087086	228.883	-2.38467	0.251254	-9.49105	2.2871e-21	3.30257e-19	FTL	2512	GO:0005506	iron ion binding
ENSG00000087087	3423.93	-0.00940525	0.153323	-0.0613429	0.951086	0.974788	SRRT	51593	GO:0000398	mRNA splicing, via spliceosome
ENSG00000087088	938.207	-0.119392	0.136088	-0.877316	0.380315	0.564038	BAX	581	GO:0001541	ovarian follicle development
ENSG00000087095	942.489	-0.176082	0.155786	-1.13028	0.258357	0.435601	NLK	51701	GO:0000165	MAPK cascade
ENSG00000087111	1222.96	0.492685	0.141675	3.47758	0.000505971	0.00305747	PIGS	94005	GO:0003923	GPI-anchor transamidase activity
ENSG00000087116	2.64068	2.50981	1.53957	1.63021	0.103057	0.227237	ADAMTS2	9509	GO:0004222	metalloendopeptidase activity
ENSG00000087152	1450.61	0.207804	0.150163	1.38385	0.166403	0.320572	ATXN7L3	56970	GO:0000124	SAGA complex
ENSG00000087157	1017.9	-0.258458	0.141073	-1.83209	0.0669377	0.1648	PGS1	9489	GO:0005509	calcium ion binding
ENSG00000087191	1503.53	0.303605	0.139969	2.16908	0.0300764	0.0894174	PSMC5	5705	GO:0000165	MAPK cascade
ENSG00000087206	599.475	0.0519493	0.150618	0.344906	0.730165	0.841041	UIMC1	51720	GO:0005515	protein binding
ENSG00000087237	0.58133	1.60372	3.02086	0.530882	0.595501		CETP	1071	GO:0005548	phospholipid transporter activity
ENSG00000087245	0.511088	-2.16504	3.30574	-0.654935	0.51251		MMP2	4313	GO:0001525	angiogenesis
ENSG00000087253	84.2469	-0.06672	0.307122	-0.217243	0.828019	0.903268	LPCAT2	54947	GO:0000139	Golgi membrane
ENSG00000087258	199.62	0.606988	0.231019	2.62744	0.00860298	0.0324761	GNAO1	2775	GO:0001664	G protein-coupled receptor binding
ENSG00000087263	717.692	-0.204383	0.154468	-1.32314	0.185788	0.346634	OGFOD1	55239	GO:0005506	iron ion binding
ENSG00000087266	1724.31	-0.796835	0.153426	-5.19363	2.06234e-07	3.2819e-06	SH3BP2	6452	GO:0001784	phosphotyrosine residue binding
ENSG00000087269	1222.58	-0.202709	0.146594	-1.38279	0.166729	0.320977	NOP14	8602	GO:0000447	endonucleolytic cleavage in ITS1 to separate SSU-rRNA from 5.8S rRNA and LSU-rRNA from tricistronic rRNA transcript (SSU-rRNA, 5.8S rRNA, LSU-rRNA)
ENSG00000087274	6017.78	0.460541	0.121218	3.79927	0.000145124	0.0010478	ADD1	118	GO:0000902	cell morphogenesis
ENSG00000087299	654.834	0.47802	0.158416	3.0175	0.00254867	0.011821	L2HGDH	79944	GO:0003973	(S)-2-hydroxy-acid oxidase activity
ENSG00000087301	596.466	0.349531	0.189013	1.84925	0.0644221	0.160205	TXNDC16	57544	GO:0005515	protein binding
ENSG00000087302	1034.74	0.27571	0.157112	1.75486	0.0792826	0.186359	RTRAF	51637	GO:0000993	RNA polymerase II complex binding
ENSG00000087303	66.0046	0.668688	0.311005	2.15009	0.0315482	0.0927883	NID2	22795	GO:0005201	extracellular matrix structural constituent
ENSG00000087338	356.564	0.577956	0.166018	3.48128	0.000499031	0.00302116	GMCL1	64395	GO:0005515	protein binding
ENSG00000087365	4725.17	0.249077	0.134791	1.84787	0.0646216	0.160598	SF3B2	10992	GO:0000398	mRNA splicing, via spliceosome
ENSG00000087448	1941.87	0.277139	0.138863	1.99578	0.0459578	0.123883	KLHL42	57542	GO:0000209	protein polyubiquitination
ENSG00000087460	11749.8	-0.268542	0.140509	-1.91121	0.0559778	0.143962	GNAS	2778	GO:0001664	G protein-coupled receptor binding
ENSG00000087470	1577.77	0.497865	0.132118	3.76834	0.000164337	0.00116621	DNM1L	10059	GO:0000139	Golgi membrane
ENSG00000087494	0.849447	3.53062	2.5701	1.37373	0.169525		PTHLH	5744	GO:0001501	skeletal system development
ENSG00000087495	0.528518	1.49662	3.11985	0.47971	0.631433		PHACTR3	116154	GO:0003779	actin binding
ENSG00000087502	445.78	0.334816	0.193821	1.72745	0.0840863	0.194862	ERGIC2	51290	GO:0005515	protein binding
ENSG00000087510	10.4086	0.0126187	0.73132	0.0172546	0.986233	0.993199	TFAP2C	7022	GO:0000122	negative regulation of transcription by RNA polymerase II
ENSG00000087586	643.455	0.138869	0.152541	0.910374	0.362625	0.547011	AURKA	6790	GO:0000086	G2/M transition of mitotic cell cycle
ENSG00000087589	46.5999	-0.860396	0.433063	-1.98677	0.0469482	0.125836	CASS4	57091	GO:0005737	cytoplasm
ENSG00000087842	216.846	0.147899	0.200026	0.7394	0.459664	0.635012	PIR	8544	GO:0003712	transcription coregulator activity
ENSG00000087884	48.6092	0.893564	0.360996	2.47527	0.0133135	0.0463368	AAMDC	28971	GO:0005515	protein binding
ENSG00000087903	304.717	-0.340252	0.18666	-1.82284	0.0683269	0.167416	RFX2	5990	GO:0000790	nuclear chromatin
ENSG00000087995	73.9941	-0.409199	0.282818	-1.44686	0.147936	0.295115	METTL2A	339175	GO:0016427	tRNA (cytosine) methyltransferase activity
ENSG00000088035	610.834	0.268649	0.156195	1.71996	0.0854405	0.19732	ALG6	29929	GO:0004583	dolichyl-phosphate-glucose-glycolipid alpha-glucosyltransferase activity
ENSG00000088038	908.868	0.22719	0.140383	1.61836	0.105586	0.231081	CNOT3	4849	GO:0000289	nuclear-transcribed mRNA poly(A) tail shortening
ENSG00000088179	410.452	0.914936	0.22645	4.04035	5.33718e-05	0.000438846	PTPN4	5775	GO:0004725	protein tyrosine phosphatase activity
ENSG00000088205	687.192	0.0429965	0.141132	0.304655	0.760629	0.860325	DDX18	8886	GO:0000463	maturation of LSU-rRNA from tricistronic rRNA transcript (SSU-rRNA, 5.8S rRNA, LSU-rRNA)
ENSG00000088247	4831.75	0.0665391	0.135217	0.49209	0.622656	0.76484	KHSRP	8570	GO:0000178	exosome (RNase complex)
ENSG00000088256	69.6165	0.621799	0.311236	1.99784	0.045734	0.123379	GNA11	2767	GO:0001501	skeletal system development
ENSG00000088280	130.801	-1.15802	0.309426	-3.74249	0.000182205	0.00127491	ASAP3	55616	GO:0001726	ruffle
ENSG00000088298	434.649	-0.0375566	0.170641	-0.220091	0.8258	0.901503	EDEM2	55741	GO:0004571	mannosyl-oligosaccharide 1,2-alpha-mannosidase activity
ENSG00000088305	3727.36	0.250782	0.147005	1.70594	0.0880184	0.201815	DNMT3B	1789	GO:0000122	negative regulation of transcription by RNA polymerase II
ENSG00000088325	7834.69	0.256546	0.139777	1.83539	0.0664481	0.163884	TPX2	22974	GO:0000278	mitotic cell cycle
ENSG00000088340	55.301	-0.104338	0.341037	-0.305944	0.759647	0.859614	FER1L4	80307	GO:0007009	plasma membrane organization
ENSG00000088356	966.565	-0.240953	0.148087	-1.62711	0.103714	0.228116	PDRG1	81572	GO:0005515	protein binding
ENSG00000088367	16.3662	-2.22305	0.683641	-3.25178	0.00114685	0.0060984	EPB41L1	2036	GO:0003779	actin binding
ENSG00000088386	0.398678	2.45486	3.69935	0.663592	0.506952		SLC15A1	6564	GO:0005427	proton-dependent oligopeptide secondary active transmembrane transporter activity
ENSG00000088387	1395.18	-0.0873979	0.133649	-0.653935	0.513153	0.681478	DOCK9	23348	GO:0005085	guanyl-nucleotide exchange factor activity
ENSG00000088448	2105.83	0.569062	0.13414	4.24229	2.21247e-05	0.000203286	ANKRD10	55608	GO:0005515	protein binding
ENSG00000088451	321.33	0.316114	0.18986	1.66499	0.0959155	0.215214	TGDS	23483	GO:0008460	dTDP-glucose 4,6-dehydratase activity
ENSG00000088538	27.1467	0.305946	0.50595	0.604697	0.54538	0.70675	DOCK3	1795	GO:0005515	protein binding
ENSG00000088543	58.6078	-0.46566	0.48812	-0.953987	0.34009	0.52442	C3orf18	51161	GO:0016021	integral component of membrane
ENSG00000088682	437.923	0.118355	0.165256	0.71619	0.473874	0.646762	COQ9	57017	GO:0005515	protein binding
ENSG00000088726	1.07483	3.86736	2.3781	1.62624	0.103899		TMEM40	55287	GO:0016021	integral component of membrane
ENSG00000088727	172.616	-0.0703207	0.20568	-0.341894	0.732431	0.842327	KIF9	64147	GO:0002102	podosome
ENSG00000088756	121.525	0.328073	0.269246	1.21849	0.223038	0.393975	ARHGAP28	79822	GO:0005096	GTPase activator activity
ENSG00000088766	887.56	-0.32798	0.153753	-2.13316	0.0329117	0.0958585	CRLS1	54675	GO:0003841	1-acylglycerol-3-phosphate O-acyltransferase activity
ENSG00000088808	7.86717	0.794855	0.798494	0.995444	0.319521	0.502804	PPP1R13B	23368	GO:0002039	p53 binding
ENSG00000088812	721.939	-0.379772	0.171715	-2.21164	0.0269915	0.0821889	ATRN	8455	GO:0005604	basement membrane
ENSG00000088826	674.44	-0.651888	0.154469	-4.22019	2.44091e-05	0.000221833	SMOX	54498	GO:0005654	nucleoplasm
ENSG00000088827	2.56401	-0.0819528	1.35581	-0.0604456	0.951801	0.974996	SIGLEC1	6614	GO:0005576	extracellular region
ENSG00000088832	184.691	-0.297871	0.220043	-1.35369	0.175835	0.333306	FKBP1A	2280	GO:0000413	protein peptidyl-prolyl isomerization
ENSG00000088833	723.025	0.0467257	0.160693	0.290776	0.771223	0.867375	NSFL1C	55968	GO:0000045	autophagosome assembly
ENSG00000088836	22.2157	-1.8104	0.734511	-2.46477	0.0137103	0.0474469	SLC4A11	83959	GO:0005272	sodium channel activity
ENSG00000088854	429.164	-0.0219399	0.181702	-0.120747	0.903892	0.948816	C20orf194	25943	GO:0005515	protein binding
ENSG00000088876	457.373	-0.18948	0.159111	-1.19087	0.233705	0.406242	ZNF343	79175	GO:0000122	negative regulation of transcription by RNA polymerase II
ENSG00000088881	388.57	-0.825188	0.204841	-4.02842	5.6152e-05	0.000459348	EBF4	57593	GO:0000790	nuclear chromatin
ENSG00000088882	124.714	-2.37033	0.314914	-7.52692	5.1952e-14	2.95263e-12	CPXM1	56265	GO:0004181	metallocarboxypeptidase activity
ENSG00000088888	6582.99	-0.0829843	0.123872	-0.669918	0.50291	0.672271	MAVS	57506	GO:0001934	positive regulation of protein phosphorylation
ENSG00000088899	1964.69	-1.50178	0.155189	-9.6771	3.77283e-22	5.93126e-20	LZTS3	9762	GO:0005737	cytoplasm
ENSG00000088930	1393.36	0.24242	0.134546	1.80177	0.0715823	0.173104	XRN2	22803	GO:0000175	3'-5'-exoribonuclease activity
ENSG00000088970	433.568	-0.0620436	0.170735	-0.363392	0.716312	0.831376	KIZ	55857	GO:0005515	protein binding
ENSG00000088986	231.167	-1.74526	0.229591	-7.6016	2.92502e-14	1.71748e-12	DYNLL1	8655	GO:0000086	G2/M transition of mitotic cell cycle
ENSG00000088992	143.167	-1.25103	0.272193	-4.5961	4.30469e-06	4.83107e-05	TESC	54997	GO:0000287	magnesium ion binding
ENSG00000089006	1110.33	-0.442669	0.173379	-2.55319	0.010674	0.0387773	SNX5	27131	GO:0001726	ruffle
ENSG00000089009	534.384	-0.72524	0.182132	-3.98195	6.83522e-05	0.000545865	RPL6	6128	GO:0000027	ribosomal large subunit assembly
ENSG00000089012	17.1886	-2.37779	0.816106	-2.91357	0.00357318	0.0156706	SIRPG	55423	GO:0005515	protein binding
ENSG00000089022	1099.15	0.381159	0.143166	2.66235	0.00775967	0.0298005	MAPKAPK5	8550	GO:0000165	MAPK cascade
ENSG00000089041	51.4154	-1.98915	0.474916	-4.18842	2.80901e-05	0.000250269	P2RX7	5027	GO:0000187	activation of MAPK activity
ENSG00000089048	479.933	-0.0800233	0.167096	-0.478907	0.632005	0.772046	ESF1	51575	GO:0003723	RNA binding
ENSG00000089050	916.472	0.098475	0.14097	0.698553	0.484831	0.656888	RBBP9	10741	GO:0005515	protein binding
ENSG00000089053	3891.95	-0.132915	0.125299	-1.06078	0.288789	0.46922	ANAPC5	51433	GO:0005634	nucleus
ENSG00000089057	1936.61	-0.318693	0.142435	-2.23746	0.0252566	0.0780148	SLC23A2	9962	GO:0005215	transporter activity
ENSG00000089060	764.545	-0.34647	0.15404	-2.24922	0.0244988	0.076242	SLC8B1	80024	GO:0005432	calcium:sodium antiporter activity
ENSG00000089063	157.927	-1.80005	0.251335	-7.16196	7.95337e-13	3.58896e-11	TMEM230	29058	GO:0005769	early endosome
ENSG00000089091	75.1648	0.694015	0.279856	2.4799	0.0131421	0.0458222	DZANK1	55184	GO:0046872	metal ion binding
ENSG00000089094	3352.86	-0.134677	0.117855	-1.14273	0.25315	0.428935	KDM2B	84678	GO:0000122	negative regulation of transcription by RNA polymerase II
ENSG00000089101	0.745465	-1.25509	2.73134	-0.459517	0.645863		CFAP61	26074	GO:0001536	radial spoke stalk
ENSG00000089123	198.616	-0.819495	0.2012	-4.07303	4.6406e-05	0.000389762	TASP1	55617	GO:0004298	threonine-type endopeptidase activity
ENSG00000089127	31.4066	0.137176	0.536553	0.255661	0.798213	0.884286	OAS1	4938	GO:0001730	2'-5'-oligoadenylate synthetase activity
ENSG00000089154	3389.32	-0.298485	0.149569	-1.99563	0.0459744	0.123891	GCN1	10985	GO:0003723	RNA binding
ENSG00000089157	2002.29	-1.36823	0.167504	-8.16836	3.1261e-16	2.38048e-14	RPLP0	6175	GO:0000027	ribosomal large subunit assembly
ENSG00000089159	320.523	-0.39648	0.227848	-1.74011	0.0818399	0.190948	PXN	5829	GO:0001725	stress fiber
ENSG00000089163	18.1028	-0.324443	0.562246	-0.577048	0.563907	0.720556	SIRT4	23409	GO:0000820	regulation of glutamine family amino acid metabolic process
ENSG00000089169	0.863313	1.26481	2.58625	0.489051	0.624806		RPH3A	22895	GO:0005509	calcium ion binding
ENSG00000089177	364.543	0.545413	0.168552	3.23588	0.0012127	0.00641263	KIF16B	55614	GO:0001704	formation of primary germ layer
ENSG00000089195	496.741	-0.219698	0.173899	-1.26336	0.206459	0.37328	TRMT6	51605	GO:0003723	RNA binding
ENSG00000089199	22.707	1.01477	0.580685	1.74753	0.0805451	0.188788	CHGB	1114	GO:0005179	hormone activity
ENSG00000089234	1173.45	0.0248023	0.129131	0.192071	0.847686	0.915298	BRAP	8315	GO:0000151	ubiquitin ligase complex
ENSG00000089248	1326.37	0.318763	0.135156	2.35848	0.0183501	0.0601104	ERP29	10961	GO:0000187	activation of MAPK activity
ENSG00000089280	8262.69	0.180245	0.14757	1.22143	0.221925	0.392399	FUS	2521	GO:0000398	mRNA splicing, via spliceosome
ENSG00000089289	354.218	0.133318	0.171709	0.776419	0.437501	0.616971	IGBP1	3476	GO:0000122	negative regulation of transcription by RNA polymerase II
ENSG00000089327	922.299	0.00508762	0.178157	0.0285569	0.977218	0.988424	FXYD5	53827	GO:0003779	actin binding
ENSG00000089335	408.919	0.160797	0.163233	0.985073	0.324588	0.507949	ZNF302	55900	GO:0000978	RNA polymerase II cis-regulatory region sequence-specific DNA binding
ENSG00000089351	871.266	-0.466389	0.159794	-2.91869	0.003515	0.0154571	GRAMD1A	57655	GO:0005515	protein binding
ENSG00000089472	9.07028	0.64044	0.739268	0.866316	0.386317	0.569986	HEPH	9843	GO:0004322	ferroxidase activity
ENSG00000089486	801.448	-0.496418	0.151918	-3.26768	0.00108432	0.00581506	CDIP1	29965	GO:0003674	molecular_function
ENSG00000089505	126.966	-0.428156	0.242432	-1.76608	0.0773818	0.182954	CMTM1	113540	GO:0005125	cytokine activity
ENSG00000089558	3.72851	0.667962	1.13571	0.588146	0.556434	0.714944	KCNH4	23415	GO:0005249	voltage-gated potassium channel activity
ENSG00000089597	5665.09	-0.381595	0.148005	-2.57825	0.0099301	0.0365862	GANAB	23193	GO:0003723	RNA binding
ENSG00000089639	350.141	-0.347214	0.224392	-1.54735	0.121778	0.256864	GMIP	51291	GO:0005096	GTPase activator activity
ENSG00000089682	602.451	0.340838	0.160955	2.1176	0.0342087	0.0989119	RBM41	55285	GO:0000398	mRNA splicing, via spliceosome
ENSG00000089685	5153.04	-0.218225	0.161696	-1.3496	0.177145	0.33517	BIRC5	332	GO:0000228	nuclear chromosome
ENSG00000089692	10.9398	-2.07568	0.822213	-2.52451	0.011586	0.0414495	LAG3	3902	GO:0002250	adaptive immune response
ENSG00000089693	3263.75	-0.543746	0.147244	-3.69283	0.000221771	0.00150844	MLF2	8079	GO:0005515	protein binding
ENSG00000089723	30.3339	-1.33138	0.433608	-3.07047	0.00213722	0.010219	OTUB2	78990	GO:0004843	thiol-dependent ubiquitin-specific protease activity
ENSG00000089737	4036.43	-0.486696	0.1499	-3.24681	0.00116708	0.0061958	DDX24	57062	GO:0003723	RNA binding
ENSG00000089775	418.933	0.477831	0.206158	2.31779	0.0204606	0.0656883	ZBTB25	7597	GO:0000978	RNA polymerase II cis-regulatory region sequence-specific DNA binding
ENSG00000089818	197.807	0.748639	0.195417	3.83098	0.000127636	0.000939985	NECAP1	25977	GO:0005515	protein binding
ENSG00000089820	4192.2	0.0349601	0.16417	0.21295	0.831366	0.9055	ARHGAP4	393	GO:0005096	GTPase activator activity
ENSG00000089847	3.48444	-0.570178	1.24311	-0.458669	0.646472	0.781685	ANKRD24	170961
ENSG00000089876	14.7375	0.937753	0.593817	1.5792	0.114291	0.245024	DHX32	55760	GO:0003723	RNA binding
ENSG00000089902	2859.83	0.323605	0.135458	2.38896	0.0168961	0.0562646	RCOR1	23186	GO:0000118	histone deacetylase complex
ENSG00000089916	1608.81	0.223389	0.167797	1.3313	0.183089	0.343054	GPATCH2L	55668	GO:0005515	protein binding
ENSG00000090006	883.492	-0.433839	0.172828	-2.51023	0.0120652	0.0427169	LTBP4	8425	GO:0001558	regulation of cell growth
ENSG00000090013	138.16	1.32059	0.257037	5.13774	2.78056e-07	4.31563e-06	BLVRB	645	GO:0004074	biliverdin reductase (NAD(P)+) activity
ENSG00000090020	795.409	0.28223	0.150588	1.87419	0.0609044	0.153573	SLC9A1	6548	GO:0005515	protein binding
ENSG00000090054	573.349	0.609499	0.145248	4.19628	2.71334e-05	0.000242633	SPTLC1	10558	GO:0004758	serine C-palmitoyltransferase activity
ENSG00000090060	2368.63	0.415201	0.12411	3.34543	0.000821541	0.00461531	PAPOLA	10914	GO:0000287	magnesium ion binding
ENSG00000090061	240.762	-0.995861	0.204407	-4.87196	1.10496e-06	1.46035e-05	CCNK	8812	GO:0000079	regulation of cyclin-dependent protein serine/threonine kinase activity
ENSG00000090097	88.7797	-1.49983	0.284334	-5.27489	1.32838e-07	2.2247e-06	PCBP4	57060	GO:0003677	DNA binding
ENSG00000090104	0.225384	1.60707	4.08047	0.393843	0.693697		RGS1	5996	GO:0001965	G-protein alpha-subunit binding
ENSG00000090238	58.6021	0.19473	0.437463	0.445135	0.656222	0.789459	YPEL3	83719	GO:0005730	nucleolus
ENSG00000090263	342.967	-0.389819	0.178752	-2.18078	0.0292	0.0874461	MRPS33	51650	GO:0003735	structural constituent of ribosome
ENSG00000090266	285.948	-0.317249	0.19029	-1.66719	0.0954771	0.214576	NDUFB2	4708	GO:0005743	mitochondrial inner membrane
ENSG00000090273	699.961	-0.400519	0.153711	-2.60566	0.00916978	0.0342838	NUDC	10726	GO:0005515	protein binding
ENSG00000090316	1873.58	0.195484	0.124284	1.57289	0.115744	0.247403	MAEA	10296	GO:0000151	ubiquitin ligase complex
ENSG00000090339	72.9827	1.21973	1.08494	1.12424	0.260911	0.438541	ICAM1	3383	GO:0001541	ovarian follicle development
ENSG00000090372	2202.85	0.0969442	0.146922	0.659833	0.509361	0.677966	STRN4	29888	GO:0005515	protein binding
ENSG00000090376	13.3584	1.03576	0.702069	1.4753	0.140132	0.284082	IRAK3	11213	GO:0000287	magnesium ion binding
ENSG00000090382	1.38226	-2.39551	2.0793	-1.15207	0.249291		LYZ	4069	GO:0001895	retina homeostasis
ENSG00000090402	0.225384	1.60707	4.08047	0.393843	0.693697		SI	6476	GO:0004574	oligo-1,6-glucosidase activity
ENSG00000090432	352.752	-0.146836	0.163381	-0.898734	0.368794	0.552831	MUL1	79594	GO:0000266	mitochondrial fission
ENSG00000090447	438.825	-0.473837	0.175871	-2.69423	0.00705518	0.0275287	TFAP4	7023	GO:0000790	nuclear chromatin
ENSG00000090470	1549.93	-0.0218309	0.147615	-0.147891	0.882429	0.935687	PDCD7	10081	GO:0000398	mRNA splicing, via spliceosome
ENSG00000090487	1414.28	-0.0446725	0.142868	-0.312683	0.754521	0.856349	SPG21	51324	GO:0005515	protein binding
ENSG00000090520	928.797	0.150938	0.142644	1.05815	0.289989	0.47057	DNAJB11	51726	GO:0005515	protein binding
ENSG00000090530	0.351089	0.645285	3.92641	0.164345	0.86946		P3H2	55214	GO:0005506	iron ion binding
ENSG00000090534	0.438609	2.571	3.56755	0.720664	0.471116		THPO	7066	GO:0001934	positive regulation of protein phosphorylation
ENSG00000090539	0.343065	0.645285	3.96125	0.162899	0.870598		CHRD	8646	GO:0001501	skeletal system development
ENSG00000090554	1.06123	-0.712369	2.24137	-0.317827	0.750616		FLT3LG	2323	GO:0000165	MAPK cascade
ENSG00000090565	1299.75	0.0737748	0.127778	0.577367	0.563692	0.720375	RAB11FIP3	9727	GO:0005509	calcium ion binding
ENSG00000090581	178.456	0.439944	0.218228	2.01598	0.0438022	0.119541	GNPTG	84572	GO:0000139	Golgi membrane
ENSG00000090612	1088.42	0.162625	0.152367	1.06732	0.285826	0.465878	ZNF268	10795	GO:0000122	negative regulation of transcription by RNA polymerase II
ENSG00000090615	1879.03	0.349753	0.200794	1.74185	0.0815342	0.190487	GOLGA3	2802	GO:0000139	Golgi membrane
ENSG00000090621	3417.34	-0.344646	0.160308	-2.1499	0.0315631	0.0928182	PABPC4	8761	GO:0003723	RNA binding
ENSG00000090659	1.38066	-0.41386	1.85501	-0.223104	0.823454		CD209	30835	GO:0001618	virus receptor activity
ENSG00000090674	181.011	0.200435	0.223258	0.897769	0.369309	0.553239	MCOLN1	57192	GO:0001891	phagocytic cup
ENSG00000090686	2054.97	0.121996	0.136501	0.893742	0.37146	0.555438	USP48	84196	GO:0004197	cysteine-type endopeptidase activity
ENSG00000090776	284.814	-0.298489	0.216934	-1.37594	0.168839	0.323601	EFNB1	1947	GO:0001755	neural crest cell migration
ENSG00000090857	1583.64	0.128059	0.131683	0.972481	0.330811	0.514614	PDPR	55066	GO:0005737	cytoplasm
ENSG00000090861	2484.09	0.167998	0.16552	1.01498	0.310117	0.493102	AARS1	16	GO:0000049	tRNA binding
ENSG00000090863	1909.83	0.0222276	0.146141	0.152097	0.87911	0.93372	GLG1	2734	GO:0000139	Golgi membrane
ENSG00000090889	290.47	1.37077	0.195718	7.0038	2.4912e-12	1.02671e-10	KIF4A	24137	GO:0000281	mitotic cytokinesis
ENSG00000090905	1747.15	0.130039	0.149622	0.869112	0.384786	0.568664	TNRC6A	27327	GO:0000932	P-body
ENSG00000090924	1745.1	-0.558603	0.13196	-4.23311	2.30485e-05	0.000210547	PLEKHG2	64857	GO:0005089	Rho guanyl-nucleotide exchange factor activity
ENSG00000090932	0.485063	-0.22633	3.46748	-0.065272	0.947957		DLL3	10683	GO:0001501	skeletal system development
ENSG00000090971	433.095	-0.929454	0.158919	-5.84862	4.95683e-09	1.11838e-07	NAT14	57106	GO:0003677	DNA binding
ENSG00000090975	1162.44	-0.298111	0.138341	-2.15489	0.0311703	0.0920798	PITPNM2	57605	GO:0005509	calcium ion binding
ENSG00000090989	852.008	0.161972	0.150286	1.07776	0.281139	0.460675	EXOC1	55763	GO:0000145	exocyst
ENSG00000091009	985.695	0.515985	0.162266	3.17987	0.00147339	0.00753441	RBM27	54439	GO:0003723	RNA binding
ENSG00000091010	1.20913	-0.801897	2.29839	-0.348895	0.727168		POU4F3	5459	GO:0000790	nuclear chromatin
ENSG00000091039	1995.59	1.27285	0.136488	9.3257	1.10251e-20	1.3956e-18	OSBPL8	114882	GO:0001786	phosphatidylserine binding
ENSG00000091073	58.2237	-0.677167	0.387063	-1.7495	0.080205	0.188126	DTX2	113878	GO:0005515	protein binding
ENSG00000091106	15.9123	1.73521	0.651322	2.66414	0.0077186	0.029695	NLRC4	58484	GO:0000287	magnesium ion binding
ENSG00000091127	1001.76	-0.833859	0.161418	-5.16584	2.39364e-07	3.75808e-06	PUS7	54517	GO:0001522	pseudouridine synthesis
ENSG00000091129	0.600734	-0.887221	2.94802	-0.300955	0.763449		NRCAM	4897	GO:0001525	angiogenesis
ENSG00000091136	10.0375	0.827987	0.788699	1.04981	0.293804	0.474792	LAMB1	3912	GO:0005178	integrin binding
ENSG00000091137	0.63653	-0.874525	2.89035	-0.302567	0.76222		SLC26A4	5172	GO:0005886	plasma membrane
ENSG00000091138	3.35553	1.11053	1.23416	0.899831	0.36821	0.552358	SLC26A3	1811	GO:0005215	transporter activity
ENSG00000091140	1579.57	0.381111	0.144389	2.63947	0.00830361	0.0314985	DLD	1738	GO:0004148	dihydrolipoyl dehydrogenase activity
ENSG00000091157	382.052	-0.268203	0.19372	-1.38449	0.166209	0.320355	WDR7	23335	GO:0002244	hematopoietic progenitor cell differentiation
ENSG00000091164	956.106	-0.0126717	0.152362	-0.0831687	0.933717	0.965089	TXNL1	9352	GO:0000502	proteasome complex
ENSG00000091181	1.18281	1.87019	2.34722	0.796765	0.425587		IL5RA	3568	GO:0000165	MAPK cascade
ENSG00000091262	12.215	0.918272	0.672925	1.3646	0.172379	0.328129	ABCC6	368	GO:0005215	transporter activity
ENSG00000091317	6033.68	0.456793	0.131921	3.46262	0.000534952	0.00320183	CMTM6	54918	GO:0005515	protein binding
ENSG00000091409	4967.46	0.123707	0.185524	0.666801	0.504899	0.673913	ITGA6	3655	GO:0005515	protein binding
ENSG00000091428	5.20896	0.711504	0.971099	0.732679	0.463754	0.638074	RAPGEF4	11069	GO:0005085	guanyl-nucleotide exchange factor activity
ENSG00000091436	1111.06	0.582636	0.156936	3.71256	0.000205172	0.0014168	MAP3K20	51776	GO:0000077	DNA damage checkpoint
ENSG00000091483	1245.51	-0.173464	0.18544	-0.935418	0.349573	0.534198	FH	2271	GO:0004333	fumarate hydratase activity
ENSG00000091490	883.604	-0.12581	0.164834	-0.763252	0.445313	0.623521	SEL1L3	23231	GO:0005654	nucleoplasm
ENSG00000091513	7.31994	0.840074	0.829801	1.01238	0.311356	0.49433	TF	7018	GO:0001895	retina homeostasis
ENSG00000091527	2982.27	-0.19093	0.150288	-1.27043	0.203931	0.369774	CDV3	55573	GO:0003674	molecular_function
ENSG00000091536	6.83997	-0.261503	0.963062	-0.271533	0.785981	0.876886	MYO15A	51168	GO:0000146	microfilament motor activity
ENSG00000091542	1973.75	0.0316987	0.138212	0.229348	0.818598	0.897338	ALKBH5	54890	GO:0001666	response to hypoxia
ENSG00000091592	84.2555	-1.17768	0.40166	-2.93204	0.00336749	0.0149275	NLRP1	22861	GO:0005515	protein binding
ENSG00000091622	61.6058	0.527926	0.312184	1.69107	0.090823	0.206473	PITPNM3	83394	GO:0004620	phospholipase activity
ENSG00000091640	396.338	0.306407	0.169032	1.81271	0.0698762	0.170143	SPAG7	9552	GO:0003676	nucleic acid binding
ENSG00000091651	1217.95	0.334095	0.163989	2.0373	0.0416196	0.114887	ORC6	23594	GO:0000082	G1/S transition of mitotic cell cycle
ENSG00000091656	2.26229	-2.25838	1.72143	-1.31193	0.189545	0.351658	ZFHX4	79776	GO:0000122	negative regulation of transcription by RNA polymerase II
ENSG00000091704	0.185453	1.60707	4.08047	0.393843	0.693697		CPA1	1357	GO:0004181	metallocarboxypeptidase activity
ENSG00000091732	450.791	0.0453075	0.168728	0.268523	0.788297	0.878269	ZC3HC1	51530	GO:0005515	protein binding
ENSG00000091831	6.62199	-0.201353	0.851871	-0.236366	0.813148	0.893798	ESR1	2099	GO:0000122	negative regulation of transcription by RNA polymerase II
ENSG00000091844	26.4432	0.632873	0.477271	1.32603	0.184831	0.345423	RGS17	26575	GO:0001975	response to amphetamine
ENSG00000091879	8.03415	0.523811	0.767656	0.68235	0.495017	0.665692	ANGPT2	285	GO:0001525	angiogenesis
ENSG00000091947	733.605	-0.176524	0.140768	-1.25401	0.209838	0.378069	TMEM101	84336	GO:0005515	protein binding
ENSG00000091972	84.8221	1.46612	0.328008	4.46978	7.82995e-06	8.18078e-05	CD200	4345	GO:0002695	negative regulation of leukocyte activation
ENSG00000091986	2.62946	0.339404	1.4478	0.234427	0.814653	0.894741	CCDC80	151887	GO:0001968	fibronectin binding
ENSG00000092009	2.06948	-0.00814923	1.64258	-0.00496123	0.996042		CMA1	1215	GO:0002003	angiotensin maturation
ENSG00000092010	1690.68	-0.0633075	0.180189	-0.35134	0.725334	0.837756	PSME1	5720	GO:0000165	MAPK cascade
ENSG00000092020	319.917	0.937042	0.172503	5.43203	5.57163e-08	1.00777e-06	PPP2R3C	55012	GO:0000226	microtubule cytoskeleton organization
ENSG00000092036	210.313	-0.952365	0.198357	-4.80126	1.57668e-06	1.99066e-05	HAUS4	54930	GO:0000086	G2/M transition of mitotic cell cycle
ENSG00000092051	2.15708	-1.28156	1.74365	-0.734988	0.462347		JPH4	84502	GO:0001817	regulation of cytokine production
ENSG00000092067	29.9799	-5.55054	0.969291	-5.7264	1.02587e-08	2.17137e-07	CEBPE	1053	GO:0000790	nuclear chromatin
ENSG00000092068	11.1128	-2.29644	0.833749	-2.75436	0.00588078	0.0236496	SLC7A8	23428	GO:0003333	amino acid transmembrane transport
ENSG00000092094	792.12	0.593302	0.142134	4.17426	2.98962e-05	0.00026347	OSGEP	55644	GO:0000408	EKC/KEOPS complex
ENSG00000092096	0.12984	-0.316488	4.08047	-0.0775615	0.938177		SLC22A17	51310	GO:0004888	transmembrane signaling receptor activity
ENSG00000092098	522.034	0.143175	0.160595	0.891528	0.372646	0.556494	RNF31	55072	GO:0000209	protein polyubiquitination
ENSG00000092108	137.85	0.997222	0.273605	3.64475	0.000267652	0.0017747	SCFD1	23256	GO:0000139	Golgi membrane
ENSG00000092140	360.986	0.215936	0.175073	1.23341	0.217424	0.38711	G2E3	55632	GO:0004842	ubiquitin-protein transferase activity
ENSG00000092148	3659.94	0.489772	0.132261	3.70306	0.000213017	0.00146136	HECTD1	25831	GO:0003170	heart valve development
ENSG00000092199	1435.74	0.0353554	0.141934	0.249097	0.803286	0.887029	HNRNPC	3183	GO:0000398	mRNA splicing, via spliceosome
ENSG00000092200	40.3835	-0.0788757	0.393195	-0.200602	0.84101	0.911192	RPGRIP1	57096	GO:0005515	protein binding
ENSG00000092201	328.483	-0.252577	0.210428	-1.2003	0.230023	0.401925	SUPT16H	11198	GO:0003723	RNA binding
ENSG00000092203	980.99	0.445693	0.145649	3.06005	0.00221299	0.0104862	TOX4	9878	GO:0000784	nuclear chromosome, telomeric region
ENSG00000092208	157.573	-0.696453	0.214071	-3.25338	0.0011404	0.00607239	GEMIN2	8487	GO:0000245	spliceosomal complex assembly
ENSG00000092295	34.1224	-0.63847	0.436824	-1.46162	0.143846	0.289564	TGM1	7051	GO:0001533	cornified envelope
ENSG00000092330	1242.83	-0.165578	0.146569	-1.1297	0.258605	0.435805	TINF2	26277	GO:0000781	chromosome, telomeric region
ENSG00000092421	18.1109	-0.241831	0.546972	-0.442127	0.658397	0.790563	SEMA6A	57556	GO:0001755	neural crest cell migration
ENSG00000092439	1839.52	-0.318599	0.166029	-1.91894	0.0549918	0.142007	TRPM7	54822	GO:0001726	ruffle
ENSG00000092445	48.7189	-0.911626	0.358925	-2.53988	0.0110892	0.0400393	TYRO3	7301	GO:0001618	virus receptor activity
ENSG00000092470	1353.06	0.336109	0.144069	2.33297	0.0196496	0.0635661	WDR76	79968	GO:0000792	heterochromatin
ENSG00000092529	6.06486	1.20182	0.932634	1.28863	0.197528	0.361526	CAPN3	825	GO:0003824	catalytic activity
ENSG00000092531	298.808	-0.539808	0.172104	-3.13653	0.00170962	0.00850156	SNAP23	8773	GO:0002479	antigen processing and presentation of exogenous peptide antigen via MHC class I, TAP-dependent
ENSG00000092607	2.7494	-0.172392	1.42542	-0.120941	0.903738	0.948816	TBX15	6913	GO:0000122	negative regulation of transcription by RNA polymerase II
ENSG00000092621	4171.46	-0.368425	0.19218	-1.91708	0.0552275	0.142454	PHGDH	26227	GO:0004617	phosphoglycerate dehydrogenase activity
ENSG00000092758	97.9182	-1.35657	0.29985	-4.52414	6.06403e-06	6.54915e-05	COL9A3	1299	GO:0005201	extracellular matrix structural constituent
ENSG00000092820	2964.74	-0.300131	0.128237	-2.34044	0.0192608	0.0625237	EZR	7430	GO:0000122	negative regulation of transcription by RNA polymerase II
ENSG00000092841	1872.18	-0.0926102	0.136108	-0.680417	0.496241	0.666601	MYL6	4637	GO:0003774	motor activity
ENSG00000092847	3216.67	0.673943	0.117929	5.7148	1.09833e-08	2.31218e-07	AGO1	26523	GO:0000932	P-body
ENSG00000092850	0.803565	0.154055	2.8553	0.0539539	0.956972		TEKT2	27285	GO:0005634	nucleus
ENSG00000092853	1413.1	0.339643	0.167278	2.03042	0.0423143	0.11636	CLSPN	63967	GO:0000076	DNA replication checkpoint
ENSG00000092871	348.701	0.0209811	0.193797	0.108263	0.913787	0.954321	RFFL	117584	GO:0002020	protease binding
ENSG00000092929	3030.69	-0.23655	0.121838	-1.94152	0.0521954	0.13654	UNC13D	201294	GO:0002432	granuloma formation
ENSG00000092931	316.589	0.489097	0.178758	2.73609	0.00621738	0.0247654	MFSD11	79157	GO:0003674	molecular_function
ENSG00000092964	3172.72	-0.461132	0.149725	-3.07987	0.00207093	0.00996195	DPYSL2	1808	GO:0005515	protein binding
ENSG00000092969	2.44165	0.755183	1.53408	0.49227	0.622529	0.76484	TGFB2	7042	GO:0000902	cell morphogenesis
ENSG00000092978	742.816	0.515219	0.148911	3.4599	0.000540371	0.00322956	GPATCH2	55105	GO:0003676	nucleic acid binding
ENSG00000093000	277.548	1.04449	0.173487	6.02056	1.73813e-09	4.27277e-08	NUP50	10762	GO:0005515	protein binding
ENSG00000093009	448.336	0.0330458	0.19067	0.173314	0.862405	0.923619	CDC45	8318	GO:0000076	DNA replication checkpoint
ENSG00000093010	1271.59	-0.737815	0.141175	-5.22624	1.72989e-07	2.82197e-06	COMT	1312	GO:0000287	magnesium ion binding
ENSG00000093072	2628.05	-1.01992	0.197844	-5.15514	2.53439e-07	3.95877e-06	ADA2	51816	GO:0004000	adenosine deaminase activity
ENSG00000093100	1.18694	-0.964285	2.16406	-0.445592	0.655892
ENSG00000093144	1229.36	-0.152554	0.15758	-0.96811	0.33299	0.517152	ECHDC1	55862	GO:0004300	enoyl-CoA hydratase activity
ENSG00000093167	892.71	0.63439	0.136642	4.64271	3.43876e-06	3.95254e-05	LRRFIP2	9209	GO:0005515	protein binding
ENSG00000093183	3267.25	0.21613	0.119718	1.80533	0.0710238	0.172121	SEC22C	9117	GO:0005515	protein binding
ENSG00000093217	266.116	-0.600337	0.211116	-2.84364	0.00446013	0.0187684	XYLB	9942	GO:0004856	xylulokinase activity
ENSG00000094631	1193.19	0.608927	0.132133	4.60844	4.05693e-06	4.58202e-05	HDAC6	10013	GO:0000118	histone deacetylase complex
ENSG00000094755	0.125705	-0.316488	4.08047	-0.0775615	0.938177		GABRP	2568	GO:0004890	GABA-A receptor activity
ENSG00000094804	1247.91	-0.674954	0.153555	-4.39552	1.1051e-05	0.000110874	CDC6	990	GO:0000076	DNA replication checkpoint
ENSG00000094841	370.624	-0.0122978	0.183414	-0.0670497	0.946542	0.972142	UPRT	139596	GO:0005515	protein binding
ENSG00000094880	1846.23	0.421418	0.133781	3.15006	0.00163237	0.00819504	CDC23	8697	GO:0000278	mitotic cell cycle
ENSG00000094914	594.868	-0.080338	0.151168	-0.531449	0.595108	0.744864	AAAS	8086	GO:0000922	spindle pole
ENSG00000094916	16305.4	-0.225134	0.146105	-1.5409	0.123342	0.259319	CBX5	23468	GO:0000118	histone deacetylase complex
ENSG00000094975	1322.43	0.705989	0.148941	4.74005	2.13661e-06	2.58702e-05	SUCO	51430	GO:0001503	ossification
ENSG00000095002	3901.22	0.105556	0.122646	0.860652	0.389429	0.572428	MSH2	4436	GO:0000287	magnesium ion binding
ENSG00000095015	119.736	1.64665	0.266917	6.16917	6.86494e-10	1.84079e-08	MAP3K1	4214	GO:0000165	MAPK cascade
ENSG00000095059	890.458	-0.175	0.164346	-1.06483	0.286953	0.467245	DHPS	1725	GO:0005515	protein binding
ENSG00000095066	93.8653	0.141181	0.282189	0.500308	0.616858	0.760549	HOOK2	29911	GO:0005515	protein binding
ENSG00000095110	0.213225	1.60707	4.08047	0.393843	0.693697		NXPE1	120400	GO:0005576	extracellular region
ENSG00000095139	5841.18	0.192938	0.132374	1.45752	0.144973	0.291051	ARCN1	372	GO:0000139	Golgi membrane
ENSG00000095203	1.39354	-0.43229	1.87055	-0.231103	0.817234		EPB41L4B	54566	GO:0005200	structural constituent of cytoskeleton
ENSG00000095209	224.242	-0.355554	0.20648	-1.72198	0.085073	0.196787	TMEM38B	55151	GO:0005267	potassium channel activity
ENSG00000095261	1280.78	-0.0178235	0.155717	-0.11446	0.908873	0.952148	PSMD5	5711	GO:0000165	MAPK cascade
ENSG00000095303	2.79053	1.00124	1.31744	0.75999	0.44726	0.625039	PTGS1	5742	GO:0001516	prostaglandin biosynthetic process
ENSG00000095319	2724.88	0.0518175	0.146311	0.354161	0.723218	0.836056	NUP188	23511	GO:0005635	nuclear envelope
ENSG00000095321	510.846	-0.481268	0.18202	-2.64404	0.00819237	0.0311957	CRAT	1384	GO:0003997	acyl-CoA oxidase activity
ENSG00000095370	290.569	0.701032	0.231061	3.03397	0.00241361	0.0112832	SH2D3C	10044	GO:0005085	guanyl-nucleotide exchange factor activity
ENSG00000095380	636.806	-0.0714562	0.162733	-0.4391	0.660589	0.792219	NANS	54187	GO:0005737	cytoplasm
ENSG00000095383	21.3337	-0.120801	0.62374	-0.193673	0.846432	0.914753	TBC1D2	55357	GO:0005096	GTPase activator activity
ENSG00000095397	32.569	-1.88502	0.510443	-3.6929	0.000221707	0.00150844	WHRN	25861	GO:0001895	retina homeostasis
ENSG00000095464	16.4197	0.45952	0.590472	0.778224	0.436437	0.616291	PDE6C	5146	GO:0004114	3',5'-cyclic-nucleotide phosphodiesterase activity
ENSG00000095485	657.304	0.0338956	0.16097	0.210571	0.833222	0.906509	CWF19L1	55280	GO:0000398	mRNA splicing, via spliceosome
ENSG00000095539	51.4677	0.18483	0.351554	0.525752	0.599061	0.747828	SEMA4G	57715	GO:0001755	neural crest cell migration
ENSG00000095564	1647.44	0.2908	0.127977	2.27229	0.0230688	0.0727321	BTAF1	9044	GO:0003677	DNA binding
ENSG00000095574	398.645	-0.193217	0.203114	-0.951273	0.341466	0.525566	IKZF5	64376	GO:0000122	negative regulation of transcription by RNA polymerase II
ENSG00000095585	2.9603	0.833618	1.29366	0.644386	0.519325	0.686303	BLNK	29760	GO:0005068	transmembrane receptor protein tyrosine kinase adaptor activity
ENSG00000095587	18.8428	0.824278	0.678139	1.2155	0.224175	0.395553	TLL2	7093	GO:0004222	metalloendopeptidase activity
ENSG00000095596	9.04718	-1.97722	0.830184	-2.38166	0.0172347	0.0571816	CYP26A1	1592	GO:0001822	kidney development
ENSG00000095637	7.24082	1.57821	0.884086	1.78513	0.0742395	0.177639	SORBS1	10580	GO:0001725	stress fiber
ENSG00000095739	1.8441	-0.351542	1.73723	-0.202358	0.839637		BAMBI	25805	GO:0005109	frizzled binding
ENSG00000095752	9.52772	-1.07114	0.761277	-1.40703	0.159418	0.31108	IL11	3589	GO:0005125	cytokine activity
ENSG00000095777	0.771244	-2.75717	2.86301	-0.963032	0.335531		MYO3A	53904	GO:0000146	microfilament motor activity
ENSG00000095787	3733.51	-0.348692	0.125283	-2.78323	0.00538213	0.021968	WAC	51322	GO:0000993	RNA polymerase II complex binding
ENSG00000095794	276.113	-0.187102	0.175409	-1.06666	0.286124	0.466181	CREM	1390	GO:0000122	negative regulation of transcription by RNA polymerase II
ENSG00000095906	842.971	-0.488906	0.14676	-3.33134	0.000864298	0.00480703	NUBP2	10101	GO:0000166	nucleotide binding
ENSG00000095932	644.881	0.0586386	0.209611	0.27975	0.77967	0.872234	SMIM24	284422	GO:0003674	molecular_function
ENSG00000095951	1063.09	0.533567	0.133656	3.99209	6.54933e-05	0.00052539	HIVEP1	3096	GO:0000122	negative regulation of transcription by RNA polymerase II
ENSG00000095970	0.185453	1.60707	4.08047	0.393843	0.693697		TREM2	54209	GO:0001530	lipopolysaccharide binding
ENSG00000095981	0.862899	-1.54834	2.4263	-0.638149	0.523376		KCNK16	83795	GO:0005244	voltage-gated ion channel activity
ENSG00000096060	7145.78	1.02316	0.134387	7.61354	2.66679e-14	1.58014e-12	FKBP5	2289	GO:0000413	protein peptidyl-prolyl isomerization
ENSG00000096063	2969.11	0.474244	0.12924	3.66949	0.000243034	0.00163313	SRPK1	6732	GO:0000165	MAPK cascade
ENSG00000096070	1586.43	0.0354583	0.138879	0.255318	0.798477	0.884404	BRPF3	27154	GO:0000123	histone acetyltransferase complex
ENSG00000096080	20.7031	-1.153	0.515231	-2.23783	0.0252321	0.0779557	MRPS18A	55168	GO:0003735	structural constituent of ribosome
ENSG00000096088	2.00179	-3.00186	2.00752	-1.49531	0.134833		PGC	5225	GO:0002803	positive regulation of antibacterial peptide production
ENSG00000096092	214.964	0.0135073	0.187855	0.071903	0.942679	0.97003	TMEM14A	28978	GO:0005515	protein binding
ENSG00000096093	187.842	-0.310653	0.225541	-1.37736	0.1684	0.323077	EFHC1	114327	GO:0000281	mitotic cytokinesis
ENSG00000096384	693.416	-0.0352931	0.172543	-0.204546	0.837927	0.909309	HSP90AB1	3326	GO:0001890	placenta development
ENSG00000096395	0.86885	1.15682	2.42763	0.476522	0.633703		MLN	4295	GO:0005179	hormone activity
ENSG00000096401	2581.74	0.429233	0.124081	3.4593	0.000541581	0.00323554	CDC5L	988	GO:0000278	mitotic cell cycle
ENSG00000096433	1471.49	0.227034	0.133711	1.69795	0.0895179	0.204125	ITPR3	3710	GO:0000822	inositol hexakisphosphate binding
ENSG00000096654	1371.85	0.520183	0.141632	3.67279	0.000239915	0.00161551	ZNF184	7738	GO:0000978	RNA polymerase II cis-regulatory region sequence-specific DNA binding
ENSG00000096696	1.70887	2.46618	1.91973	1.28465	0.198915		DSP	1832	GO:0001533	cornified envelope
ENSG00000096717	1289.7	0.600358	0.165771	3.6216	0.000292783	0.00191784	SIRT1	23411	GO:0000012	single strand break repair
ENSG00000096746	3450.03	-0.0294313	0.138712	-0.212176	0.83197	0.905956	HNRNPH3	3189	GO:0000398	mRNA splicing, via spliceosome
ENSG00000096872	201.103	0.276411	0.196486	1.40677	0.159496	0.311201	IFT74	80173	GO:0003334	keratinocyte development
ENSG00000096968	70.2177	0.499449	0.333742	1.49651	0.13452	0.275746	JAK2	3717	GO:0000165	MAPK cascade
ENSG00000096996	132.848	0.243824	0.250643	0.972796	0.330655	0.51446	IL12RB1	3594	GO:0001916	positive regulation of T cell mediated cytotoxicity
ENSG00000097007	3255.95	-0.270616	0.119545	-2.26372	0.0235915	0.0739972	ABL1	25	GO:0000278	mitotic cell cycle
ENSG00000097021	1891.35	-0.352739	0.171226	-2.06008	0.039391	0.110044	ACOT7	11332	GO:0000062	fatty-acyl-CoA binding
ENSG00000097033	4140.31	0.694919	0.133555	5.20325	1.95837e-07	3.1389e-06	SH3GLB1	51100	GO:0000139	Golgi membrane
ENSG00000097046	2283.22	1.01576	0.148406	6.84449	7.67502e-12	2.91651e-10	CDC7	8317	GO:0000082	G1/S transition of mitotic cell cycle
ENSG00000097096	103.132	0.0650307	0.319114	0.203785	0.838521	0.909799	SYDE2	84144	GO:0005096	GTPase activator activity
ENSG00000099139	27.2578	-0.905276	0.494259	-1.83158	0.0670136	0.164903	PCSK5	5125	GO:0001822	kidney development
ENSG00000099194	906.409	1.59809	0.41474	3.85324	0.000116565	0.00086829	SCD	6319	GO:0004768	stearoyl-CoA 9-desaturase activity
ENSG00000099203	113.634	-0.204012	0.248753	-0.820138	0.412137	0.593763	TMED1	11018	GO:0005102	signaling receptor binding
ENSG00000099204	647.636	-1.58743	0.243028	-6.53191	6.49359e-11	2.10276e-09	ABLIM1	3983	GO:0001725	stress fiber
ENSG00000099219	251.797	0.774916	0.201981	3.83657	0.000124763	0.000921264	ERMP1	79956	GO:0005515	protein binding
ENSG00000099246	1002.31	-0.643169	0.145392	-4.42369	9.70313e-06	9.87743e-05	RAB18	22931	GO:0001654	eye development
ENSG00000099250	0.606633	-0.785727	2.93539	-0.267673	0.788951		NRP1	8829	GO:0001525	angiogenesis
ENSG00000099251	4.68476	-2.19779	1.15511	-1.90266	0.0570852	0.146193	HSD17B7P2	158160
ENSG00000099256	1256.14	-0.536125	0.181731	-2.95011	0.00317662	0.0142324	PRTFDC1	56952	GO:0000166	nucleotide binding
ENSG00000099282	113.873	-1.2392	0.297027	-4.172	3.01942e-05	0.000265496	TSPAN15	23555	GO:0005515	protein binding
ENSG00000099284	14.3608	-0.963673	0.72609	-1.32721	0.184439	0.344822	MACROH2A2	55506	GO:0000122	negative regulation of transcription by RNA polymerase II
ENSG00000099290	24.2102	-2.67252	0.552787	-4.83464	1.3339e-06	1.71298e-05	WASHC2A	387680	GO:0005515	protein binding
ENSG00000099308	559.88	-0.127816	0.159106	-0.803337	0.42178	0.60317	MAST3	23031	GO:0000287	magnesium ion binding
ENSG00000099326	538.292	-0.0948758	0.14753	-0.643096	0.520162	0.686762	MZF1	7593	GO:0000122	negative regulation of transcription by RNA polymerase II
ENSG00000099330	84.3939	-0.697144	0.286827	-2.43054	0.0150765	0.0511488	OCEL1	79629
ENSG00000099331	3930.76	0.303692	0.134568	2.25679	0.0240212	0.0750792	MYO9B	4650	GO:0000146	microfilament motor activity
ENSG00000099337	1.95444	2.69577	1.75736	1.53399	0.125032		KCNK6	9424	GO:0003085	negative regulation of systemic arterial blood pressure
ENSG00000099338	10.0114	0.493733	0.905882	0.54503	0.585733	0.737329	CATSPERG	57828	GO:0005886	plasma membrane
ENSG00000099341	935.264	-0.388501	0.151074	-2.57159	0.0101234	0.0371508	PSMD8	5714	GO:0000165	MAPK cascade
ENSG00000099364	1143.56	-0.479826	0.143996	-3.33222	0.000861551	0.00479311	FBXL19	54620	GO:0000209	protein polyubiquitination
ENSG00000099365	2.23931	-1.2632	1.65229	-0.764518	0.444559	0.623111	STX1B	112755	GO:0000149	SNARE binding
ENSG00000099377	2.94542	-0.921239	1.42519	-0.646397	0.518022	0.685236	HSD3B7	80270	GO:0003854	3-beta-hydroxy-delta5-steroid dehydrogenase activity
ENSG00000099381	1490.85	-0.0923144	0.151306	-0.610116	0.541785	0.704339	SETD1A	9739	GO:0000790	nuclear chromatin
ENSG00000099385	237.1	-0.196538	0.190694	-1.03065	0.302707	0.484679	BCL7C	9274	GO:0006915	apoptotic process
ENSG00000099622	6132.09	0.0262517	0.1963	0.133733	0.893614	0.942902	CIRBP	1153	GO:0003723	RNA binding
ENSG00000099624	921.902	-0.434425	0.194427	-2.23439	0.0254577	0.0784619	ATP5F1D	513	GO:0000275	mitochondrial proton-transporting ATP synthase complex, catalytic sector F(1)
ENSG00000099625	4.75069	-2.72104	1.31166	-2.07449	0.0380334	0.107251	CBARP	255057	GO:0005886	plasma membrane
ENSG00000099769	6.82424	0.260732	1.03452	0.252033	0.801016	0.885758	IGFALS	3483	GO:0005520	insulin-like growth factor binding
ENSG00000099783	6171.45	-0.0302027	0.118471	-0.254937	0.798772	0.884435	HNRNPM	4670	GO:0000380	alternative mRNA splicing, via spliceosome
ENSG00000099785	121.98	-0.40016	0.289753	-1.38104	0.167267	0.321663	MARCHF2	51257	GO:0004842	ubiquitin-protein transferase activity
ENSG00000099795	776.281	-0.213981	0.163045	-1.31241	0.189383	0.351469	NDUFB7	4713	GO:0005515	protein binding
ENSG00000099797	162.232	0.273437	0.216376	1.26372	0.206332	0.37325	TECR	9524	GO:0005515	protein binding
ENSG00000099800	948.138	-0.843404	0.177059	-4.7634	1.90354e-06	2.34117e-05	TIMM13	26517	GO:0001650	fibrillar center
ENSG00000099804	1036.66	0.13482	0.157001	0.858723	0.390494	0.573473	CDC34	997	GO:0000082	G1/S transition of mitotic cell cycle
ENSG00000099810	7.9195	0.798849	0.798887	0.999953	0.317333	0.500469	MTAP	4507	GO:0004645	1,4-alpha-oligoglucan phosphorylase activity
ENSG00000099812	0.803565	0.154055	2.8553	0.0539539	0.956972		MISP	126353	GO:0000132	establishment of mitotic spindle orientation
ENSG00000099814	0.694154	0.740127	2.65412	0.27886	0.780352		CEP170B	283638	GO:0005737	cytoplasm
ENSG00000099817	2104.83	-0.307223	0.154519	-1.98826	0.0467832	0.125498	POLR2E	5434	GO:0000398	mRNA splicing, via spliceosome
ENSG00000099821	182.919	-0.444151	0.206983	-2.14584	0.031886	0.0935842	POLRMT	5442	GO:0001018	mitochondrial promoter sequence-specific DNA binding
ENSG00000099822	6.3722	0.761598	0.886066	0.859527	0.39005	0.573037	HCN2	610	GO:0005222	intracellular cAMP-activated cation channel activity
ENSG00000099834	13.7771	3.0948	0.795436	3.8907	9.9956e-05	0.000759962	CDHR5	53841	GO:0005509	calcium ion binding
ENSG00000099840	19.425	-1.07762	0.537452	-2.00506	0.0449565	0.121923	IZUMO4	113177	GO:0005576	extracellular region
ENSG00000099849	414.767	-0.21017	0.176599	-1.1901	0.234009	0.406684	RASSF7	8045	GO:0005515	protein binding
ENSG00000099860	150.238	-1.12943	0.258632	-4.36695	1.25995e-05	0.000124299	GADD45B	4616	GO:0000185	activation of MAPKKK activity
ENSG00000099864	709.297	-1.35941	0.156931	-8.66248	4.61617e-18	4.28513e-16	PALM	5064	GO:0005515	protein binding
ENSG00000099866	4.78274	0.670832	0.999832	0.670945	0.502256	0.671719	MADCAM1	8174	GO:0002687	positive regulation of leukocyte migration
ENSG00000099875	3772.13	-0.114741	0.155361	-0.738542	0.460185	0.63535	MKNK2	2872	GO:0004674	protein serine/threonine kinase activity
ENSG00000099889	689.229	0.941021	0.164926	5.70573	1.15847e-08	2.4283e-07	ARVCF	421	GO:0005515	protein binding
ENSG00000099899	524.162	-0.598127	0.160317	-3.73089	0.000190804	0.00132935	TRMT2A	27037	GO:0001510	RNA methylation
ENSG00000099901	397.874	-0.776292	0.219828	-3.53137	0.000413415	0.00257974	RANBP1	5902	GO:0005092	GDP-dissociation inhibitor activity
ENSG00000099904	0.960356	-1.80315	2.51799	-0.716107	0.473925		ZDHHC8	29801	GO:0005739	mitochondrion
ENSG00000099910	421.997	0.468847	0.162298	2.88881	0.00386704	0.0166906	KLHL22	84861	GO:0000070	mitotic sister chromatid segregation
ENSG00000099917	674.932	0.508074	0.158492	3.20569	0.00134741	0.00700624	MED15	51586	GO:0003712	transcription coregulator activity
ENSG00000099937	1.00713	3.78823	2.57763	1.46966	0.141655		SERPIND1	3053	GO:0004866	endopeptidase inhibitor activity
ENSG00000099940	410.613	-0.358948	0.173311	-2.07112	0.0383473	0.107855	SNAP29	9342	GO:0000139	Golgi membrane
ENSG00000099942	4459.93	0.0981902	0.128347	0.765036	0.44425	0.622941	CRKL	1399	GO:0000186	activation of MAPKK activity
ENSG00000099949	502.019	-0.284039	0.160719	-1.7673	0.0771785	0.182703	LZTR1	8216	GO:0005515	protein binding
ENSG00000099953	1.26044	-2.2209	2.13231	-1.04155	0.297621		MMP11	4320	GO:0004222	metalloendopeptidase activity
ENSG00000099954	0.709422	-1.2362	2.58616	-0.478004	0.632647		CECR2	27443	GO:0005634	nucleus
ENSG00000099956	1397.68	0.280453	0.162392	1.72702	0.0841645	0.194997	SMARCB1	6598	GO:0000790	nuclear chromatin
ENSG00000099957	6.14447	-1.09628	1.12787	-0.971988	0.331057	0.514848	P2RX6	9127	GO:0001614	purinergic nucleotide receptor activity
ENSG00000099958	20.0951	1.33338	0.563364	2.36682	0.0179418	0.0590525	DERL3	91319	GO:0000839	Hrd1p ubiquitin ligase ERAD-L complex
ENSG00000099960	0.969102	-1.81751	2.31509	-0.785071	0.432412		SLC7A4	6545	GO:0005886	plasma membrane
ENSG00000099968	846.245	0.0394513	0.151282	0.26078	0.794262	0.882092	BCL2L13	23786	GO:0005515	protein binding
ENSG00000099974	31.0739	-0.116752	0.450299	-0.259276	0.795422	0.882776	DDTL	100037417	GO:0005737	cytoplasm
ENSG00000099985	69.5914	-0.124475	0.300994	-0.413546	0.679207	0.806151	OSM	5008	GO:0002675	positive regulation of acute inflammatory response
ENSG00000099991	1781.46	0.00839351	0.132218	0.0634825	0.949382	0.973708	CABIN1	23523	GO:0004864	protein phosphatase inhibitor activity
ENSG00000099992	506.463	-0.282068	0.165279	-1.70662	0.0878921	0.201644	TBC1D10A	83874	GO:0005085	guanyl-nucleotide exchange factor activity
ENSG00000099994	4.32174	0.169595	1.1778	0.143993	0.885506	0.937024	SUSD2	56241	GO:0005515	protein binding
ENSG00000099995	3364.87	-0.10487	0.119159	-0.880078	0.378817	0.562469	SF3A1	10291	GO:0000389	mRNA 3'-splice site recognition
ENSG00000099999	160.534	-0.606862	0.254365	-2.3858	0.0170422	0.0566738	RNF215	200312	GO:0005768	endosome
ENSG00000100003	117.447	-0.672829	0.378123	-1.77939	0.0751757	0.179175	SEC14L2	23541	GO:0005543	phospholipid binding
ENSG00000100012	1.4209	-2.43502	2.0359	-1.19604	0.23168		SEC14L3	266629	GO:0008289	lipid binding
ENSG00000100014	1140.36	0.460536	0.137502	3.34931	0.000810126	0.0045617	SPECC1L	23384	GO:0005515	protein binding
ENSG00000100023	674.141	-0.0993683	0.147596	-0.673246	0.500791	0.670403	PPIL2	23759	GO:0000209	protein polyubiquitination
ENSG00000100024	2.15468	0.0365595	1.53375	0.0238367	0.980983		UPB1	51733	GO:0003837	beta-ureidopropionase activity
ENSG00000100027	604.212	-0.722385	0.149514	-4.83154	1.3548e-06	1.7341e-05	YPEL1	29799	GO:0005634	nucleus
ENSG00000100028	2176.04	-0.157549	0.164631	-0.95698	0.338577	0.522708	SNRPD3	6634	GO:0000243	commitment complex
ENSG00000100029	472.977	-0.135687	0.174316	-0.778395	0.436336	0.616238	PES1	23481	GO:0000463	maturation of LSU-rRNA from tricistronic rRNA transcript (SSU-rRNA, 5.8S rRNA, LSU-rRNA)
ENSG00000100030	5842.36	0.909815	0.142618	6.37937	1.77822e-10	5.28423e-09	MAPK1	5594	GO:0000165	MAPK cascade
ENSG00000100031	6.99857	-3.98109	1.28628	-3.09505	0.00196778	0.00954941	GGT1	2678	GO:0000048	peptidyltransferase activity
ENSG00000100034	1364.05	-0.678596	0.166067	-4.08628	4.38337e-05	0.000371358	PPM1F	9647	GO:0004722	protein serine/threonine phosphatase activity
ENSG00000100036	63.157	-0.296853	0.342749	-0.866095	0.386438	0.569986	SLC35E4	339665	GO:0005515	protein binding
ENSG00000100038	16.2998	-0.244801	0.569341	-0.429973	0.667215	0.797272	TOP3B	8940	GO:0000793	condensed chromosome
ENSG00000100055	136.058	-0.991265	0.321147	-3.08664	0.00202436	0.00977287	CYTH4	27128	GO:0000139	Golgi membrane
ENSG00000100056	279.948	-0.00822773	0.195296	-0.0421296	0.966395	0.981756	ESS2	8220	GO:0000398	mRNA splicing, via spliceosome
ENSG00000100058	88.9734	-0.150064	0.260884	-0.575213	0.565147	0.721384	CRYBB2P1	1416
ENSG00000100060	1297.13	-0.662052	0.148322	-4.46362	8.05861e-06	8.3918e-05	MFNG	4242	GO:0001825	blastocyst formation
ENSG00000100068	52.619	0.0220768	0.324458	0.068042	0.945752	0.971876	LRP5L	91355	GO:0001702	gastrulation with mouth forming second
ENSG00000100075	441.848	0.436564	0.196174	2.22539	0.0260551	0.0799367	SLC25A1	6576	GO:0005347	ATP transmembrane transporter activity
ENSG00000100077	1125.77	0.179488	0.153989	1.16559	0.243779	0.417779	GRK3	157	GO:0004672	protein kinase activity
ENSG00000100078	0.4024	-1.81242	3.65453	-0.495937	0.619939		PLA2G3	50487	GO:0001675	acrosome assembly
ENSG00000100083	569.923	0.0226366	0.150388	0.150521	0.880353	0.934626	GGA1	26088	GO:0003674	molecular_function
ENSG00000100084	563.75	-0.78877	0.174048	-4.5319	5.84544e-06	6.33413e-05	HIRA	7290	GO:0000070	mitotic sister chromatid segregation
ENSG00000100092	10.8905	-1.29467	0.812192	-1.59405	0.110925	0.239438	SH3BP1	23616	GO:0000145	exocyst
ENSG00000100095	1.13515	0.270766	2.03185	0.133261	0.893987		SEZ6L	23544	GO:0005789	endoplasmic reticulum membrane
ENSG00000100097	144.243	-1.50451	0.664597	-2.26379	0.0235871	0.0739972	LGALS1	3956	GO:0002317	plasma cell differentiation
ENSG00000100099	1734.27	0.0151912	0.12477	0.121754	0.903094	0.948475	HPS4	89781	GO:0005085	guanyl-nucleotide exchange factor activity
ENSG00000100100	69.8599	0.0623337	0.373959	0.166686	0.867617	0.927266	PIK3IP1	113791	GO:0004252	serine-type endopeptidase activity
ENSG00000100104	416.374	-0.929273	0.168916	-5.50139	3.76813e-08	7.13164e-07	SRRD	402055	GO:0005634	nucleus
[truncated: 28,864 more rows]

## Sheet: b-cat signature
	baseMean	log2FoldChange	lfcSE	stat	pvalue	padj	symbol	entrez	Status
ENSG00000243207	5.01403	-4.42773	1.48865	-2.97432	0.002936	0.013315	PPAN-P2RY11	692312	DOWN
ENSG00000133477	13.4993	-3.60714	0.885475	-4.07367	4.63e-05	0.000389	FAM83F	113828	DOWN
ENSG00000157087	243.245	-2.8351	0.298743	-9.49011	0	0	ATP2B2	491	DOWN
ENSG00000148572	7.32373	-2.60282	0.981652	-2.65148	0.008014	0.030627	NRBF2	29982	DOWN
ENSG00000151474	521.496	-2.5535	0.27116	-9.41698	0	0	FRMD4A	55691	DOWN
ENSG00000142156	60.6385	-2.27442	0.482789	-4.711	2.47e-06	2.92e-05	COL6A1	1291	DOWN
ENSG00000280987	221.307	-2.06446	0.240318	-8.59054	0	0	MATR3	9782	DOWN
ENSG00000164300	3704.41	-1.83826	0.162588	-11.3062	0	0	SERINC5	256987	DOWN
ENSG00000244165	1204.35	-1.61077	0.171059	-9.41644	0	0	P2RY11	5032	DOWN
ENSG00000128272	528.967	-1.48207	0.189123	-7.83652	0	0	ATF4	468	DOWN
ENSG00000105372	1139.14	-1.4806	0.161561	-9.16435	0	0	RPS19	6223	DOWN
ENSG00000196352	467.509	-1.43747	0.164485	-8.7392	0	0	CD55	1604	DOWN
ENSG00000230989	593.749	-1.33078	0.147576	-9.01763	0	0	HSBP1	3281	DOWN
ENSG00000182481	431.187	-1.32905	0.170706	-7.78565	0	0	KPNA2	3838	DOWN
ENSG00000171119	153.981	-1.32626	0.229992	-5.76657	8.09e-09	1.75e-07	NRTN	4902	DOWN
ENSG00000166441	2182.17	-1.22001	0.190807	-6.39397	1.62e-10	4.84e-09	RPL27A	6157	DOWN
ENSG00000206013	65.7349	-1.20299	0.473073	-2.54292	0.010993	0.039736	IFITM5	387733	DOWN
ENSG00000265681	210.841	-1.16881	0.242162	-4.82654	1.39e-06	1.77e-05	RPL17	6139	DOWN
ENSG00000152207	13964.7	-1.13854	0.200437	-5.68027	1.34e-08	2.77e-07	CYSLTR2	57105	DOWN
ENSG00000072274	23591.9	-1.12952	0.12839	-8.79755	0	0	TFRC	7037	DOWN
ENSG00000081059	16194.1	-1.11986	0.154649	-7.24129	0	0	TCF7	6932	DOWN
ENSG00000196290	412.939	-1.10819	0.167788	-6.60474	0	1.34e-09	NIF3L1	60491	DOWN
ENSG00000197785	408.205	-1.08051	0.168346	-6.41838	1.38e-10	4.18e-09	ATAD3A	55210	DOWN
ENSG00000112164	1714.88	-1.04329	0.182557	-5.71489	1.1e-08	2.31e-07	GLP1R	2740	DOWN
ENSG00000062716	760.783	-0.98741	0.193106	-5.1133	3.17e-07	4.85e-06	VMP1	81671	DOWN
ENSG00000226688	73.6225	-0.972034	0.30764	-3.15965	0.00158	0.007984	ENTPD1-AS1	728558	DOWN
ENSG00000198042	782.196	-0.963688	0.172541	-5.58527	2.33e-08	4.6e-07	MAK16	84549	DOWN
ENSG00000233927	146.732	-0.938519	0.25745	-3.64545	0.000267	0.001772	RPS28	6234	DOWN
ENSG00000168214	1960.76	-0.915787	0.1464	-6.25539	3.97e-10	1.13e-08	RBPJ	3516	DOWN
ENSG00000125445	821.047	-0.898936	0.161558	-5.56417	2.63e-08	5.16e-07	MRPS7	51081	DOWN
ENSG00000166266	807.141	-0.888694	0.157476	-5.64338	1.67e-08	3.39e-07	CUL5	8065	DOWN
ENSG00000145592	3558.13	-0.883171	0.17814	-4.95774	7.13e-07	9.99e-06	RPL37	6167	DOWN
ENSG00000146701	1567.06	-0.881779	0.173585	-5.0798	3.78e-07	5.67e-06	MDH2	4191	DOWN
ENSG00000020256	485.343	-0.854943	0.155324	-5.50424	3.71e-08	7.03e-07	ZFP64	55734	DOWN
ENSG00000197958	504.285	-0.854931	0.248428	-3.44136	0.000579	0.003423	RPL12	6136	DOWN
ENSG00000177410	1018.81	-0.838024	0.207099	-4.04649	5.2e-05	0.00043	ZFAS1	441951	DOWN
ENSG00000108528	745.321	-0.810727	0.153276	-5.28933	1.23e-07	2.07e-06	SLC25A11	8402	DOWN
ENSG00000138621	126.641	-0.737086	0.237866	-3.09874	0.001943	0.009455	PPCDC	60490	DOWN
ENSG00000139726	799.346	-0.736327	0.176424	-4.17362	3e-05	0.000264	DENR	8562	DOWN
ENSG00000111445	1113.52	-0.728344	0.150433	-4.84166	1.29e-06	1.67e-05	RFC5	5985	DOWN
ENSG00000124523	339.472	-0.68704	0.174895	-3.92829	8.56e-05	0.00066	SIRT5	23408	DOWN
ENSG00000105447	1488.31	-0.671442	0.1539	-4.36285	1.28e-05	0.000126	GRWD1	83743	DOWN
ENSG00000079332	1328.86	-0.652618	0.136036	-4.79738	1.61e-06	2.02e-05	SAR1A	56681	DOWN
ENSG00000121057	1379.79	-0.651499	0.159509	-4.08441	4.42e-05	0.000374	AKAP1	8165	DOWN
ENSG00000178252	7941.18	-0.646889	0.136247	-4.74792	2.06e-06	2.5e-05	WDR6	11180	DOWN
ENSG00000125967	359.83	-0.638633	0.184933	-3.45333	0.000554	0.003298	NECAB3	63941	DOWN
ENSG00000171148	760.623	-0.632606	0.161312	-3.92163	8.8e-05	0.000675	TADA3	10474	DOWN
ENSG00000160294	1794.73	-0.623114	0.130176	-4.78669	1.7e-06	2.12e-05	MCM3AP	8888	DOWN
ENSG00000038002	277.318	-0.604293	0.194625	-3.10492	0.001903	0.009294	AGA	175	DOWN
ENSG00000150990	1295.38	-0.588419	0.152181	-3.86658	0.00011	0.000828	DHX37	57647	DOWN
ENSG00000185896	1288.47	-0.574797	0.131696	-4.36457	1.27e-05	0.000126	LAMP1	3916	DOWN
ENSG00000127884	847.883	-0.574347	0.148851	-3.85854	0.000114	0.000852	ECHS1	1892	DOWN
ENSG00000120333	1303.64	-0.570207	0.130182	-4.38008	1.19e-05	0.000118	MRPS14	63931	DOWN
ENSG00000104872	860.82	-0.565739	0.171275	-3.30311	0.000956	0.005237	PIH1D1	55011	DOWN
ENSG00000133119	1149.8	-0.564068	0.142245	-3.96546	7.33e-05	0.000581	RFC3	5983	DOWN
ENSG00000198755	751.134	-0.562593	0.194004	-2.8999	0.003733	0.016241	RPL10A	4736	DOWN
ENSG00000183011	485.796	-0.543856	0.184924	-2.94097	0.003272	0.014552	NAA38	84316	DOWN
ENSG00000134287	5745.36	-0.535773	0.154307	-3.47212	0.000516	0.003112	ARF3	377	DOWN
ENSG00000177971	570.66	-0.503959	0.160996	-3.13026	0.001747	0.008659	IMP3	55272	DOWN
ENSG00000155876	1097.77	-0.495785	0.142521	-3.47868	0.000504	0.003047	RRAGA	10670	DOWN
ENSG00000121892	4978.96	-0.49076	0.158137	-3.10339	0.001913	0.009333	PDS5A	23244	DOWN
ENSG00000163312	331.395	-0.480812	0.176153	-2.72952	0.006343	0.025213	HELQ	113510	DOWN
ENSG00000137154	821.438	-0.464298	0.18921	-2.45388	0.014133	0.048529	RPS6	6194	DOWN
ENSG00000177370	425.075	-0.456399	0.181115	-2.51994	0.011737	0.041899	TIMM22	29928	DOWN
ENSG00000136478	2231.16	-0.455562	0.132307	-3.44321	0.000575	0.003406	TEX2	55852	DOWN
ENSG00000068120	1171.51	-0.452832	0.168644	-2.68514	0.00725	0.028176	COASY	80347	DOWN
ENSG00000089006	1110.33	-0.442669	0.173379	-2.55319	0.010674	0.038777	SNX5	27131	DOWN
ENSG00000151729	1046.84	-0.439212	0.137577	-3.19249	0.001411	0.007271	SLC25A4	291	DOWN
ENSG00000118513	6860.03	-0.430785	0.13081	-3.29321	0.000991	0.005401	MYB	4602	DOWN
ENSG00000114956	618.592	-0.425717	0.149677	-2.84424	0.004452	0.018743	DGUOK	1716	DOWN
ENSG00000163626	660.368	-0.414965	0.14247	-2.91266	0.003584	0.015692	COX18	285521	DOWN
ENSG00000171453	456.342	-0.405636	0.160906	-2.52096	0.011704	0.041816	POLR1C	9533	DOWN
ENSG00000072501	9220.33	-0.404773	0.137301	-2.94807	0.003198	0.014293	SMC1A	8243	DOWN
ENSG00000104299	600.505	-0.404346	0.151211	-2.67405	0.007494	0.028975	INTS9	55756	DOWN
ENSG00000148297	1800.85	-0.402778	0.136656	-2.94738	0.003205	0.014312	MED22	6837	DOWN
ENSG00000080845	1022.1	-0.402136	0.160547	-2.50478	0.012253	0.043256	DLGAP4	22839	DOWN
ENSG00000090273	699.961	-0.400519	0.153711	-2.60566	0.00917	0.034284	NUDC	10726	DOWN
ENSG00000160049	3240.46	-0.382697	0.135625	-2.82173	0.004777	0.019875	DFFA	1676	DOWN
ENSG00000242125	2546.69	-0.362399	0.143284	-2.52923	0.011431	0.041009	SNHG3	8420	DOWN
ENSG00000137504	2046.07	0.332257	0.128173	2.59226	0.009535	0.035398	CREBZF	58487	UP
ENSG00000029363	1807.54	0.34529	0.14109	2.44731	0.014393	0.049225	BCLAF1	9774	UP
ENSG00000159086	2589.45	0.347983	0.135576	2.5667	0.010267	0.037572	PAXBP1	94104	UP
ENSG00000182150	791.686	0.354342	0.138451	2.55933	0.010487	0.038199	ERCC6L2	375748	UP
ENSG00000064703	1354.2	0.35564	0.132018	2.69387	0.007063	0.027551	DDX20	11218	UP
ENSG00000156599	2907.68	0.355946	0.124667	2.85518	0.004301	0.018204	ZDHHC5	25921	UP
ENSG00000177885	4371.99	0.373079	0.120482	3.09655	0.001958	0.009513	GRB2	2885	UP
ENSG00000112062	5559.75	0.373234	0.12089	3.08739	0.002019	0.009751	MAPK14	1432	UP
ENSG00000186660	4746.35	0.374092	0.140131	2.66958	0.007595	0.029311	ZFP91	80829	UP
ENSG00000138709	1037.04	0.381417	0.138119	2.76151	0.005754	0.023231	LARP1B	55132	UP
ENSG00000206573	1305.01	0.407872	0.154732	2.63599	0.008389	0.031775	THUMPD3-AS1	440944	UP
ENSG00000124783	3736.57	0.408986	0.133184	3.07084	0.002135	0.010211	SSR1	6745	UP
ENSG00000196646	848.301	0.411654	0.136701	3.01136	0.002601	0.012014	ZNF136	7695	UP
ENSG00000150459	1534.96	0.427351	0.126109	3.38876	0.000702	0.004045	SAP18	10284	UP
ENSG00000184432	2558.15	0.428615	0.147031	2.91513	0.003555	0.01561	COPB2	9276	UP
ENSG00000096401	2581.74	0.429233	0.124081	3.4593	0.000542	0.003236	CDC5L	988	UP
ENSG00000100284	285.021	0.478113	0.179073	2.66994	0.007587	0.029286	TOM1	10043	UP
ENSG00000133858	1703.9	0.479238	0.160883	2.97879	0.002894	0.013159	ZFC3H1	196441	UP
ENSG00000135837	3763.1	0.481807	0.172951	2.7858	0.00534	0.021821	CEP350	9857	UP
ENSG00000198746	334.092	0.48269	0.170645	2.82862	0.004675	0.019544	GPATCH3	63906	UP
ENSG00000146263	742.468	0.483692	0.166878	2.89848	0.00375	0.016291	MMS22L	253714	UP
ENSG00000105705	316.223	0.484615	0.177814	2.72541	0.006422	0.025472	SUGP1	57794	UP
ENSG00000164074	675.179	0.505152	0.161849	3.12113	0.001802	0.008898	ABHD18	80167	UP
ENSG00000148943	1103.13	0.513124	0.161393	3.17935	0.001476	0.007542	LIN7C	55327	UP
ENSG00000152291	5670.03	0.518951	0.12815	4.04956	5.13e-05	0.000425	TGOLN2	10618	UP
ENSG00000170191	581.175	0.537094	0.201042	2.67156	0.00755	0.029162	NANP	140838	UP
ENSG00000149311	1203.63	0.545264	0.195843	2.78419	0.005366	0.021912	ATM	472	UP
ENSG00000010072	773.306	0.558689	0.145294	3.84522	0.00012	0.000892	SPRTN	83932	UP
ENSG00000151657	216.618	0.560009	0.197542	2.83488	0.004584	0.019222	KIN	22944	UP
ENSG00000183891	306.483	0.562009	0.220362	2.55038	0.01076	0.039018	TTC32	130502	UP
ENSG00000114857	8669.87	0.567322	0.13173	4.30669	1.66e-05	0.000158	NKTR	4820	UP
ENSG00000267041	535.898	0.573737	0.202665	2.83097	0.004641	0.019426	ZNF850	342892	UP
ENSG00000118096	194.328	0.588268	0.208433	2.82233	0.004768	0.019846	IFT46	56912	UP
ENSG00000108395	1465.52	0.595368	0.140976	4.22318	2.41e-05	0.000219	TRIM37	4591	UP
ENSG00000094631	1193.19	0.608927	0.132133	4.60844	4.06e-06	4.58e-05	HDAC6	10013	UP
ENSG00000118058	12133.7	0.609975	0.161541	3.77597	0.000159	0.001138	KMT2A	4297	UP
ENSG00000166263	300.705	0.611881	0.193806	3.15718	0.001593	0.008039	STXBP4	252983	UP
ENSG00000170653	888.639	0.61328	0.152853	4.01222	6.02e-05	0.000486	ATF7	11016	UP
ENSG00000172007	335.235	0.614248	0.201084	3.05468	0.002253	0.010629	RAB33B	83452	UP
ENSG00000103657	1169.12	0.61975	0.199164	3.11176	0.00186	0.00913	HERC1	8925	UP
ENSG00000129484	551.724	0.62823	0.172228	3.64767	0.000265	0.00176	PARP2	10038	UP
ENSG00000125871	1106.61	0.650593	0.132874	4.89631	9.77e-07	1.31e-05	MGME1	92667	UP
ENSG00000169567	1712.58	0.655707	0.13613	4.81678	1.46e-06	1.85e-05	HINT1	3094	UP
ENSG00000117399	213.476	0.661039	0.229212	2.88397	0.003927	0.016907	CDC20	991	UP
ENSG00000109805	1369.61	0.661806	0.163419	4.04974	5.13e-05	0.000425	NCAPG	64151	UP
ENSG00000111790	1036.96	0.664129	0.148759	4.46445	8.03e-06	8.37e-05	FGFR1OP2	26127	UP
ENSG00000166260	493.179	0.67529	0.151393	4.46051	8.18e-06	8.51e-05	COX11	1353	UP
ENSG00000078668	801.19	0.684099	0.153683	4.45136	8.53e-06	8.82e-05	VDAC3	7419	UP
ENSG00000118454	653.793	0.689652	0.156749	4.39972	1.08e-05	0.000109	ANKRD13C	81573	UP
ENSG00000162775	925.943	0.696433	0.148102	4.7024	2.57e-06	3.03e-05	RBM15	64783	UP
ENSG00000008952	3009.15	0.698249	0.164561	4.2431	2.2e-05	0.000203	SEC62	7095	UP
ENSG00000169062	444.433	0.711017	0.15653	4.54237	5.56e-06	6.07e-05	UPF3A	65110	UP
ENSG00000023516	2038.09	0.721568	0.166786	4.32631	1.52e-05	0.000146	AKAP11	11215	UP
ENSG00000168300	684.404	0.728929	0.160726	4.53522	5.75e-06	6.25e-05	PCMTD1	115294	UP
ENSG00000180667	1464.21	0.733054	0.134537	5.44871	5.07e-08	9.31e-07	YOD1	55432	UP
ENSG00000153914	2027.47	0.743531	0.173552	4.2842	1.83e-05	0.000172	SREK1	140890	UP
ENSG00000164073	560.888	0.764269	0.153285	4.98594	6.17e-07	8.77e-06	MFSD8	256471	UP
ENSG00000164930	3033.05	0.768636	0.147567	5.20872	1.9e-07	3.06e-06	FZD6	8323	UP
ENSG00000085788	2583.37	0.776196	0.13549	5.72883	1.01e-08	2.14e-07	DDHD2	23259	UP
ENSG00000141298	3697.81	0.788395	0.130519	6.04047	1.54e-09	3.83e-08	SSH2	85464	UP
ENSG00000160551	4612.11	0.812613	0.142646	5.69669	1.22e-08	2.54e-07	TAOK1	57551	UP
ENSG00000058272	2895.02	0.845648	0.134457	6.28937	3.19e-10	9.16e-09	PPP1R12A	4659	UP
ENSG00000130935	344.807	0.891022	0.183778	4.84837	1.24e-06	1.62e-05	NOL11	25926	UP
ENSG00000088179	410.452	0.914936	0.22645	4.04035	5.34e-05	0.000439	PTPN4	5775	UP
ENSG00000147854	1450.6	0.919793	0.148299	6.20228	5.56e-10	1.53e-08	UHRF2	115426	UP
ENSG00000142534	1054.84	0.943324	0.200755	4.69887	2.62e-06	3.07e-05	RPS11	6205	UP
ENSG00000009780	314.634	0.989781	0.189457	5.2243	1.75e-07	2.84e-06	FAM76A	199870	UP
ENSG00000092108	137.85	0.997222	0.273605	3.64475	0.000268	0.001775	SCFD1	23256	UP
ENSG00000113810	10139.4	1.0321	0.142175	7.25932	0	0	SMC4	10051	UP
ENSG00000164031	1196.39	1.03418	0.186969	5.53129	3.18e-08	6.12e-07	DNAJB14	79982	UP
ENSG00000082269	398.947	1.04257	0.220855	4.7206	2.35e-06	2.81e-05	FAM135A	57579	UP
ENSG00000117450	258.041	1.10844	0.193234	5.73622	9.68e-09	2.06e-07	PRDX1	5052	UP
ENSG00000213246	817.208	1.11459	0.148583	7.50148	0	0	SUPT4H1	6827	UP
ENSG00000148925	183.837	1.18958	0.201033	5.91735	3.27e-09	7.64e-08	BTBD10	84280	UP
ENSG00000144357	629.306	1.19248	0.169329	7.04235	0	0	UBR3	130507	UP
ENSG00000105810	43531.9	1.88693	0.142477	13.2438	0	0	CDK6	1021	UP
ENSG00000170345	35.7705	2.75842	1.09087	2.52865	0.01145	0.041041	FOS	2353	UP
