# Supplementary material for: β‐Catenin activity induces an RNA biosynthesis program promoting therapy resistance in T‐cell acute lymphoblastic leukemia
Source: EMBO Mol Med. 2023 Jan 4;15(2):e16554. doi: 10.15252/emmm.202216554 (PMC9906382; doi:10.15252/emmm.202216554)
Supplement: Supplementary file 5 — Dataset EV3 [file EMMM-15-e16554-s011.xlsx]

## Sheet: legend
Dataset EV3. β-catenin targets differentially expressed between refractory and remission T-ALL patients.
List of β-catenin targets identified as differentially expressed (p-value <0.05) between refractory and remission patients from the COG study 9404. A list of all the differentially expressed genes between both conditions is provided in an independent sheet. List of bona fide β-catenin targets and corresponding gene module obtained in Fig 3a.

## Sheet: bcat_targets_DEGs_if_rem_p0.05
external_gene_name	hgnc_symbol	chromosome_name	start_position	end_position	ensembl_gene_id	Row.names	logFC	AveExpr	t	P.Value	adj.P.Val	B	comp	probe_id	reg
ZNF136	ZNF136	19	12163064	12189871	ENSG00000196646	206240_s_at	-0.688155	7.18497	-2.56952	0.015977	0.319277	-3.15811	Rem_indfail	206240_s_at	up
ZFAS1	ZFAS1	20	49278178	49299600	ENSG00000177410	226835_s_at	-0.630793	10.8994	-2.43149	0.0218956	0.365316	-3.42897	Rem_indfail	226835_s_at	up
ZDHHC5	ZDHHC5	11	57667747	57701182	ENSG00000156599	224858_at	-0.406354	7.34373	-2.17241	0.0387055	0.46388	-3.91154	Rem_indfail	224858_at	up
VMP1	VMP1	17	59707192	59842255	ENSG00000062716	1569003_at	-1.11308	5.77373	-3.41447	0.00201983	0.127965	-1.33865	Rem_indfail	1569003_at	up
UPF3A	UPF3A	13	114281601	114305817	ENSG00000169062	217596_at	-0.609229	5.11536	-2.45917	0.0205677	0.356667	-3.37539	Rem_indfail	217596_at	up
TGOLN2	TGOLN2	2	85318027	85328251	ENSG00000152291	1554608_at	-0.605547	5.51598	-2.34549	0.0265405	0.400297	-3.59305	Rem_indfail	1554608_at	up
TFRC	TFRC	3	196027183	196082096	ENSG00000072274	207332_s_at	-1.37719	10.3454	-4.2223	0.000242173	0.0446757	0.562849	Rem_indfail	207332_s_at	up
TCF7	TCF7	5	134114681	134151865	ENSG00000081059	205254_x_at	1.50794	6.79137	5.46239	8.60618e-06	0.00904891	3.55986	Rem_indfail	205254_x_at	down
TADA3	TADA3	3	9779967	9793011	ENSG00000171148	215273_s_at	0.514799	7.38807	3.09893	0.00447883	0.181206	-2.04568	Rem_indfail	215273_s_at	down
SREK1	SREK1	5	66139971	66183615	ENSG00000153914	242184_s_at	-0.288614	4.06597	-2.35606	0.0259246	0.396282	-3.57308	Rem_indfail	242184_s_at	up
SMC4	SMC4	3	160399274	160434954	ENSG00000113810	201664_at	2.17363	8.46764	5.57745	6.32308e-06	0.00771953	3.83527	Rem_indfail	201664_at	down
SLC25A4	SLC25A4	4	185143266	185150382	ENSG00000151729	214821_at	-0.17661	3.00062	-2.24656	0.0329832	0.43475	-3.77708	Rem_indfail	214821_at	up
SLC25A11	SLC25A11	17	4937130	4940053	ENSG00000108528	209003_at	0.904737	6.42193	2.75518	0.0103374	0.266518	-2.78032	Rem_indfail	209003_at	down
SIRT5	SIRT5	6	13574227	13615158	ENSG00000124523	219185_at	0.778778	5.08049	2.55209	0.0166324	0.324034	-3.1928	Rem_indfail	219185_at	down
RPS6	RPS6	9	19375715	19380236	ENSG00000137154	211690_at	-0.227736	3.60608	-2.16094	0.0396659	0.466395	-3.93206	Rem_indfail	211690_at	up
RPS28	RPS28	19	8321158	8323340	ENSG00000233927	208902_s_at	-0.291375	5.78154	-2.08677	0.0464089	0.494429	-4.06295	Rem_indfail	208902_s_at	up
RPS19	RPS19	19	41860255	41872925	ENSG00000105372	202649_x_at	-0.261603	13.1195	-3.0498	0.00505842	0.190117	-2.15316	Rem_indfail	202649_x_at	up
RPL12	RPL12	9	127447674	127451406	ENSG00000197958	214271_x_at	-0.226746	12.8794	-2.32238	0.0279336	0.406772	-3.6365	Rem_indfail	214271_x_at	up
RFC5	RFC5	12	118013588	118033130	ENSG00000111445	203209_at	1.33706	7.23183	3.47966	0.00170864	0.118495	-1.18942	Rem_indfail	203209_at	down
PRDX1	PRDX1	1	45510914	45542732	ENSG00000117450	208680_at	0.753654	10.0741	2.48135	0.019557	0.349382	-3.33217	Rem_indfail	208680_at	down
PPP1R12A	PPP1R12A	12	79773563	79935460	ENSG00000058272	201602_s_at	-0.521118	7.4456	-2.09705	0.0454177	0.490106	-4.04501	Rem_indfail	201602_s_at	up
PPCDC	PPCDC	15	75023586	75117462	ENSG00000138621	219066_at	-0.991162	5.54664	-4.15559	0.000289404	0.046901	0.402612	Rem_indfail	219066_at	up
NUDC	NUDC	1	26900238	26946871	ENSG00000090273	201173_x_at	0.334058	9.30525	2.29747	0.0295097	0.414872	-3.68303	Rem_indfail	201173_x_at	down
NIF3L1	NIF3L1	2	200889327	200903938	ENSG00000196290	218133_s_at	0.716102	6.56827	2.3802	0.024567	0.386321	-3.52727	Rem_indfail	218133_s_at	down
NCAPG	NCAPG	4	17810979	17844865	ENSG00000109805	218663_at	1.59198	6.21897	4.20873	0.000251121	0.0455323	0.530217	Rem_indfail	218663_at	down
NANP	NANP	20	25612935	25624014	ENSG00000170191	228073_at	0.827202	5.16053	2.27781	0.0308093	0.423845	-3.7195	Rem_indfail	228073_at	down
MRPS7	MRPS7	17	75261674	75266376	ENSG00000125445	217932_at	0.571236	7.56862	2.19991	0.0364867	0.452537	-3.86203	Rem_indfail	217932_at	down
MATR3	MATR3	5	139293674	139331677	ENSG00000015479	242260_at	-0.64029	4.61186	-2.12821	0.0425254	0.47953	-3.99021	Rem_indfail	242260_at	up
LIN7C	LIN7C	11	27494418	27506769	ENSG00000148943	223350_x_at	-0.4075	7.08364	-2.11362	0.0438584	0.484624	-4.01594	Rem_indfail	223350_x_at	up
HINT1	HINT1	5	131155383	131224468	ENSG00000169567	1555960_at	-1.15721	6.14296	-2.70215	0.0117212	0.280112	-2.88971	Rem_indfail	1555960_at	up
GRB2	GRB2	17	75318076	75405709	ENSG00000177885	223049_at	-0.539876	8.10369	-2.50942	0.0183441	0.340334	-3.27716	Rem_indfail	223049_at	up
GPATCH3	GPATCH3	1	26890488	26900467	ENSG00000198746	218895_at	-0.585912	6.12752	-4.16167	0.000284745	0.0468189	0.417208	Rem_indfail	218895_at	up
FGFR1OP2	FGFR1OP2	12	26938470	26966650	ENSG00000111790	243619_at	-0.521769	3.03584	-3.22264	0.00328714	0.158907	-1.77174	Rem_indfail	243619_at	up
FAM83F	FAM83F	22	39994954	40043534	ENSG00000133477	235269_at	-0.549822	4.45937	-2.21326	0.0354511	0.447157	-3.83784	Rem_indfail	235269_at	up
ENTPD1-AS1	ENTPD1-AS1	10	95732976	96090250	ENSG00000226688	232502_at	-0.215545	2.96068	-3.1584	0.0038619	0.169498	-1.91457	Rem_indfail	232502_at	up
DGUOK	DGUOK	2	73926826	73958961	ENSG00000114956	209549_s_at	0.529442	8.75442	2.27207	0.0311986	0.425488	-3.73012	Rem_indfail	209549_s_at	down
DFFA	DFFA	1	10456522	10472529	ENSG00000160049	223518_at	0.427785	5.70268	2.77035	0.00997076	0.263104	-2.74883	Rem_indfail	223518_at	down
CREBZF	CREBZF	11	85657742	85682908	ENSG00000137504	202977_s_at	-0.301217	5.02182	-2.42225	0.0223562	0.367957	-3.44677	Rem_indfail	202977_s_at	up
CDC20	CDC20	1	43358981	43363203	ENSG00000117399	202870_s_at	1.85923	6.88782	3.36074	0.00231698	0.135168	-1.46091	Rem_indfail	202870_s_at	down
CD55	CD55	1	207321532	207386804	ENSG00000196352	201925_s_at	-1.60324	5.9882	-2.97428	0.00609108	0.206744	-2.31688	Rem_indfail	201925_s_at	up
ATM	ATM	11	108223044	108369102	ENSG00000149311	212672_at	0.913698	5.74712	3.50751	0.00159035	0.11545	-1.12538	Rem_indfail	212672_at	down
AKAP1	AKAP1	17	57085092	57121346	ENSG00000121057	201674_s_at	1.07534	6.39929	3.70859	0.000943424	0.0890875	-0.658316	Rem_indfail	201674_s_at	down

## Sheet: allgenes_DEGs_indfail_remission
external_gene_name	hgnc_symbol	chromosome_name	start_position	end_position	ensembl_gene_id	Row.names	logFC	AveExpr	t	P.Value	adj.P.Val	B	comp	probe_id	reg
COL24A1	COL24A1	1	85729233	86156943	ENSG00000171502	238732_at	-1.2124	3.05998	-8.18608	8.14016e-09	0.000131017	9.64179	Rem_indfail	238732_at	up
PARD3	PARD3	10	34109560	34815325	ENSG00000148498	221526_x_at	2.43092	7.39492	8.118	9.58515e-09	0.000131017	9.50337	Rem_indfail	221526_x_at	down
PARD3	PARD3	10	34109560	34815325	ENSG00000148498	210094_s_at	1.75468	7.58582	8.46524	4.19192e-09	0.000131017	10.2014	Rem_indfail	210094_s_at	down
NA	NA	NA	NA	NA	NA	235824_at	-3.40555	5.55271	-8.30495	6.1286e-09	0.000131017	9.88164	Rem_indfail	NA	up
RASGRP1	RASGRP1	15	38488103	38565575	ENSG00000172575	205590_at	3.03957	8.55028	7.5766	3.59137e-08	0.000381158	8.37549	Rem_indfail	205590_at	down
WDFY2	WDFY2	13	51584455	51767709	ENSG00000139668	227490_at	-0.843163	6.17425	-7.51509	4.18281e-08	0.000381158	8.24435	Rem_indfail	227490_at	up
CDCA7	CDCA7	2	173354820	173368997	ENSG00000144354	224428_s_at	1.98425	9.0551	7.36881	6.02197e-08	0.000470359	7.93006	Rem_indfail	224428_s_at	down
LAT	LAT	16	28984826	28990784	ENSG00000213658	211005_at	3.55204	8.81859	7.08577	1.22811e-07	0.000839335	7.3124	Rem_indfail	211005_at	down
SUCLG2	SUCLG2	3	67360460	67654612	ENSG00000172340	215772_x_at	3.26603	6.04255	6.67449	3.51752e-07	0.00213689	6.39347	Rem_indfail	215772_x_at	down
LAT	LAT	16	28984826	28990784	ENSG00000213658	209881_s_at	2.79088	8.47729	6.51846	5.26901e-07	0.00240069	6.03857	Rem_indfail	209881_s_at	down
LOC100507507	NA	NA	NA	NA	NA	241353_s_at	-1.51536	6.68362	-6.54881	4.86979e-07	0.00240069	6.10785	Rem_indfail	241353_s_at	up
SUCLG2	SUCLG2	3	67360460	67654612	ENSG00000172340	212459_x_at	3.13353	5.78619	6.5231	5.20597e-07	0.00240069	6.04916	Rem_indfail	212459_x_at	down
LEF1	LEF1	4	108047545	108168956	ENSG00000138795	221558_s_at	1.76963	9.89533	6.46262	6.09269e-07	0.00256244	5.91074	Rem_indfail	221558_s_at	down
FLOT1	FLOT1	CHR_HSCHR6_MHC_MCF_CTG1	30806191	30820021	ENSG00000224740	208749_x_at	1.78084	8.28606	6.3361	8.4767e-07	0.00331045	5.61963	Rem_indfail	208749_x_at	down
FLOT1	FLOT1	CHR_HSCHR6_MHC_SSTO_CTG1	30719960	30734994	ENSG00000230143	208749_x_at	1.78084	8.28606	6.3361	8.4767e-07	0.00331045	5.61963	Rem_indfail	208749_x_at	down
FLOT1	FLOT1	CHR_HSCHR6_MHC_MANN_CTG1	30772367	30787391	ENSG00000236271	208749_x_at	1.78084	8.28606	6.3361	8.4767e-07	0.00331045	5.61963	Rem_indfail	208749_x_at	down
FLOT1	FLOT1	CHR_HSCHR6_MHC_APD_CTG1	30791619	30794413	ENSG00000223654	208749_x_at	1.78084	8.28606	6.3361	8.4767e-07	0.00331045	5.61963	Rem_indfail	208749_x_at	down
FLOT1	FLOT1	CHR_HSCHR6_MHC_COX_CTG1	30717565	30732592	ENSG00000232280	208749_x_at	1.78084	8.28606	6.3361	8.4767e-07	0.00331045	5.61963	Rem_indfail	208749_x_at	down
FLOT1	FLOT1	CHR_HSCHR6_MHC_QBL_CTG1	30717229	30732250	ENSG00000206480	208749_x_at	1.78084	8.28606	6.3361	8.4767e-07	0.00331045	5.61963	Rem_indfail	208749_x_at	down
FLOT1	FLOT1	CHR_HSCHR6_MHC_DBB_CTG1	30717966	30732991	ENSG00000206379	208749_x_at	1.78084	8.28606	6.3361	8.4767e-07	0.00331045	5.61963	Rem_indfail	208749_x_at	down
FLOT1	FLOT1	6	30727709	30742732	ENSG00000137312	208749_x_at	1.78084	8.28606	6.3361	8.4767e-07	0.00331045	5.61963	Rem_indfail	208749_x_at	down
CEP128	CEP128	14	80476983	80959517	ENSG00000100629	244033_at	2.82404	5.90701	6.2863	9.65752e-07	0.0034042	5.50448	Rem_indfail	244033_at	down
HSH2D	HSH2D	19	16134028	16158575	ENSG00000196684	1552623_at	-2.768	5.42629	-6.27446	9.96199e-07	0.0034042	5.47706	Rem_indfail	1552623_at	up
CDCA3	CDCA3	12	6844793	6851292	ENSG00000111665	223307_at	1.79656	6.15582	6.05431	1.77835e-06	0.00451152	4.96412	Rem_indfail	223307_at	down
FES	FES	15	90883695	90895776	ENSG00000182511	205418_at	-1.39463	4.89154	-6.04652	1.81534e-06	0.00451152	4.94587	Rem_indfail	205418_at	up
HMGB2	HMGB2	4	173331376	173334432	ENSG00000164104	208808_s_at	1.23826	11.5493	6.10056	1.57395e-06	0.00451152	5.07235	Rem_indfail	208808_s_at	down
LCK	LCK	1	32251239	32286165	ENSG00000182866	204891_s_at	1.71983	11.0292	6.07426	1.68706e-06	0.00451152	5.01084	Rem_indfail	204891_s_at	down
PBK	PBK	8	27809624	27838082	ENSG00000168078	219148_at	2.99669	6.14815	6.08864	1.62422e-06	0.00451152	5.04449	Rem_indfail	219148_at	down
TGFB1	TGFB1	19	41301587	41353922	ENSG00000105329	203085_s_at	-1.93527	7.91124	-6.13536	1.43595e-06	0.00451152	5.15363	Rem_indfail	203085_s_at	up
CARD19	CARD19	9	93096217	93113283	ENSG00000165233	223398_at	-1.26198	7.23665	-5.96532	2.25042e-06	0.00534963	4.75521	Rem_indfail	223398_at	up
SAC3D1	SAC3D1	11	65040901	65044828	ENSG00000168061	205449_at	2.36757	7.65066	5.93352	2.44837e-06	0.00535458	4.68033	Rem_indfail	205449_at	down
NA	NA	NA	NA	NA	NA	215447_at	-2.29299	4.86654	-5.94472	2.37674e-06	0.00535458	4.7067	Rem_indfail	NA	up
JAM3	JAM3	11	134069071	134152001	ENSG00000166086	212813_at	1.90551	7.40412	5.85717	2.99844e-06	0.005855	4.50017	Rem_indfail	212813_at	down
MBOAT7	MBOAT7	CHR_HSCHR19LRC_LRC_J_CTG3_1	54173854	54190480	ENSG00000277025	209179_s_at	-1.17298	7.44715	-5.87059	2.8934e-06	0.005855	4.53188	Rem_indfail	209179_s_at	up
MBOAT7	MBOAT7	CHR_HSCHR19LRC_LRC_S_CTG3_1	54173854	54190480	ENSG00000277733	209179_s_at	-1.17298	7.44715	-5.87059	2.8934e-06	0.005855	4.53188	Rem_indfail	209179_s_at	up
MBOAT7	MBOAT7	CHR_HSCHR19LRC_COX2_CTG3_1	54173854	54190480	ENSG00000278322	209179_s_at	-1.17298	7.44715	-5.87059	2.8934e-06	0.005855	4.53188	Rem_indfail	209179_s_at	up
MBOAT7	MBOAT7	CHR_HSCHR19LRC_PGF1_CTG3_1	54173824	54190479	ENSG00000273592	209179_s_at	-1.17298	7.44715	-5.87059	2.8934e-06	0.005855	4.53188	Rem_indfail	209179_s_at	up
MBOAT7	MBOAT7	CHR_HSCHR19LRC_LRC_I_CTG3_1	54173854	54190480	ENSG00000278519	209179_s_at	-1.17298	7.44715	-5.87059	2.8934e-06	0.005855	4.53188	Rem_indfail	209179_s_at	up
MBOAT7	MBOAT7	CHR_HSCHR19LRC_PGF2_CTG3_1	54173854	54190480	ENSG00000274194	209179_s_at	-1.17298	7.44715	-5.87059	2.8934e-06	0.005855	4.53188	Rem_indfail	209179_s_at	up
MBOAT7	MBOAT7	CHR_HSCHR19LRC_COX1_CTG3_1	54173818	54190312	ENSG00000276935	209179_s_at	-1.17298	7.44715	-5.87059	2.8934e-06	0.005855	4.53188	Rem_indfail	209179_s_at	up
MBOAT7	MBOAT7	19	54173412	54189882	ENSG00000125505	209179_s_at	-1.17298	7.44715	-5.87059	2.8934e-06	0.005855	4.53188	Rem_indfail	209179_s_at	up
MBOAT7	MBOAT7	CHR_HSCHR19_4_CTG3_1	54173853	54190413	ENSG00000275118	209179_s_at	-1.17298	7.44715	-5.87059	2.8934e-06	0.005855	4.53188	Rem_indfail	209179_s_at	up
MBOAT7	MBOAT7	CHR_HSCHR19LRC_LRC_T_CTG3_1	54173854	54190480	ENSG00000277923	209179_s_at	-1.17298	7.44715	-5.87059	2.8934e-06	0.005855	4.53188	Rem_indfail	209179_s_at	up
NA	NA	NA	NA	NA	NA	232058_at	-1.34402	4.6341	-5.87451	2.86349e-06	0.005855	4.54112	Rem_indfail	NA	up
FLOT1	FLOT1	CHR_HSCHR6_MHC_MCF_CTG1	30806191	30820021	ENSG00000224740	210142_x_at	1.60915	8.24753	5.84185	3.12315e-06	0.00588821	4.46392	Rem_indfail	210142_x_at	down
FLOT1	FLOT1	CHR_HSCHR6_MHC_SSTO_CTG1	30719960	30734994	ENSG00000230143	210142_x_at	1.60915	8.24753	5.84185	3.12315e-06	0.00588821	4.46392	Rem_indfail	210142_x_at	down
FLOT1	FLOT1	CHR_HSCHR6_MHC_MANN_CTG1	30772367	30787391	ENSG00000236271	210142_x_at	1.60915	8.24753	5.84185	3.12315e-06	0.00588821	4.46392	Rem_indfail	210142_x_at	down
FLOT1	FLOT1	CHR_HSCHR6_MHC_APD_CTG1	30791619	30794413	ENSG00000223654	210142_x_at	1.60915	8.24753	5.84185	3.12315e-06	0.00588821	4.46392	Rem_indfail	210142_x_at	down
FLOT1	FLOT1	CHR_HSCHR6_MHC_COX_CTG1	30717565	30732592	ENSG00000232280	210142_x_at	1.60915	8.24753	5.84185	3.12315e-06	0.00588821	4.46392	Rem_indfail	210142_x_at	down
FLOT1	FLOT1	CHR_HSCHR6_MHC_QBL_CTG1	30717229	30732250	ENSG00000206480	210142_x_at	1.60915	8.24753	5.84185	3.12315e-06	0.00588821	4.46392	Rem_indfail	210142_x_at	down
FLOT1	FLOT1	CHR_HSCHR6_MHC_DBB_CTG1	30717966	30732991	ENSG00000206379	210142_x_at	1.60915	8.24753	5.84185	3.12315e-06	0.00588821	4.46392	Rem_indfail	210142_x_at	down
FLOT1	FLOT1	6	30727709	30742732	ENSG00000137312	210142_x_at	1.60915	8.24753	5.84185	3.12315e-06	0.00588821	4.46392	Rem_indfail	210142_x_at	down
NA	NA	NA	NA	NA	NA	228027_at	2.26998	5.78242	5.82836	3.23722e-06	0.00589983	4.43201	Rem_indfail	NA	down
PMM1	PMM1	22	41576900	41589871	ENSG00000100417	203467_at	1.33773	6.26921	5.80673	3.42892e-06	0.00604763	4.38081	Rem_indfail	203467_at	down
LEF1	LEF1	4	108047545	108168956	ENSG00000138795	210948_s_at	2.0525	7.31278	5.7598	3.88543e-06	0.00650252	4.26952	Rem_indfail	210948_s_at	down
NA	NA	NA	NA	NA	NA	214051_at	1.83533	7.23287	5.75602	3.92471e-06	0.00650252	4.26056	Rem_indfail	NA	down
DBN1	DBN1	5	177456608	177474401	ENSG00000113758	202806_at	2.37914	7.51329	5.73999	4.09601e-06	0.00658675	4.22251	Rem_indfail	202806_at	down
SUCLG2	SUCLG2	3	67360460	67654612	ENSG00000172340	214835_s_at	2.67461	5.68466	5.71386	4.3917e-06	0.00685391	4.1604	Rem_indfail	214835_s_at	down
TFE3	TFE3	X	49028726	49043410	ENSG00000068323	206649_s_at	-0.810181	6.25941	-5.70366	4.51286e-06	0.00685391	4.13614	Rem_indfail	206649_s_at	up
LCK	LCK	1	32251239	32286165	ENSG00000182866	204890_s_at	1.78842	10.2466	5.67886	4.82171e-06	0.00712506	4.07713	Rem_indfail	204890_s_at	down
ARHGAP19	ARHGAP19	10	97222173	97292673	ENSG00000213390	212738_at	1.27752	7.05614	5.65795	5.09863e-06	0.00714789	4.02733	Rem_indfail	212738_at	down
GPRASP1	GPRASP1	X	102651092	102659083	ENSG00000198932	204793_at	2.26973	5.67398	5.66644	4.98424e-06	0.00714789	4.04757	Rem_indfail	204793_at	down
SALL2	SALL2	14	21521080	21537216	ENSG00000165821	213283_s_at	1.78707	6.11641	5.63867	5.36804e-06	0.00733745	3.9814	Rem_indfail	213283_s_at	down
CD2	CD2	1	116754430	116769229	ENSG00000116824	205831_at	3.65725	8.29454	5.61188	5.76671e-06	0.00769012	3.91748	Rem_indfail	205831_at	down
AURKB	AURKB	17	8204733	8210600	ENSG00000178999	209464_at	2.11584	6.49399	5.57565	6.35352e-06	0.00771953	3.83098	Rem_indfail	209464_at	down
EPB41L2	EPB41L2	6	130839347	131063322	ENSG00000079819	201719_s_at	2.16974	6.76822	5.58959	6.12095e-06	0.00771953	3.86428	Rem_indfail	201719_s_at	down
PRAM1	PRAM1	19	8490056	8502640	ENSG00000133246	241742_at	-1.25416	5.25554	-5.59283	6.06812e-06	0.00771953	3.87201	Rem_indfail	241742_at	up
SMC4	SMC4	3	160399274	160434954	ENSG00000113810	201664_at	2.17363	8.46764	5.57745	6.32308e-06	0.00771953	3.83527	Rem_indfail	201664_at	down
PHGDH	PHGDH	1	119648411	119744218	ENSG00000092621	201397_at	2.24172	7.49226	5.55964	6.63176e-06	0.00788242	3.79271	Rem_indfail	201397_at	down
NA	NA	NA	NA	NA	NA	1555847_a_at	-1.54859	6.28543	-5.54712	6.85795e-06	0.00797784	3.76276	Rem_indfail	NA	up
NA	NA	NA	NA	NA	NA	209994_s_at	-1.23878	3.79141	-5.53042	7.17157e-06	0.00816886	3.72282	Rem_indfail	NA	up
MTA3	MTA3	2	42494569	42756947	ENSG00000057935	223311_s_at	1.31956	6.01948	5.50101	7.75963e-06	0.00865832	3.65241	Rem_indfail	223311_s_at	down
LATS2	LATS2	13	20973036	21061586	ENSG00000150457	223380_s_at	-3.04463	6.01003	-5.47953	8.21948e-06	0.008988	3.60096	Rem_indfail	223380_s_at	up
TCF7	TCF7	5	134114681	134151865	ENSG00000081059	205254_x_at	1.50794	6.79137	5.46239	8.60618e-06	0.00904891	3.55986	Rem_indfail	205254_x_at	down
TSHR	TSHR	14	80954989	81146306	ENSG00000165409	215443_at	2.42536	5.64511	5.46871	8.46152e-06	0.00904891	3.57501	Rem_indfail	215443_at	down
CTSW	CTSW	11	65879809	65883741	ENSG00000172543	214450_at	-2.42083	7.23563	-5.45173	8.85591e-06	0.00913579	3.53429	Rem_indfail	214450_at	up
RRM2	RRM2	2	10120698	10211725	ENSG00000171848	209773_s_at	2.98826	8.46496	5.44168	9.09784e-06	0.00921156	3.51019	Rem_indfail	209773_s_at	down
ASAH1	ASAH1	8	18055992	18084998	ENSG00000104763	213902_at	-1.36064	7.77421	-5.40688	9.98879e-06	0.00992977	3.42663	Rem_indfail	213902_at	up
FGFR1	FGFR1	8	38400215	38468834	ENSG00000077782	211535_s_at	2.06772	8.08611	5.38807	1.05063e-05	0.00999978	3.38143	Rem_indfail	211535_s_at	down
LATS2	LATS2	13	20973036	21061586	ENSG00000150457	227013_at	-2.86167	5.08215	-5.39347	1.03549e-05	0.00999978	3.39442	Rem_indfail	227013_at	up
TNFRSF18	TNFRSF18	1	1203508	1206592	ENSG00000186891	224553_s_at	-1.84485	4.55619	-5.38448	1.06079e-05	0.00999978	3.37282	Rem_indfail	224553_s_at	up
FGFR1	FGFR1	8	38400215	38468834	ENSG00000077782	226705_at	1.88798	7.14086	5.3715	1.09843e-05	0.0100094	3.34162	Rem_indfail	226705_at	down
TRBC1	TRBC1	7	142791694	142793368	ENSG00000211751	213193_x_at	2.15664	12.1815	5.37262	1.09515e-05	0.0100094	3.3443	Rem_indfail	213193_x_at	down
TRBC1	TRBC1	CHR_HSCHR7_2_CTG6	142852787	142854461	ENSG00000281981	213193_x_at	2.15664	12.1815	5.37262	1.09515e-05	0.0100094	3.3443	Rem_indfail	213193_x_at	down
PSMD4	PSMD4	1	151254709	151267479	ENSG00000159352	211609_x_at	0.813154	9.6092	5.36221	1.12619e-05	0.0100942	3.31928	Rem_indfail	211609_x_at	down
FHL1	FHL1	X	136146702	136211359	ENSG00000022267	201540_at	2.70205	8.08043	5.32246	1.25318e-05	0.0108758	3.22364	Rem_indfail	201540_at	down
ILRUN	ILRUN	6	34587288	34696859	ENSG00000196821	217925_s_at	-0.506448	7.06297	-5.32248	1.25311e-05	0.0108758	3.22369	Rem_indfail	217925_s_at	up
CCNB2	CCNB2	15	59105126	59125045	ENSG00000157456	202705_at	2.09807	8.16418	5.28761	1.37632e-05	0.0117579	3.13971	Rem_indfail	202705_at	down
ARRDC2	ARRDC2	19	18001132	18014102	ENSG00000105643	226055_at	-1.05751	7.09948	-5.23725	1.57603e-05	0.0128611	3.01832	Rem_indfail	226055_at	up
ITPR3	ITPR3	6	33620365	33696574	ENSG00000096433	201189_s_at	1.283	6.89218	5.24004	1.56426e-05	0.0128611	3.02504	Rem_indfail	201189_s_at	down
THYN1	THYN1	11	134248279	134253370	ENSG00000151500	223711_s_at	0.964926	8.65269	5.23764	1.57439e-05	0.0128611	3.01925	Rem_indfail	223711_s_at	down
C15orf39	C15orf39	15	75195643	75212169	ENSG00000167173	204494_s_at	-1.09297	6.34812	-5.2314	1.60104e-05	0.0128731	3.00421	Rem_indfail	204494_s_at	up
GINS2	GINS2	16	85676198	85690073	ENSG00000131153	221521_s_at	1.95852	7.66534	5.21228	1.68565e-05	0.0133569	2.95806	Rem_indfail	221521_s_at	down
DBN1	DBN1	5	177456608	177474401	ENSG00000113758	217025_s_at	1.48742	7.10201	5.20041	1.74036e-05	0.013402	2.92942	Rem_indfail	217025_s_at	down
LBH	LBH	2	30231534	30323730	ENSG00000213626	221011_s_at	1.73028	6.32961	5.20291	1.72868e-05	0.013402	2.93546	Rem_indfail	221011_s_at	down
PRKAG2	PRKAG2	7	151556124	151877125	ENSG00000106617	233748_x_at	-0.938605	4.2789	-5.17641	1.85658e-05	0.0139053	2.87147	Rem_indfail	233748_x_at	up
ZWINT	ZWINT	10	56357227	56361273	ENSG00000122952	204026_s_at	2.07905	8.5935	5.17902	1.84357e-05	0.0139053	2.87778	Rem_indfail	204026_s_at	down
CDCA8	CDCA8	1	37692481	37709719	ENSG00000134690	221520_s_at	1.38418	6.64724	5.17113	1.88318e-05	0.0139139	2.85872	Rem_indfail	221520_s_at	down
EPB41L2	EPB41L2	6	130839347	131063322	ENSG00000079819	201718_s_at	2.04101	5.32762	5.16391	1.92016e-05	0.013998	2.84128	Rem_indfail	201718_s_at	down
CDKN3	CDKN3	14	54396849	54420218	ENSG00000100526	1555758_a_at	2.49455	7.03188	5.15623	1.96031e-05	0.0141026	2.82272	Rem_indfail	1555758_a_at	down
PNKD	PNKD	2	218269651	218346793	ENSG00000127838	233177_s_at	-1.4636	4.98507	-5.14067	2.04421e-05	0.0145152	2.78514	Rem_indfail	233177_s_at	up
RRM2	RRM2	2	10120698	10211725	ENSG00000171848	201890_at	2.87111	8.59858	5.13186	2.09332e-05	0.0146733	2.76384	Rem_indfail	201890_at	down
CBX1	CBX1	17	48070052	48101478	ENSG00000108468	201518_at	2.40256	9.05759	5.10356	2.25924e-05	0.0154405	2.69542	Rem_indfail	201518_at	down
CCND2	CCND2	12	4269771	4305353	ENSG00000118971	200951_s_at	-2.20964	4.52798	-5.10549	2.24749e-05	0.0154405	2.70009	Rem_indfail	200951_s_at	up
FLT3	FLT3	13	28003274	28100592	ENSG00000122025	206674_at	-1.87988	5.53124	-5.09456	2.31469e-05	0.0156242	2.67366	Rem_indfail	206674_at	up
PRMT7	PRMT7	16	68310951	68360852	ENSG00000132600	219408_at	1.51282	6.74449	5.07889	2.41454e-05	0.0159054	2.63577	Rem_indfail	219408_at	down
SH3RF1	SH3RF1	4	169094259	169270956	ENSG00000154447	225590_at	-1.72745	4.64992	-5.08084	2.40188e-05	0.0159054	2.64049	Rem_indfail	225590_at	up
TMEM140	TMEM140	7	135148072	135166215	ENSG00000146859	218999_at	-0.66757	5.25231	-5.07095	2.46678e-05	0.0160561	2.61656	Rem_indfail	218999_at	up
CCND2	CCND2	12	4269771	4305353	ENSG00000118971	200953_s_at	-3.87239	6.19585	-5.0513	2.60102e-05	0.0165361	2.56901	Rem_indfail	200953_s_at	up
TNFRSF18	TNFRSF18	1	1203508	1206592	ENSG00000186891	223851_s_at	-1.5631	4.56052	-5.05511	2.57446e-05	0.0165361	2.57822	Rem_indfail	223851_s_at	up
RPL39L	RPL39L	3	187120948	187180908	ENSG00000163923	210115_at	2.70265	5.90896	5.02854	2.76563e-05	0.0173806	2.51392	Rem_indfail	210115_at	down
CHPF2	CHPF2	7	151232483	151240979	ENSG00000033100	221799_at	-0.694529	7.03227	-5.01991	2.83072e-05	0.0175874	2.49304	Rem_indfail	221799_at	up
SNRPA	SNRPA	19	40750637	40765389	ENSG00000077312	201770_at	0.690426	9.53608	5.01492	2.86912e-05	0.0176258	2.48094	Rem_indfail	201770_at	down
TRBC1	TRBC1	7	142791694	142793368	ENSG00000211751	210915_x_at	1.84613	11.9493	5.007	2.93103e-05	0.017806	2.46178	Rem_indfail	210915_x_at	down
TRBC1	TRBC1	CHR_HSCHR7_2_CTG6	142852787	142854461	ENSG00000281981	210915_x_at	1.84613	11.9493	5.007	2.93103e-05	0.017806	2.46178	Rem_indfail	210915_x_at	down
PXYLP1	PXYLP1	3	141228726	141367753	ENSG00000155893	226925_at	1.82016	6.04082	4.98978	3.07036e-05	0.0184475	2.42008	Rem_indfail	226925_at	down
ZNF165	ZNF165	6	28080568	28089563	ENSG00000197279	206683_at	-1.61976	3.192	-4.98523	3.10828e-05	0.0184723	2.40906	Rem_indfail	206683_at	up
METTL7A	METTL7A	12	50923472	50932510	ENSG00000185432	207761_s_at	-2.86087	6.59525	-4.97983	3.15392e-05	0.018542	2.39597	Rem_indfail	207761_s_at	up
MAP3K8	MAP3K8	10	30434021	30461833	ENSG00000107968	205027_s_at	-1.85663	4.2634	-4.95167	3.40278e-05	0.0197922	2.32776	Rem_indfail	205027_s_at	up
CLIP2	CLIP2	7	74289407	74405935	ENSG00000106665	211031_s_at	-1.78196	5.735	-4.94457	3.46856e-05	0.0199625	2.31057	Rem_indfail	211031_s_at	up
CDKN3	CDKN3	14	54396849	54420218	ENSG00000100526	209714_s_at	2.39621	6.82834	4.93408	3.56809e-05	0.0200794	2.28516	Rem_indfail	209714_s_at	down
PHTF1	PHTF1	1	113696831	113759489	ENSG00000116793	215285_s_at	-1.40379	4.28556	-4.9321	3.58726e-05	0.0200794	2.28034	Rem_indfail	215285_s_at	up
POLA2	POLA2	11	65261920	65305589	ENSG00000014138	204441_s_at	1.03942	6.73863	4.93088	3.59905e-05	0.0200794	2.27739	Rem_indfail	204441_s_at	down
RASSF1	RASSF1	3	50329782	50340980	ENSG00000068028	204346_s_at	-1.31911	7.8248	-4.91771	3.7292e-05	0.0205954	2.24548	Rem_indfail	204346_s_at	up
LATS2	LATS2	13	20973036	21061586	ENSG00000150457	230348_at	-2.14512	4.58527	-4.91325	3.77431e-05	0.020636	2.23468	Rem_indfail	230348_at	up
USP1	USP1	1	62436297	62451804	ENSG00000162607	202413_s_at	1.20362	9.74869	4.90658	3.8429e-05	0.020803	2.2185	Rem_indfail	202413_s_at	down
ACTN4	ACTN4	19	38647649	38731589	ENSG00000130402	200601_at	-1.46905	6.37648	-4.88351	4.08968e-05	0.0210947	2.16258	Rem_indfail	200601_at	up
ACTN4	ACTN4	CHR_HG26_PATCH	38647649	38731589	ENSG00000282844	200601_at	-1.46905	6.37648	-4.88351	4.08968e-05	0.0210947	2.16258	Rem_indfail	200601_at	up
IDH2	IDH2	15	90083045	90102477	ENSG00000182054	210046_s_at	0.932536	10.2872	4.88527	4.07029e-05	0.0210947	2.16685	Rem_indfail	210046_s_at	down
INIP	INIP	9	112683926	112718149	ENSG00000148153	223559_s_at	1.16242	7.37403	4.88939	4.02524e-05	0.0210947	2.17685	Rem_indfail	223559_s_at	down
KNL1	KNL1	15	40594020	40664342	ENSG00000137812	228323_at	1.76819	5.48444	4.88705	4.0508e-05	0.0210947	2.17116	Rem_indfail	228323_at	down
MKI67	MKI67	10	128096659	128126423	ENSG00000148773	212022_s_at	2.02247	6.96697	4.88705	4.0508e-05	0.0210947	2.17116	Rem_indfail	212022_s_at	down
CDC25A	CDC25A	3	48157146	48188417	ENSG00000164045	204695_at	1.48533	6.83515	4.86854	4.2582e-05	0.0214515	2.1263	Rem_indfail	204695_at	down
IPP	IPP	1	45694324	45750653	ENSG00000197429	241434_at	0.501855	3.72104	4.87241	4.21398e-05	0.0214515	2.13568	Rem_indfail	241434_at	down
SYNE2	SYNE2	14	63761899	64226433	ENSG00000054654	202761_s_at	2.18263	5.99197	4.86694	4.27656e-05	0.0214515	2.12243	Rem_indfail	202761_s_at	down
RAB5C	RAB5C	17	42124978	42155044	ENSG00000108774	201140_s_at	-0.656678	7.14307	-4.85485	4.41837e-05	0.0219613	2.09312	Rem_indfail	201140_s_at	up
MGLL	MGLL	3	127689062	128052190	ENSG00000074416	211026_s_at	-2.46403	6.36926	-4.83992	4.59991e-05	0.0226577	2.05693	Rem_indfail	211026_s_at	up
CCND3	CCND3	6	41934934	42050357	ENSG00000112576	201700_at	1.42706	10.4378	4.82283	4.81702e-05	0.0228334	2.01548	Rem_indfail	201700_at	down
DUT	DUT	15	48331011	48343373	ENSG00000128951	208956_x_at	0.955565	11.253	4.82731	4.75911e-05	0.0228334	2.02635	Rem_indfail	208956_x_at	down
DUT	DUT	15	48331011	48343373	ENSG00000128951	209932_s_at	1.06736	11.0175	4.81971	4.85774e-05	0.0228334	2.00791	Rem_indfail	209932_s_at	down
HJURP	HJURP	2	233833416	233854566	ENSG00000123485	218726_at	1.79368	6.38136	4.81853	4.87312e-05	0.0228334	2.00507	Rem_indfail	218726_at	down
KIF14	KIF14	1	200551497	200620751	ENSG00000118193	206364_at	1.97811	5.93125	4.81754	4.88616e-05	0.0228334	2.00267	Rem_indfail	206364_at	down
NINL	NINL	20	25452697	25585531	ENSG00000101004	207705_s_at	2.43353	6.12678	4.82586	4.77782e-05	0.0228334	2.02282	Rem_indfail	207705_s_at	down
MCUB	MCUB	4	109560209	109688719	ENSG00000005059	218802_at	1.99839	7.46382	4.81317	4.94417e-05	0.022886	1.99206	Rem_indfail	218802_at	down
TIPIN	TIPIN	15	66336191	66386746	ENSG00000075131	219258_at	1.85952	6.1264	4.81041	4.98113e-05	0.022886	1.98536	Rem_indfail	219258_at	down
NSMCE1	NSMCE1	16	27224994	27268772	ENSG00000169189	224666_at	1.41729	9.08894	4.78625	5.31649e-05	0.0242233	1.92679	Rem_indfail	224666_at	down
HK2	HK2	2	74834127	74893359	ENSG00000159399	202934_at	-1.76914	6.1836	-4.77975	5.41057e-05	0.0244482	1.91102	Rem_indfail	202934_at	up
ECT2	ECT2	3	172750682	172821474	ENSG00000114346	219787_s_at	2.0206	4.65616	4.77211	5.52314e-05	0.0247523	1.89251	Rem_indfail	219787_s_at	down
CENPM	CENPM	22	41938737	41947152	ENSG00000100162	218741_at	1.91019	7.34903	4.75808	5.73614e-05	0.0248441	1.85849	Rem_indfail	218741_at	down
FHL1	FHL1	X	136146702	136211359	ENSG00000022267	214505_s_at	1.65699	6.89368	4.76432	5.64046e-05	0.0248441	1.87361	Rem_indfail	214505_s_at	down
NA	NA	NA	NA	NA	NA	1569263_at	-0.980672	3.85488	-4.75585	5.77084e-05	0.0248441	1.85307	Rem_indfail	NA	up
NA	NA	NA	NA	NA	NA	224334_s_at	1.09055	6.81262	4.75636	5.76279e-05	0.0248441	1.85432	Rem_indfail	NA	down
NA	NA	NA	NA	NA	NA	224603_at	-1.06748	9.07459	-4.76335	5.65522e-05	0.0248441	1.87126	Rem_indfail	NA	up
MGLL	MGLL	3	127689062	128052190	ENSG00000074416	225102_at	-1.76006	6.37906	-4.75082	5.84968e-05	0.0249868	1.84087	Rem_indfail	225102_at	up
KIF23	KIF23	15	69414246	69448427	ENSG00000137807	204709_s_at	1.81333	4.5057	4.73738	6.06544e-05	0.0255724	1.8083	Rem_indfail	204709_s_at	down
TRMT5	TRMT5	14	60971441	60981170	ENSG00000126814	221952_x_at	1.0191	11.5976	4.73648	6.08031e-05	0.0255724	1.8061	Rem_indfail	221952_x_at	down
GINS4	GINS4	8	41529218	41545030	ENSG00000147536	211767_at	1.25248	5.48262	4.72612	6.25256e-05	0.0258096	1.78098	Rem_indfail	211767_at	down
H2AZ1	H2AZ1	4	99948086	99950355	ENSG00000164032	213911_s_at	0.980479	11.8104	4.72181	6.32554e-05	0.0258096	1.77054	Rem_indfail	213911_s_at	down
PARD3	PARD3	10	34109560	34815325	ENSG00000148498	221527_s_at	1.67466	5.10502	4.72858	6.21123e-05	0.0258096	1.78694	Rem_indfail	221527_s_at	down
ZNF787	ZNF787	19	56087366	56121295	ENSG00000142409	213402_at	-0.506779	6.07886	-4.72411	6.28647e-05	0.0258096	1.77612	Rem_indfail	213402_at	up
PLAGL1	PLAGL1	6	143940300	144064599	ENSG00000118495	209318_x_at	-2.90826	5.34323	-4.7111	6.51098e-05	0.0263695	1.74456	Rem_indfail	209318_x_at	up
GTF2H5	GTF2H5	6	158168350	158199344	ENSG00000272047	213357_at	1.77683	7.15266	4.70546	6.61078e-05	0.0263943	1.73088	Rem_indfail	213357_at	down
HNRNPLL	HNRNPLL	2	38561969	38603586	ENSG00000143889	225386_s_at	2.99532	7.63703	4.70529	6.61366e-05	0.0263943	1.73049	Rem_indfail	225386_s_at	down
CENPE	CENPE	4	103105349	103198445	ENSG00000138778	205046_at	1.1461	4.63269	4.69012	6.8899e-05	0.0267033	1.69369	Rem_indfail	205046_at	down
HIRIP3	HIRIP3	16	29992330	29996074	ENSG00000149929	204504_s_at	1.54765	7.07242	4.68672	6.95323e-05	0.0267033	1.68546	Rem_indfail	204504_s_at	down
SLC44A1	SLC44A1	9	105244622	105439171	ENSG00000070214	228486_at	-1.20192	4.48172	-4.69	6.89203e-05	0.0267033	1.69341	Rem_indfail	228486_at	up
SPNS3	SPNS3	17	4433940	4488208	ENSG00000182557	235900_at	-1.55055	7.07821	-4.68249	7.03296e-05	0.0267033	1.67521	Rem_indfail	235900_at	up
SSRP1	SSRP1	11	57325986	57335892	ENSG00000149136	200957_s_at	0.803003	8.57124	4.68554	6.97537e-05	0.0267033	1.6826	Rem_indfail	200957_s_at	down
NA	NA	NA	NA	NA	NA	240156_at	-1.05398	3.87291	-4.69143	6.86554e-05	0.0267033	1.69688	Rem_indfail	NA	up
NA	NA	NA	NA	NA	NA	244181_at	-1.37633	3.27853	-4.68416	7.00144e-05	0.0267033	1.67925	Rem_indfail	NA	up
ARMC1	ARMC1	8	65602458	65634217	ENSG00000104442	222550_at	0.71282	8.40167	4.66593	7.35398e-05	0.0270246	1.63506	Rem_indfail	222550_at	down
CD99P1	CD99P1	X	2609340	2658924	ENSG00000223773	232172_at	-1.2028	5.92491	-4.66539	7.36473e-05	0.0270246	1.63375	Rem_indfail	232172_at	up
PSMD4	PSMD4	1	151254709	151267479	ENSG00000159352	200882_s_at	0.760895	9.32912	4.67247	7.22546e-05	0.0270246	1.65092	Rem_indfail	200882_s_at	down
ZNF571	ZNF571	19	37554782	37594792	ENSG00000180479	206648_at	-1.65207	3.6291	-4.66655	7.34186e-05	0.0270246	1.63655	Rem_indfail	206648_at	up
NA	NA	NA	NA	NA	NA	244753_at	-1.78049	4.32071	-4.67247	7.22558e-05	0.0270246	1.65091	Rem_indfail	NA	up
CKAP2L	CKAP2L	2	112736349	112764664	ENSG00000169607	229610_at	1.59056	5.7477	4.66285	7.41528e-05	0.0270287	1.6276	Rem_indfail	229610_at	down
ABCB1	ABCB1	7	87503017	87713323	ENSG00000085563	209993_at	-1.21324	3.24991	-4.64678	7.74363e-05	0.0270329	1.58863	Rem_indfail	209993_at	up
CENPV	CENPV	17	16342534	16353656	ENSG00000166582	226611_s_at	2.14747	8.1233	4.63442	8.0058e-05	0.0270329	1.55868	Rem_indfail	226611_s_at	down
CYTL1	CYTL1	4	5014586	5019458	ENSG00000170891	219837_s_at	-1.95565	4.29932	-4.63424	8.00975e-05	0.0270329	1.55824	Rem_indfail	219837_s_at	up
KIF15	KIF15	CHR_HG2066_PATCH	44761717	44873372	ENSG00000280610	219306_at	2.23929	6.09652	4.65371	7.60039e-05	0.0270329	1.60542	Rem_indfail	219306_at	down
KIF15	KIF15	3	44761721	44873376	ENSG00000163808	219306_at	2.23929	6.09652	4.65371	7.60039e-05	0.0270329	1.60542	Rem_indfail	219306_at	down
MAGEH1	MAGEH1	X	55452127	55453566	ENSG00000187601	218573_at	1.07653	6.66644	4.65699	7.53347e-05	0.0270329	1.61338	Rem_indfail	218573_at	down
NUF2	NUF2	1	163266576	163355764	ENSG00000143228	223381_at	2.15486	5.75501	4.64405	7.80084e-05	0.0270329	1.58201	Rem_indfail	223381_at	down
SBK1	SBK1	16	28259246	28323849	ENSG00000188322	226549_at	1.43724	6.64702	4.63611	7.96956e-05	0.0270329	1.56276	Rem_indfail	226549_at	down
SSRP1	SSRP1	11	57325986	57335892	ENSG00000149136	200956_s_at	0.761747	8.44753	4.65896	7.49351e-05	0.0270329	1.61816	Rem_indfail	200956_s_at	down
SYNE2	SYNE2	14	63761899	64226433	ENSG00000054654	242774_at	1.00057	4.99635	4.63446	8.00507e-05	0.0270329	1.55876	Rem_indfail	242774_at	down
TMEM14A	TMEM14A	6	52671113	52686588	ENSG00000096092	218477_at	2.08563	7.31635	4.64048	7.87611e-05	0.0270329	1.57337	Rem_indfail	218477_at	down
ZYX	ZYX	7	143381295	143391111	ENSG00000159840	215706_x_at	-0.978133	6.82866	-4.65179	7.63983e-05	0.0270329	1.60077	Rem_indfail	215706_x_at	up
ZYX	ZYX	CHR_HG708_PATCH	143381295	143391111	ENSG00000285443	215706_x_at	-0.978133	6.82866	-4.65179	7.63983e-05	0.0270329	1.60077	Rem_indfail	215706_x_at	up
NA	NA	NA	NA	NA	NA	208862_s_at	-1.09165	4.86265	-4.64692	7.74074e-05	0.0270329	1.58896	Rem_indfail	NA	up
MCM4	MCM4	8	47960185	47978160	ENSG00000104738	212141_at	1.21924	7.62842	4.6319	8.06045e-05	0.0270371	1.55256	Rem_indfail	212141_at	down
LOC100506100	NA	NA	NA	NA	NA	228773_at	1.30752	6.10657	4.62886	8.12664e-05	0.0270929	1.5452	Rem_indfail	228773_at	down
PTK7	PTK7	6	43076307	43161719	ENSG00000112655	207011_s_at	0.608576	6.82162	4.62246	8.26801e-05	0.0273972	1.52969	Rem_indfail	207011_s_at	down
NA	NA	NA	NA	NA	NA	211921_x_at	0.612104	13.011	4.61937	8.33705e-05	0.0274595	1.52221	Rem_indfail	NA	down
PCLAF	PCLAF	15	64364304	64387687	ENSG00000166803	202503_s_at	1.38802	11.1778	4.61456	8.44594e-05	0.027487	1.51054	Rem_indfail	202503_s_at	down
SHISA2	SHISA2	13	26044597	26052016	ENSG00000180730	230493_at	3.77991	6.94122	4.61536	8.42769e-05	0.027487	1.51248	Rem_indfail	230493_at	down
CARHSP1	CARHSP1	16	8852942	8869012	ENSG00000153048	218384_at	1.31545	8.73879	4.60456	8.67645e-05	0.0280701	1.48632	Rem_indfail	218384_at	down
ASPM	ASPM	1	197084121	197146694	ENSG00000066279	219918_s_at	2.16756	6.01332	4.59337	8.9421e-05	0.0282606	1.45919	Rem_indfail	219918_s_at	down
CCND2	CCND2	12	4269771	4305353	ENSG00000118971	200952_s_at	-1.33738	3.7812	-4.59347	8.93952e-05	0.0282606	1.45945	Rem_indfail	200952_s_at	up
FH	FH	1	241497511	241519799	ENSG00000091483	203033_x_at	1.173	7.59991	4.59448	8.91526e-05	0.0282606	1.46189	Rem_indfail	203033_x_at	down
PTMA	PTMA	2	231706895	231713551	ENSG00000187514	208549_x_at	0.605132	10.6984	4.59434	8.91876e-05	0.0282606	1.46154	Rem_indfail	208549_x_at	down
ATP8A2	ATP8A2	13	25371974	26025851	ENSG00000132932	219659_at	1.08017	5.28721	4.58722	9.0913e-05	0.0283472	1.4443	Rem_indfail	219659_at	down
FGFR1	FGFR1	8	38400215	38468834	ENSG00000077782	210973_s_at	1.64495	6.68599	4.58944	9.03708e-05	0.0283472	1.44968	Rem_indfail	210973_s_at	down
MYBL2	MYBL2	20	43667019	43716495	ENSG00000101057	201710_at	1.54031	7.44961	4.58234	9.21153e-05	0.0283472	1.43248	Rem_indfail	201710_at	down
SMC4	SMC4	3	160399274	160434954	ENSG00000113810	201663_s_at	1.83071	7.84745	4.58174	9.22648e-05	0.0283472	1.43102	Rem_indfail	201663_s_at	down
WDR54	WDR54	2	74421678	74425755	ENSG00000005448	225898_at	1.22513	8.63659	4.58165	9.22872e-05	0.0283472	1.43081	Rem_indfail	225898_at	down
HOPX	HOPX	4	56647988	56681899	ENSG00000171476	211597_s_at	-2.67766	6.11619	-4.57948	9.28285e-05	0.0283542	1.42554	Rem_indfail	211597_s_at	up
E2F7	E2F7	12	77021248	77065569	ENSG00000165891	228033_at	2.44309	5.32296	4.57305	9.44486e-05	0.0286888	1.40998	Rem_indfail	228033_at	down
P2RX1	P2RX1	17	3896592	3916476	ENSG00000108405	210401_at	-1.53392	7.23477	-4.56565	9.6351e-05	0.0291049	1.39204	Rem_indfail	210401_at	up
SEPTIN1	SEPTIN1	16	30378135	30395991	ENSG00000180096	227552_at	1.63895	8.1091	4.56296	9.70518e-05	0.0291555	1.38552	Rem_indfail	227552_at	down
ARHGAP19	ARHGAP19	10	97222173	97292673	ENSG00000213390	37577_at	1.58341	5.52681	4.55716	9.85775e-05	0.029452	1.37149	Rem_indfail	37577_at	down
ADGRE5	ADGRE5	19	14380501	14408725	ENSG00000123146	202910_s_at	-1.82655	7.60053	-4.53532	0.000104549	0.0303758	1.31857	Rem_indfail	202910_s_at	up
CEP78	CEP78	9	78236062	78279690	ENSG00000148019	228774_at	1.71516	6.74919	4.53371	0.000105003	0.0303758	1.31468	Rem_indfail	228774_at	down
ERO1B	ERO1B	1	236214681	236282019	ENSG00000086619	220012_at	-1.04303	4.32951	-4.54025	0.00010317	0.0303758	1.33052	Rem_indfail	220012_at	up
YPEL1	YPEL1	22	21697536	21735794	ENSG00000100027	213996_at	1.34619	7.15583	4.54049	0.000103103	0.0303758	1.33111	Rem_indfail	213996_at	down
NA	NA	NA	NA	NA	NA	200772_x_at	0.63794	12.6124	4.53676	0.000104142	0.0303758	1.32208	Rem_indfail	NA	down
NA	NA	NA	NA	NA	NA	216474_x_at	-1.37863	4.61659	-4.53827	0.000103721	0.0303758	1.32573	Rem_indfail	NA	up
PLAGL1	PLAGL1	6	143940300	144064599	ENSG00000118495	207943_x_at	-1.25078	3.4363	-4.52272	0.000108152	0.0311223	1.28809	Rem_indfail	207943_x_at	up
MKI67	MKI67	10	128096659	128126423	ENSG00000148773	212023_s_at	1.91369	5.59467	4.51698	0.000109837	0.0312778	1.27418	Rem_indfail	212023_s_at	down
NA	NA	NA	NA	NA	NA	211796_s_at	1.74273	12.73	4.51731	0.000109741	0.0312778	1.27497	Rem_indfail	NA	down
HELLS	HELLS	10	94501434	94613905	ENSG00000119969	227350_at	1.72549	5.50352	4.5108	0.000111679	0.0314746	1.25922	Rem_indfail	227350_at	down
STK4	STK4	20	44966479	45080021	ENSG00000101109	205411_at	-0.572346	3.92842	-4.51256	0.000111152	0.0314746	1.26348	Rem_indfail	205411_at	up
ARL4C	ARL4C	2	234493041	234497081	ENSG00000188042	202208_s_at	1.08726	9.17891	4.50642	0.000113002	0.0316195	1.24863	Rem_indfail	202208_s_at	down
CCNA2	CCNA2	4	121816444	121823883	ENSG00000145386	213226_at	1.65237	6.83787	4.50466	0.00011354	0.0316195	1.24435	Rem_indfail	213226_at	down
SPTLC2	SPTLC2	14	77505997	77616637	ENSG00000100596	216202_s_at	-1.94342	6.28129	-4.50339	0.000113928	0.0316195	1.24128	Rem_indfail	216202_s_at	up
TSHR	TSHR	14	80954989	81146306	ENSG00000165409	215442_s_at	2.5803	5.23221	4.50079	0.000114727	0.0316804	1.23499	Rem_indfail	215442_s_at	down
STMN1	STMN1	1	25884181	25906991	ENSG00000117632	200783_s_at	1.50678	9.58929	4.49764	0.000115703	0.0317894	1.22737	Rem_indfail	200783_s_at	down
CDC25B	CDC25B	20	3786772	3806121	ENSG00000101224	201853_s_at	1.55278	7.95268	4.49265	0.000117266	0.0320576	1.2153	Rem_indfail	201853_s_at	down
BIRC5	BIRC5	17	78214186	78225636	ENSG00000089685	202095_s_at	1.97662	8.10807	4.48982	0.000118164	0.0321424	1.20843	Rem_indfail	202095_s_at	down
CCDC34	CCDC34	11	27330827	27363234	ENSG00000109881	226287_at	2.0791	6.48767	4.46534	0.000126202	0.0330147	1.14922	Rem_indfail	226287_at	down
FNDC3B	FNDC3B	3	172039578	172401669	ENSG00000075420	218618_s_at	-1.64	4.65482	-4.468	0.000125304	0.0330147	1.15565	Rem_indfail	218618_s_at	up
GAD1	GAD1	2	170813213	170861151	ENSG00000128683	206669_at	-0.501676	3.98759	-4.47241	0.000123827	0.0330147	1.16632	Rem_indfail	206669_at	up
IDS	IDS	X	149476988	149521096	ENSG00000010404	212221_x_at	-1.10062	7.8099	-4.46759	0.00012544	0.0330147	1.15467	Rem_indfail	212221_x_at	up
OXCT1	OXCT1	5	41730065	41870425	ENSG00000083720	202780_at	2.1989	7.09829	4.47606	0.000122616	0.0330147	1.17516	Rem_indfail	202780_at	down
SLC17A9	SLC17A9	20	62952707	62969585	ENSG00000101194	232922_s_at	-0.94857	5.76498	-4.47222	0.000123889	0.0330147	1.16586	Rem_indfail	232922_s_at	up
TCF7	TCF7	5	134114681	134151865	ENSG00000081059	205255_x_at	1.08569	11.015	4.46982	0.000124691	0.0330147	1.16006	Rem_indfail	205255_x_at	down
NA	NA	NA	NA	NA	NA	214949_at	1.10213	6.40392	4.4663	0.000125877	0.0330147	1.15154	Rem_indfail	NA	down
ANXA2	ANXA2	15	60347134	60402883	ENSG00000182718	210427_x_at	2.37684	9.3626	4.46283	0.000127056	0.0330799	1.14316	Rem_indfail	210427_x_at	down
PSRC1	PSRC1	1	109279556	109283186	ENSG00000134222	201896_s_at	1.43578	4.7888	4.46097	0.000127695	0.0330889	1.13864	Rem_indfail	201896_s_at	down
DTYMK	DTYMK	2	241675747	241686944	ENSG00000168393	1553984_s_at	1.52234	7.87175	4.45693	0.000129089	0.0332921	1.12887	Rem_indfail	1553984_s_at	down
CREG1	CREG1	1	167529117	167553805	ENSG00000143162	201200_at	-1.31975	7.50105	-4.45426	0.000130019	0.0333745	1.12241	Rem_indfail	201200_at	up
MARCKSL1	MARCKSL1	1	32333839	32336233	ENSG00000175130	200644_at	1.03225	10.0726	4.45238	0.000130677	0.0333868	1.11787	Rem_indfail	200644_at	down
GTSE1	GTSE1	22	46296870	46330810	ENSG00000075218	204315_s_at	1.15537	5.57841	4.45063	0.000131294	0.0333883	1.11363	Rem_indfail	204315_s_at	down
ANXA2	ANXA2	15	60347134	60402883	ENSG00000182718	213503_x_at	2.30226	9.30392	4.4386	0.000135606	0.0334638	1.08456	Rem_indfail	213503_x_at	down
CD8A	CD8A	2	86784610	86808396	ENSG00000153563	205758_at	2.93192	7.86266	4.44277	0.000134097	0.0334638	1.09463	Rem_indfail	205758_at	down
DPYSL2	DPYSL2	8	26514031	26658178	ENSG00000092964	200762_at	2.5048	8.81483	4.44064	0.000134867	0.0334638	1.08947	Rem_indfail	200762_at	down
ERC1	ERC1	12	990509	1495933	ENSG00000082805	215606_s_at	-0.863894	5.42352	-4.44438	0.000133518	0.0334638	1.09852	Rem_indfail	215606_s_at	up
LYN	LYN	8	55879835	56014169	ENSG00000254087	210754_s_at	-2.31949	7.21052	-4.43787	0.000135875	0.0334638	1.08278	Rem_indfail	210754_s_at	up
ZYX	ZYX	7	143381295	143391111	ENSG00000159840	200808_s_at	-1.06849	6.59595	-4.4478	0.000132296	0.0334638	1.10679	Rem_indfail	200808_s_at	up
ZYX	ZYX	CHR_HG708_PATCH	143381295	143391111	ENSG00000285443	200808_s_at	-1.06849	6.59595	-4.4478	0.000132296	0.0334638	1.10679	Rem_indfail	200808_s_at	up
NA	NA	NA	NA	NA	NA	216384_x_at	0.601223	11.627	4.44066	0.000134859	0.0334638	1.08953	Rem_indfail	NA	down
BMP1	BMP1	8	22165140	22212326	ENSG00000168487	205574_x_at	-0.506184	4.07661	-4.42818	0.000139457	0.033527	1.05936	Rem_indfail	205574_x_at	up
CDK1	CDK1	10	60778331	60794852	ENSG00000170312	203213_at	1.9898	7.16829	4.42825	0.000139431	0.033527	1.05953	Rem_indfail	203213_at	down
CENPF	CENPF	1	214603195	214664571	ENSG00000117724	207828_s_at	1.69055	7.0795	4.41461	0.000144634	0.033527	1.02657	Rem_indfail	207828_s_at	down
CHI3L2	CHI3L2	1	111200771	111243440	ENSG00000064886	213060_s_at	3.82225	9.16208	4.41359	0.000145033	0.033527	1.02409	Rem_indfail	213060_s_at	down
FBXO25	FBXO25	8	406428	477967	ENSG00000147364	225591_at	1.06819	7.95163	4.41649	0.000143907	0.033527	1.0311	Rem_indfail	225591_at	down
GAD1	GAD1	2	170813213	170861151	ENSG00000128683	205278_at	-0.998285	2.9876	-4.41667	0.000143837	0.033527	1.03154	Rem_indfail	205278_at	up
IDS	IDS	X	149476988	149521096	ENSG00000010404	210666_at	-1.0108	5.96045	-4.43446	0.000137125	0.033527	1.07453	Rem_indfail	210666_at	up
IL4R	IL4R	16	27313668	27364778	ENSG00000077238	203233_at	1.60775	7.0985	4.41714	0.000143656	0.033527	1.03267	Rem_indfail	203233_at	down
LINC01260	LINC01260	20	44656451	44663498	ENSG00000283440	220449_at	1.95934	6.87426	4.41283	0.000145329	0.033527	1.02225	Rem_indfail	220449_at	down
PRIM1	PRIM1	12	56731296	56752374	ENSG00000198056	205053_at	1.4587	7.76259	4.42569	0.000140395	0.033527	1.05333	Rem_indfail	205053_at	down
RILPL2	RILPL2	12	123415039	123436684	ENSG00000150977	227983_at	-1.37576	8.43943	-4.42162	0.000141939	0.033527	1.04349	Rem_indfail	227983_at	up
RPA3	RPA3	7	7636518	7718607	ENSG00000106399	209507_at	1.6246	8.62226	4.43358	0.00013745	0.033527	1.07241	Rem_indfail	209507_at	down
SPTLC2	SPTLC2	14	77505997	77616637	ENSG00000100596	216203_at	-1.32402	4.1949	-4.4216	0.000141945	0.033527	1.04345	Rem_indfail	216203_at	up
TJP2	TJP2	9	69121264	69274615	ENSG00000119139	202085_at	2.30754	6.12561	4.41986	0.000142611	0.033527	1.03924	Rem_indfail	202085_at	down
TMEM106C	TMEM106C	12	47963569	47968878	ENSG00000134291	201764_at	1.50026	8.39996	4.41656	0.00014388	0.033527	1.03127	Rem_indfail	201764_at	down
CEP128	CEP128	14	80476983	80959517	ENSG00000100629	232635_at	1.56544	5.35115	4.40701	0.000147619	0.0339121	1.00819	Rem_indfail	232635_at	down
SRSF7	SRSF7	2	38743599	38751494	ENSG00000115875	214141_x_at	0.917772	10.5581	4.40167	0.00014975	0.0342577	0.995289	Rem_indfail	214141_x_at	down
TRPT1	TRPT1	11	64223799	64226254	ENSG00000149743	223436_s_at	0.880571	6.78977	4.39996	0.00015044	0.0342721	0.991154	Rem_indfail	223436_s_at	down
TMF1	TMF1	3	69019827	69052339	ENSG00000144747	214948_s_at	0.995742	7.38235	4.394	0.000152865	0.03468	0.976768	Rem_indfail	214948_s_at	down
CDCA3	CDCA3	12	6844793	6851292	ENSG00000111665	221436_s_at	1.05277	5.92567	4.38268	0.000157585	0.0347419	0.949404	Rem_indfail	221436_s_at	down
CIP2A	CIP2A	3	108549864	108589644	ENSG00000163507	231855_at	0.723158	3.71786	4.38716	0.000155698	0.0347419	0.960245	Rem_indfail	231855_at	down
DENND3	DENND3	8	141117278	141195808	ENSG00000105339	212974_at	-1.12285	4.7446	-4.38474	0.000156715	0.0347419	0.954385	Rem_indfail	212974_at	up
GLRX	GLRX	5	95751319	95822726	ENSG00000173221	206662_at	0.851732	9.2385	4.38328	0.000157328	0.0347419	0.950875	Rem_indfail	206662_at	down
IL1RAP	IL1RAP	3	190514051	190659750	ENSG00000196083	205227_at	-1.06359	5.27288	-4.38696	0.000155783	0.0347419	0.959752	Rem_indfail	205227_at	up
TBK1	TBK1	12	64452090	64502114	ENSG00000183735	218520_at	-1.17862	5.35028	-4.38801	0.000155345	0.0347419	0.962289	Rem_indfail	218520_at	up
UBE2T	UBE2T	1	202331657	202341980	ENSG00000077152	223229_at	2.12539	7.31701	4.39051	0.000154308	0.0347419	0.968315	Rem_indfail	223229_at	down
E2F2	E2F2	CHR_HSCHR1_4_CTG3	23513902	23538697	ENSG00000282899	228361_at	1.6791	7.47783	4.37483	0.000160937	0.0351973	0.930466	Rem_indfail	228361_at	down
E2F2	E2F2	1	23506438	23531233	ENSG00000007968	228361_at	1.6791	7.47783	4.37483	0.000160937	0.0351973	0.930466	Rem_indfail	228361_at	down
IRF5	IRF5	7	128937457	128950038	ENSG00000128604	205469_s_at	-0.919495	6.13533	-4.37334	0.000161582	0.0351973	0.926868	Rem_indfail	205469_s_at	up
MN1	MN1	22	27748277	27801756	ENSG00000169184	205330_at	-1.45064	3.3004	-4.37362	0.000161463	0.0351973	0.927533	Rem_indfail	205330_at	up
PROSER2	PROSER2	10	11823339	11872277	ENSG00000148426	229801_at	-1.24945	5.36188	-4.36603	0.000164783	0.0356292	0.909218	Rem_indfail	229801_at	up
SPNS2	SPNS2	17	4498881	4539035	ENSG00000183018	225671_at	-0.872871	5.26049	-4.36584	0.000164868	0.0356292	0.908754	Rem_indfail	225671_at	up
PEX5	PEX5	CHR_HG1398_PATCH	7187916	7217805	ENSG00000288217	203244_at	1.37471	7.44263	4.36346	0.000165925	0.0357164	0.903005	Rem_indfail	203244_at	down
PEX5	PEX5	12	7188685	7218574	ENSG00000139197	203244_at	1.37471	7.44263	4.36346	0.000165925	0.0357164	0.903005	Rem_indfail	203244_at	down
WDR83OS	WDR83OS	19	12668073	12669415	ENSG00000105583	217780_at	-0.47049	8.95023	-4.3594	0.000167742	0.0359658	0.893209	Rem_indfail	217780_at	up
SH3RF1	SH3RF1	4	169094259	169270956	ENSG00000154447	225589_at	-1.82571	3.49421	-4.35281	0.000170733	0.0364641	0.877308	Rem_indfail	225589_at	up
TRAK1	TRAK1	3	42013802	42225890	ENSG00000182606	214924_s_at	-0.973162	6.76489	-4.35132	0.000171419	0.0364682	0.8737	Rem_indfail	214924_s_at	up
IGF2BP2	IGF2BP2	3	185643130	185825042	ENSG00000073792	218847_at	-2.61321	4.7661	-4.34232	0.000175607	0.0370526	0.851983	Rem_indfail	218847_at	up
YPEL3	YPEL3	16	30092314	30096915	ENSG00000090238	223179_at	-1.39191	6.99445	-4.34278	0.000175392	0.0370526	0.853082	Rem_indfail	223179_at	up
NA	NA	NA	NA	NA	NA	209219_at	0.685696	9.06329	4.34106	0.000176199	0.0370526	0.848955	Rem_indfail	NA	down
ARRB1	ARRB1	11	75260122	75351705	ENSG00000137486	49111_at	-1.14672	6.82418	-4.33685	0.000178203	0.0373167	0.838777	Rem_indfail	49111_at	up
CRTC2	CRTC2	1	153947669	153958615	ENSG00000160741	226307_at	-0.95589	6.38667	-4.33556	0.00017882	0.0373167	0.83567	Rem_indfail	226307_at	up
DNM1	DNM1	9	128191655	128255248	ENSG00000106976	215116_s_at	-0.945107	4.56044	-4.33008	0.000181464	0.0377246	0.822462	Rem_indfail	215116_s_at	up
ADA	ADA	20	44619522	44652233	ENSG00000196839	216705_s_at	1.42868	10.3765	4.32666	0.000183138	0.0379284	0.814201	Rem_indfail	216705_s_at	down
FYB1	FYB1	5	39105252	39274528	ENSG00000082074	211795_s_at	2.04228	7.84849	4.32296	0.000184964	0.038128	0.805276	Rem_indfail	211795_s_at	down
SLC12A6	SLC12A6	15	34229784	34338060	ENSG00000140199	220740_s_at	-1.34754	4.81151	-4.32188	0.000185497	0.038128	0.802687	Rem_indfail	220740_s_at	up
ABHD11	ABHD11	7	73736094	73738852	ENSG00000106077	221927_s_at	0.671473	6.02281	4.31773	0.000187574	0.0382673	0.792668	Rem_indfail	221927_s_at	down
ETV6	ETV6	12	11649674	11895377	ENSG00000139083	205585_at	-1.21034	5.54644	-4.31883	0.000187023	0.0382673	0.795317	Rem_indfail	205585_at	up
NA	NA	NA	NA	NA	NA	226550_at	-2.18673	4.86026	-4.30858	0.000192232	0.0390718	0.7706	Rem_indfail	NA	up
FOXM1	FOXM1	12	2857680	2877174	ENSG00000111206	202580_x_at	1.6816	6.60813	4.30684	0.000193129	0.0391085	0.766416	Rem_indfail	202580_x_at	down
CCDC167	CCDC167	6	37482938	37499893	ENSG00000198937	225723_at	1.61155	7.97151	4.30077	0.000196298	0.0393234	0.751772	Rem_indfail	225723_at	down
CCDC189	CCDC189	16	30757423	30762221	ENSG00000196118	231300_at	-0.70534	4.79569	-4.30269	0.000195288	0.0393234	0.756414	Rem_indfail	231300_at	up
MKI67	MKI67	10	128096659	128126423	ENSG00000148773	212021_s_at	1.50358	6.55169	4.30067	0.000196347	0.0393234	0.751547	Rem_indfail	212021_s_at	down
PSIP1	PSIP1	9	15464066	15510995	ENSG00000164985	209337_at	1.16446	9.58938	4.29802	0.000197748	0.0394595	0.745149	Rem_indfail	209337_at	down
DYNC2I2	DYNC2I2	9	128633653	128656847	ENSG00000119333	224715_at	1.76438	7.37548	4.2952	0.000199248	0.0396141	0.738353	Rem_indfail	224715_at	down
ANXA2	ANXA2	15	60347134	60402883	ENSG00000182718	201590_x_at	2.23647	9.40066	4.2857	0.000204383	0.0402459	0.715461	Rem_indfail	201590_x_at	down
DDX3X	DDX3X	X	41333348	41364472	ENSG00000215301	207617_at	-0.334058	3.57317	-4.28524	0.000204634	0.0402459	0.714357	Rem_indfail	207617_at	up
MKI67	MKI67	10	128096659	128126423	ENSG00000148773	212020_s_at	1.50052	6.20861	4.28715	0.000203591	0.0402459	0.718955	Rem_indfail	212020_s_at	down
IFNGR1	IFNGR1	6	137197485	137219449	ENSG00000027697	242903_at	-1.69176	4.79015	-4.28332	0.000205687	0.0403081	0.709739	Rem_indfail	242903_at	up
BLOC1S1	BLOC1S1	12	55716038	55720087	ENSG00000135441	202592_at	0.835805	8.47284	4.27076	0.000212723	0.0415381	0.67948	Rem_indfail	202592_at	down
FHL1	FHL1	X	136146702	136211359	ENSG00000022267	201539_s_at	1.48525	5.7679	4.2626	0.000217425	0.0423051	0.659813	Rem_indfail	201539_s_at	down
CPNE3	CPNE3	8	86514435	86561498	ENSG00000085719	202119_s_at	1.53355	7.9021	4.25438	0.000222259	0.042569	0.640035	Rem_indfail	202119_s_at	down
HNRNPD	HNRNPD	4	82352498	82374503	ENSG00000138668	221481_x_at	0.702918	11.0482	4.25499	0.000221897	0.042569	0.641499	Rem_indfail	221481_x_at	down
SCAMP2	SCAMP2	15	74843730	74873365	ENSG00000140497	224921_at	-0.57776	6.4712	-4.25726	0.000220551	0.042569	0.646972	Rem_indfail	224921_at	up
TPSAB1	TPSAB1	16	1240379	1242554	ENSG00000172236	215382_x_at	-0.975744	4.95616	-4.25795	0.000220144	0.042569	0.648636	Rem_indfail	215382_x_at	up
NA	NA	NA	NA	NA	NA	1558888_x_at	-0.792224	3.18471	-4.25368	0.000222675	0.042569	0.638353	Rem_indfail	NA	up
SLC18B1	SLC18B1	6	132769370	132813339	ENSG00000146409	226301_at	1.47307	4.48249	4.25127	0.000224118	0.0426957	0.63254	Rem_indfail	226301_at	down
RUNX3	RUNX3	1	24899511	24965121	ENSG00000020633	204197_s_at	-1.91769	7.23267	-4.24888	0.000225554	0.04282	0.626798	Rem_indfail	204197_s_at	up
PRKAG2	PRKAG2	7	151556124	151877125	ENSG00000106617	222582_at	-0.828492	4.37505	-4.24324	0.00022898	0.0431706	0.613236	Rem_indfail	222582_at	up
NA	NA	NA	NA	NA	NA	209980_s_at	1.38849	5.8906	4.24376	0.000228663	0.0431706	0.614482	Rem_indfail	NA	down
JUP	JUP	17	41754604	41786931	ENSG00000173801	201015_s_at	-1.90767	6.41579	-4.24139	0.000230118	0.043236	0.608778	Rem_indfail	201015_s_at	up
KIF3A	KIF3A	5	132692628	132737638	ENSG00000131437	213623_at	1.59421	5.40781	4.23988	0.000231053	0.0432631	0.60513	Rem_indfail	213623_at	down
INAFM2	INAFM2	15	40323692	40326715	ENSG00000259330	231431_s_at	-1.7484	6.92833	-4.23594	0.000233499	0.0435718	0.595659	Rem_indfail	231431_s_at	up
H2AZ1	H2AZ1	4	99948086	99950355	ENSG00000164032	200853_at	0.979605	11.5265	4.22878	0.000238015	0.0442635	0.578427	Rem_indfail	200853_at	down
AQP3	AQP3	9	33441156	33447596	ENSG00000165272	39248_at	2.53825	7.42373	4.22197	0.000242387	0.0446757	0.562055	Rem_indfail	39248_at	down
CD63	CD63	12	55725323	55729707	ENSG00000135404	200663_at	-1.26181	9.53699	-4.22151	0.000242683	0.0446757	0.560958	Rem_indfail	200663_at	up
TFRC	TFRC	3	196027183	196082096	ENSG00000072274	207332_s_at	-1.37719	10.3454	-4.2223	0.000242173	0.0446757	0.562849	Rem_indfail	207332_s_at	up
IGFBP7	IGFBP7	4	57030773	57110385	ENSG00000163453	201162_at	-2.06407	6.67651	-4.2191	0.00024425	0.0447187	0.555169	Rem_indfail	201162_at	up
MCM10	MCM10	10	13161558	13211110	ENSG00000065328	220651_s_at	1.94108	5.85822	4.21864	0.000244552	0.0447187	0.554056	Rem_indfail	220651_s_at	down
FOXL1	FOXL1	16	86576368	86583478	ENSG00000176678	243409_at	-0.748998	4.2865	-4.19358	0.000261488	0.0455323	0.493833	Rem_indfail	243409_at	up
GET4	GET4	7	876554	896436	ENSG00000239857	224808_s_at	-0.504203	6.66682	-4.19426	0.000261017	0.0455323	0.495454	Rem_indfail	224808_s_at	up
GRAMD1B	GRAMD1B	11	123358428	123627774	ENSG00000023171	212906_at	-0.89546	6.47393	-4.20608	0.000252905	0.0455323	0.523848	Rem_indfail	212906_at	up
LOC101928762	NA	NA	NA	NA	NA	236232_at	-0.476696	5.07709	-4.19358	0.000261493	0.0455323	0.493815	Rem_indfail	236232_at	up
LYN	LYN	8	55879835	56014169	ENSG00000254087	202626_s_at	-2.38294	7.16734	-4.19924	0.000257567	0.0455323	0.507422	Rem_indfail	202626_s_at	up
NCAPG	NCAPG	4	17810979	17844865	ENSG00000109805	218663_at	1.59198	6.21897	4.20873	0.000251121	0.0455323	0.530217	Rem_indfail	218663_at	down
PANX1	PANX1	11	94128841	94181968	ENSG00000110218	235295_at	0.920405	4.82634	4.19392	0.000261257	0.0455323	0.494626	Rem_indfail	235295_at	down
PSME3IP1	PSME3IP1	16	57152466	57186116	ENSG00000172775	223406_x_at	0.724731	7.5649	4.20048	0.000256712	0.0455323	0.510411	Rem_indfail	223406_x_at	down
RIOX1	RIOX1	14	73490933	73493394	ENSG00000170468	219526_at	0.885219	6.63373	4.19611	0.000259732	0.0455323	0.499893	Rem_indfail	219526_at	down
SLC16A1	SLC16A1	CHR_HG2104_PATCH	112911847	112957013	ENSG00000281917	209900_s_at	1.67671	4.67593	4.19764	0.00025867	0.0455323	0.503578	Rem_indfail	209900_s_at	down
SLC16A1	SLC16A1	1	112911847	112957593	ENSG00000155380	209900_s_at	1.67671	4.67593	4.19764	0.00025867	0.0455323	0.503578	Rem_indfail	209900_s_at	down
TTC39C	TTC39C	18	23992773	24135610	ENSG00000168234	230747_s_at	-1.30734	5.68128	-4.19908	0.000257678	0.0455323	0.507032	Rem_indfail	230747_s_at	up
TUBB3	TUBB3	16	89921392	89938761	ENSG00000258947	213476_x_at	1.00401	8.80916	4.19365	0.000261443	0.0455323	0.493986	Rem_indfail	213476_x_at	down
WDFY2	WDFY2	13	51584455	51767709	ENSG00000139668	243514_at	-1.59489	5.5209	-4.20487	0.000253721	0.0455323	0.520954	Rem_indfail	243514_at	up
NA	NA	NA	NA	NA	NA	211240_x_at	-1.15246	4.84978	-4.20203	0.000255655	0.0455323	0.514123	Rem_indfail	NA	up
NA	NA	NA	NA	NA	NA	242346_x_at	1.32343	5.15219	4.19672	0.000259309	0.0455323	0.50136	Rem_indfail	NA	down
CDCA5	CDCA5	11	65066300	65084164	ENSG00000146670	224753_at	1.65215	7.53691	4.19129	0.000263095	0.045591	0.488322	Rem_indfail	224753_at	down
SIT1	SIT1	9	35649295	35650931	ENSG00000137078	205484_at	1.38273	7.6957	4.19072	0.000263498	0.045591	0.486946	Rem_indfail	205484_at	down
ADA	ADA	20	44619522	44652233	ENSG00000196839	204639_at	1.32789	11.112	4.1874	0.000265845	0.0457636	0.47897	Rem_indfail	204639_at	down
NA	NA	NA	NA	NA	NA	207016_s_at	4.85438	7.34102	4.18694	0.00026617	0.0457636	0.477873	Rem_indfail	NA	down
CENPN	CENPN	16	81006552	81033114	ENSG00000166451	219555_s_at	1.60258	8.44624	4.18061	0.00027071	0.0459604	0.462661	Rem_indfail	219555_s_at	down
HMGB3	HMGB3	X	150980509	150990771	ENSG00000029993	203744_at	1.71094	6.7964	4.17949	0.000271517	0.0459604	0.459983	Rem_indfail	203744_at	down
HMGN2	HMGN2	1	26472440	26476642	ENSG00000198830	208668_x_at	0.797407	12.7123	4.18289	0.000269062	0.0459604	0.468152	Rem_indfail	208668_x_at	down
KAZN	KAZN	1	13892792	15118043	ENSG00000189337	213752_at	-0.660211	4.55666	-4.18007	0.000271095	0.0459604	0.461383	Rem_indfail	213752_at	up
VAMP8	VAMP8	2	85561562	85582031	ENSG00000118640	202546_at	-1.22021	9.57351	-4.18388	0.000268356	0.0459604	0.470515	Rem_indfail	202546_at	up
TUBB3	TUBB3	16	89921392	89938761	ENSG00000258947	202154_x_at	0.857315	8.52917	4.17805	0.000272568	0.0459959	0.45651	Rem_indfail	202154_x_at	down
CD3D	CD3D	11	118339075	118342705	ENSG00000167286	213539_at	0.584149	12.792	4.1694	0.00027893	0.046354	0.435763	Rem_indfail	213539_at	down
KIF18B	KIF18B	17	44924709	44947773	ENSG00000186185	222039_at	1.36416	6.25683	4.16969	0.000278713	0.046354	0.43646	Rem_indfail	222039_at	down
LPXN	LPXN	11	58526871	58578220	ENSG00000110031	216250_s_at	1.85405	8.72134	4.16959	0.00027879	0.046354	0.436213	Rem_indfail	216250_s_at	down
UBAP1	UBAP1	9	34179005	34252523	ENSG00000165006	221490_at	-0.785849	6.88932	-4.1737	0.000275746	0.046354	0.446086	Rem_indfail	221490_at	up
UBE2C	UBE2C	20	45812576	45816957	ENSG00000175063	202954_at	2.03775	7.96496	4.17027	0.000278283	0.046354	0.43785	Rem_indfail	202954_at	down
GPR107	GPR107	9	130053426	130140169	ENSG00000148358	211979_at	-0.519193	6.2251	-4.16655	0.000281062	0.0465668	0.428914	Rem_indfail	211979_at	up
TIMELESS	TIMELESS	12	56416363	56449426	ENSG00000111602	203046_s_at	1.6105	7.08639	4.16469	0.000282461	0.0466573	0.424448	Rem_indfail	203046_s_at	down
GPATCH3	GPATCH3	1	26890488	26900467	ENSG00000198746	218895_at	-0.585912	6.12752	-4.16167	0.000284745	0.0468189	0.417208	Rem_indfail	218895_at	up
TRIM32	TRIM32	9	116687305	116701300	ENSG00000119401	203846_at	1.03088	4.64505	4.16001	0.000286008	0.0468189	0.413226	Rem_indfail	203846_at	down
NA	NA	NA	NA	NA	NA	205967_at	0.818211	11.1536	4.16006	0.000285969	0.0468189	0.41335	Rem_indfail	NA	down
CCNA2	CCNA2	4	121816444	121823883	ENSG00000145386	203418_at	2.00768	5.55139	4.15395	0.000290672	0.046901	0.398682	Rem_indfail	203418_at	down
CENPV	CENPV	17	16342534	16353656	ENSG00000166582	226610_at	1.87003	8.02382	4.15528	0.000289642	0.046901	0.401873	Rem_indfail	226610_at	down
CHEK1	CHEK1	11	125625163	125676255	ENSG00000149554	205393_s_at	1.51776	6.17163	4.15356	0.000290978	0.046901	0.397734	Rem_indfail	205393_s_at	down
HNRNPLL	HNRNPLL	2	38561969	38603586	ENSG00000143889	236104_at	1.41181	5.19351	4.15492	0.000289923	0.046901	0.401002	Rem_indfail	236104_at	down
PPCDC	PPCDC	15	75023586	75117462	ENSG00000138621	219066_at	-0.991162	5.54664	-4.15559	0.000289404	0.046901	0.402612	Rem_indfail	219066_at	up
NA	NA	NA	NA	NA	NA	1558877_at	-0.80658	3.5602	-4.15268	0.000291657	0.046901	0.395639	Rem_indfail	NA	up
FYB1	FYB1	5	39105252	39274528	ENSG00000082074	227266_s_at	2.12874	7.87293	4.14261	0.0002996	0.048037	0.371479	Rem_indfail	227266_s_at	down
MANBA	MANBA	4	102630770	102760994	ENSG00000109323	203778_at	-0.633552	5.91548	-4.13385	0.000306678	0.0487845	0.350483	Rem_indfail	203778_at	up
NFYB	NFYB	12	104117086	104138241	ENSG00000120837	218127_at	1.29277	7.09004	4.13353	0.000306938	0.0487845	0.349719	Rem_indfail	218127_at	down
PRTFDC1	PRTFDC1	10	24848614	24952606	ENSG00000099256	222803_at	2.22182	6.53505	4.13474	0.000305951	0.0487845	0.352615	Rem_indfail	222803_at	down
DLGAP5	DLGAP5	14	55148112	55191608	ENSG00000126787	203764_at	2.38514	5.9484	4.13151	0.000308601	0.0488763	0.344861	Rem_indfail	203764_at	down
TMPO	TMPO	12	98515579	98550351	ENSG00000120802	203432_at	1.64075	8.50317	4.13065	0.000309304	0.0488763	0.342815	Rem_indfail	203432_at	down
CENPW	CENPW	6	126340115	126348875	ENSG00000203760	226936_at	1.4782	8.59234	4.12315	0.000315555	0.0489289	0.324827	Rem_indfail	226936_at	down
LYN	LYN	8	55879835	56014169	ENSG00000254087	202625_at	-2.34766	5.98103	-4.12629	0.000312927	0.0489289	0.332346	Rem_indfail	202625_at	up
PANX2	PANX2	22	50170731	50180295	ENSG00000073150	239067_s_at	-0.424009	4.31537	-4.12286	0.000315796	0.0489289	0.32414	Rem_indfail	239067_s_at	up
SBK1	SBK1	16	28259246	28323849	ENSG00000188322	226548_at	1.39616	7.08497	4.12379	0.000315016	0.0489289	0.326364	Rem_indfail	226548_at	down
SEM1	SEM1	7	96481626	96709880	ENSG00000127922	202276_at	0.72334	9.07639	4.12457	0.000314363	0.0489289	0.32823	Rem_indfail	202276_at	down
SLC12A6	SLC12A6	15	34229784	34338060	ENSG00000140199	226741_at	-1.61621	7.55612	-4.1288	0.000310837	0.0489289	0.33837	Rem_indfail	226741_at	up
NA	NA	NA	NA	NA	NA	1560284_at	0.625247	3.49469	4.12274	0.000315901	0.0489289	0.323841	Rem_indfail	NA	down
SLC12A6	SLC12A6	15	34229784	34338060	ENSG00000140199	223596_at	-1.74611	4.10549	-4.11868	0.000319333	0.0490542	0.314127	Rem_indfail	223596_at	up
SNRNP48	SNRNP48	6	7590198	7611967	ENSG00000168566	1553274_a_at	0.798305	4.96256	4.12004	0.000318181	0.0490542	0.317376	Rem_indfail	1553274_a_at	down
TENT5A	TENT5A	6	81491439	81752774	ENSG00000112773	221766_s_at	-2.79831	6.9454	-4.1186	0.000319402	0.0490542	0.313932	Rem_indfail	221766_s_at	up
CD244	CD244	1	160830160	160862887	ENSG00000122223	220307_at	-2.01187	6.40791	-4.11147	0.000325531	0.0498556	0.296842	Rem_indfail	220307_at	up
IGFBP2	IGFBP2	2	216632828	216664436	ENSG00000115457	202718_at	2.54844	7.07987	4.10773	0.000328784	0.050213	0.287904	Rem_indfail	202718_at	down
SMIM7	SMIM7	19	16630751	16660442	ENSG00000214046	219097_x_at	0.667866	7.10919	4.1052	0.000331013	0.0503131	0.281831	Rem_indfail	219097_x_at	down
SUSD6	SUSD6	14	69611596	69715144	ENSG00000100647	202181_at	-1.33493	7.77088	-4.1049	0.00033128	0.0503131	0.281106	Rem_indfail	202181_at	up
CDK1	CDK1	10	60778331	60794852	ENSG00000170312	203214_x_at	1.52246	6.50115	4.10055	0.000335132	0.0507571	0.270713	Rem_indfail	203214_x_at	down
PDSS1	PDSS1	10	26697701	26746798	ENSG00000148459	220865_s_at	1.76341	5.72513	4.09868	0.000336811	0.0508706	0.266218	Rem_indfail	220865_s_at	down
FH	FH	1	241497511	241519799	ENSG00000091483	214170_x_at	1.29857	7.89326	4.09324	0.000341726	0.0514314	0.253197	Rem_indfail	214170_x_at	down
SPOPL	SPOPL	2	138501770	138573547	ENSG00000144228	225659_at	-0.898251	4.48727	-4.09249	0.000342406	0.0514314	0.25141	Rem_indfail	225659_at	up
CDK1	CDK1	10	60778331	60794852	ENSG00000170312	210559_s_at	1.79291	6.7655	4.08844	0.000346119	0.0515272	0.241714	Rem_indfail	210559_s_at	down
SMARCA4	SMARCA4	19	10960932	11079426	ENSG00000127616	213720_s_at	0.940452	8.43075	4.08918	0.000345433	0.0515272	0.243497	Rem_indfail	213720_s_at	down
SQSTM1	SQSTM1	5	179806398	179838078	ENSG00000161011	244804_at	-0.877444	5.96657	-4.09035	0.000344366	0.0515272	0.246279	Rem_indfail	244804_at	up
SQSTM1		CHR_HG30_PATCH	179821758	179838931	ENSG00000284099	244804_at	-0.877444	5.96657	-4.09035	0.000344366	0.0515272	0.246279	Rem_indfail	244804_at	up
NA	NA	NA	NA	NA	NA	224601_at	-1.09651	7.91011	-4.08769	0.000346813	0.0515272	0.239912	Rem_indfail	NA	up
NA	NA	NA	NA	NA	NA	1556814_a_at	-0.8529	3.75792	-4.08647	0.000347941	0.0515547	0.236993	Rem_indfail	NA	up
SIGLEC17P	SIGLEC17P	19	51167328	51173524	ENSG00000171101	232686_at	-1.57228	4.49317	-4.08488	0.000349417	0.0516335	0.233187	Rem_indfail	232686_at	up
BORA	BORA	13	72727749	72756198	ENSG00000136122	219544_at	1.57292	6.32149	4.08172	0.00035236	0.0518019	0.22565	Rem_indfail	219544_at	down
TRIM41	TRIM41	5	181222499	181235808	ENSG00000146063	226445_s_at	0.735032	7.27109	4.08163	0.000352452	0.0518019	0.225415	Rem_indfail	226445_s_at	down
DCTN4	DCTN4	5	150708440	150759095	ENSG00000132912	233490_at	-0.629767	3.20883	-4.07953	0.000354424	0.051952	0.2204	Rem_indfail	233490_at	up
NUSAP1	NUSAP1	15	41320794	41381050	ENSG00000137804	218039_at	1.9869	8.84675	4.07807	0.000355804	0.052015	0.216906	Rem_indfail	218039_at	down
POLE2	POLE2	14	49643555	49688422	ENSG00000100479	205909_at	1.22836	6.09691	4.07548	0.000358262	0.0522346	0.210718	Rem_indfail	205909_at	down
NA	NA	NA	NA	NA	NA	238271_x_at	-0.815792	3.87516	-4.07364	0.000360018	0.0523511	0.206322	Rem_indfail	NA	up
RIPK2	RIPK2	8	89757806	89791064	ENSG00000104312	209544_at	-0.966502	2.89067	-4.06938	0.000364125	0.0528078	0.196126	Rem_indfail	209544_at	up
PRR11	PRR11	17	59155732	59206709	ENSG00000068489	228273_at	2.0301	7.88494	4.06587	0.000367543	0.0531624	0.18773	Rem_indfail	228273_at	down
TPSAB1	TPSAB1	16	1240379	1242554	ENSG00000172236	205683_x_at	-1.15405	4.84939	-4.06377	0.000369597	0.0533185	0.18272	Rem_indfail	205683_x_at	up
ARL4C	ARL4C	2	234493041	234497081	ENSG00000188042	202207_at	1.22366	10.4516	4.06117	0.000372162	0.0534068	0.176503	Rem_indfail	202207_at	down
NA	NA	NA	NA	NA	NA	242890_at	1.68774	5.55771	4.06211	0.000371233	0.0534068	0.178749	Rem_indfail	NA	down
KIFC1	KIFC1	6	33391823	33409896	ENSG00000237649	209680_s_at	0.975472	6.73256	4.05964	0.000373683	0.0534847	0.172837	Rem_indfail	209680_s_at	down
KIFC1	KIFC1	CHR_HSCHR6_MHC_MCF_CTG1	33561891	33562220	ENSG00000056678	209680_s_at	0.975472	6.73256	4.05964	0.000373683	0.0534847	0.172837	Rem_indfail	209680_s_at	down
KIFC1	KIFC1	CHR_HSCHR6_MHC_SSTO_CTG1	33531696	33550087	ENSG00000233450	209680_s_at	0.975472	6.73256	4.05964	0.000373683	0.0534847	0.172837	Rem_indfail	209680_s_at	down
KIFC1	KIFC1	CHR_HSCHR6_MHC_QBL_CTG1	33320351	33338717	ENSG00000204197	209680_s_at	0.975472	6.73256	4.05964	0.000373683	0.0534847	0.172837	Rem_indfail	209680_s_at	down
KIF2C	KIF2C	1	44739818	44767767	ENSG00000142945	209408_at	1.60574	7.06541	4.05502	0.000378301	0.0538636	0.161799	Rem_indfail	209408_at	down
SPC25	SPC25	2	168834132	168913371	ENSG00000152253	209891_at	2.00952	4.80562	4.05521	0.000378106	0.0538636	0.162262	Rem_indfail	209891_at	down
SPC25	SPC25	CHR_HSCHR2_1_CTG7_2	168834132	168930360	ENSG00000277909	209891_at	2.00952	4.80562	4.05521	0.000378106	0.0538636	0.162262	Rem_indfail	209891_at	down
BTK	BTK	X	101349447	101390796	ENSG00000010671	205504_at	-1.25629	5.41014	-4.04966	0.000383732	0.0540736	0.148988	Rem_indfail	205504_at	up
CBX5	CBX5	12	54230942	54280133	ENSG00000094916	209715_at	0.923486	6.38447	4.04998	0.000383402	0.0540736	0.149761	Rem_indfail	209715_at	down
PSMD4	PSMD4	1	151254709	151267479	ENSG00000159352	210460_s_at	0.77189	9.02734	4.05004	0.000383339	0.0540736	0.14991	Rem_indfail	210460_s_at	down
TMOD3	TMOD3	15	51829628	51947295	ENSG00000138594	242316_at	-0.544023	3.64295	-4.05034	0.000383031	0.0540736	0.150631	Rem_indfail	242316_at	up
MRPL51	MRPL51	12	6491886	6493841	ENSG00000111639	223086_x_at	1.30732	9.00312	4.04701	0.000386439	0.054315	0.142672	Rem_indfail	223086_x_at	down
NCAPG	NCAPG	4	17810979	17844865	ENSG00000109805	218662_s_at	1.54697	6.68637	4.04134	0.000392309	0.0549986	0.129123	Rem_indfail	218662_s_at	down
BAZ2A	BAZ2A	12	56595596	56636816	ENSG00000076108	201353_s_at	-0.91972	6.66204	-4.03845	0.000395327	0.0550083	0.122235	Rem_indfail	201353_s_at	up
DTYMK	DTYMK	2	241675747	241686944	ENSG00000168393	203270_at	1.22139	6.57698	4.03839	0.000395396	0.0550083	0.122079	Rem_indfail	203270_at	down
TROAP	TROAP	12	49323236	49331731	ENSG00000135451	1568596_a_at	0.948026	6.93918	4.03928	0.000394463	0.0550083	0.124203	Rem_indfail	1568596_a_at	down
PALM	PALM	19	708935	748329	ENSG00000099864	203859_s_at	-0.529221	5.3581	-4.0295	0.000404843	0.0560374	0.100861	Rem_indfail	203859_s_at	up
TRAK1	TRAK1	3	42013802	42225890	ENSG00000182606	202079_s_at	-0.957564	3.93755	-4.03009	0.000404208	0.0560374	0.102271	Rem_indfail	202079_s_at	up
LAT2	LAT2	7	74199652	74229834	ENSG00000086730	221581_s_at	-2.48923	7.98803	-4.02193	0.000413062	0.0570308	0.0827997	Rem_indfail	221581_s_at	up
CEP55	CEP55	10	93496612	93529092	ENSG00000138180	218542_at	2.17735	5.26384	4.02071	0.000414406	0.0570721	0.0798825	Rem_indfail	218542_at	down
LZTS2	LZTS2	10	100996618	101007836	ENSG00000107816	224473_x_at	-1.07388	5.56595	-4.01852	0.000416818	0.05726	0.074668	Rem_indfail	224473_x_at	up
TRAIP	TRAIP	3	49828601	49856574	ENSG00000183763	205598_at	0.846577	5.01167	4.01574	0.000419903	0.0575394	0.0680403	Rem_indfail	205598_at	down
GAD1	GAD1	2	170813213	170861151	ENSG00000128683	206670_s_at	-0.528838	3.12015	-4.00961	0.0004268	0.0579039	0.0534035	Rem_indfail	206670_s_at	up
NASP	NASP	1	45583846	45618904	ENSG00000132780	201970_s_at	1.25926	9.74152	4.01011	0.000426227	0.0579039	0.0546107	Rem_indfail	201970_s_at	down
PLAGL1	PLAGL1	6	143940300	144064599	ENSG00000118495	207002_s_at	-1.59793	3.63943	-4.01072	0.000425543	0.0579039	0.0560523	Rem_indfail	207002_s_at	up
TP53INP1	TP53INP1	8	94925972	94949378	ENSG00000164938	225912_at	-1.58477	8.75649	-4.00964	0.000426762	0.0579039	0.0534829	Rem_indfail	225912_at	up
MRPS16	MRPS16	10	73248843	73252693	ENSG00000182180	222499_at	0.424176	7.19984	3.99911	0.000438852	0.0591437	0.0283841	Rem_indfail	222499_at	down
VGLL4	VGLL4	3	11556069	11771350	ENSG00000144560	214004_s_at	-1.12109	8.1077	-3.99883	0.000439183	0.0591437	0.0277065	Rem_indfail	214004_s_at	up
NA	NA	NA	NA	NA	NA	231055_at	-1.06098	4.23308	-4.00012	0.000437677	0.0591437	0.0307917	Rem_indfail	NA	up
FBXO5	FBXO5	6	152970519	152983579	ENSG00000112029	218875_s_at	1.84198	5.71291	3.98918	0.000450559	0.0603782	0.00473256	Rem_indfail	218875_s_at	down
NDUFB3	NDUFB3	2	201071433	201085750	ENSG00000119013	203371_s_at	0.943722	8.15365	3.98989	0.000449718	0.0603782	0.00640982	Rem_indfail	203371_s_at	down
MATK	MATK	19	3777970	3802129	ENSG00000007264	206267_s_at	-1.32574	6.29523	-3.98656	0.000453703	0.0605739	-0.00151405	Rem_indfail	206267_s_at	up
SELENOW	SELENOW	19	47778677	47784686	ENSG00000178980	1555851_s_at	1.17874	11.1189	3.98612	0.000454235	0.0605739	-0.00256721	Rem_indfail	1555851_s_at	down
EXD3	EXD3	9	137306896	137423211	ENSG00000187609	241363_at	-0.385402	4.1835	-3.98337	0.000457551	0.0608676	-0.00910134	Rem_indfail	241363_at	up
BIRC5	BIRC5	17	78214186	78225636	ENSG00000089685	210334_x_at	1.39442	6.65805	3.97999	0.000461674	0.0611188	-0.0171608	Rem_indfail	210334_x_at	down
DENND2D	DENND2D	1	111185969	111204535	ENSG00000162777	221081_s_at	2.64147	7.75195	3.98011	0.000461533	0.0611188	-0.0168848	Rem_indfail	221081_s_at	down
ADM5	ADM5	19	49689594	49690575	ENSG00000224420	232154_at	-0.604973	5.97767	-3.97709	0.000465232	0.061441	-0.0240562	Rem_indfail	232154_at	up
TOP2A	TOP2A	17	40388525	40417896	ENSG00000131747	201292_at	2.18834	6.25298	3.97394	0.000469139	0.0618077	-0.0315688	Rem_indfail	201292_at	down
SLC20A1	SLC20A1	2	112645939	112663825	ENSG00000144136	201920_at	0.802963	7.75382	3.97082	0.000473027	0.0621701	-0.0389823	Rem_indfail	201920_at	down
MRPL58	MRPL58	17	75012670	75021261	ENSG00000167862	204868_at	1.39605	6.40521	3.96798	0.000476608	0.062341	-0.0457565	Rem_indfail	204868_at	down
PYGL	PYGL	14	50857891	50944483	ENSG00000100504	202990_at	-1.49672	4.42479	-3.96825	0.000476256	0.062341	-0.0450924	Rem_indfail	202990_at	up
RIN3	RIN3	14	92513781	92688994	ENSG00000100599	219456_s_at	-1.35375	5.88335	-3.96318	0.000482702	0.0629875	-0.0571685	Rem_indfail	219456_s_at	up
CCNB1	CCNB1	5	69167135	69178245	ENSG00000134057	214710_s_at	1.82701	6.22072	3.95862	0.000488569	0.063132	-0.0680193	Rem_indfail	214710_s_at	down
IGF2BP2	IGF2BP2	3	185643130	185825042	ENSG00000073792	223963_s_at	-0.494219	4.33849	-3.96087	0.000485666	0.063132	-0.0626668	Rem_indfail	223963_s_at	up
IL1RAP	IL1RAP	3	190514051	190659750	ENSG00000196083	210233_at	-1.642	3.88894	-3.95774	0.000489711	0.063132	-0.0701157	Rem_indfail	210233_at	up
KIF11	KIF11	10	92574105	92655395	ENSG00000138160	204444_at	2.08727	6.11289	3.95633	0.000491531	0.063132	-0.073448	Rem_indfail	204444_at	down
PIK3R1	PIK3R1	5	68215756	68301821	ENSG00000145675	212240_s_at	-1.60528	8.85504	-3.9595	0.000487434	0.063132	-0.0659292	Rem_indfail	212240_s_at	up
TFPI	TFPI	2	187464230	187565760	ENSG00000003436	210664_s_at	-2.8794	7.07121	-3.95606	0.000491893	0.063132	-0.074108	Rem_indfail	210664_s_at	up
TPSAB1	TPSAB1	16	1240379	1242554	ENSG00000172236	210084_x_at	-1.4227	5.09053	-3.96032	0.000486377	0.063132	-0.0639801	Rem_indfail	210084_x_at	up
CHPF2	CHPF2	7	151232483	151240979	ENSG00000033100	55093_at	-0.811701	7.06161	-3.95024	0.000499521	0.0633673	-0.087929	Rem_indfail	55093_at	up
KIF4A	KIF4A	X	70290104	70420886	ENSG00000090889	218355_at	1.64201	5.30517	3.95239	0.000496689	0.0633673	-0.0828222	Rem_indfail	218355_at	down
MLC1	MLC1	22	50059391	50085426	ENSG00000100427	213395_at	-1.65152	5.27817	-3.95052	0.000499157	0.0633673	-0.0872735	Rem_indfail	213395_at	up
TPSB2	TPSB2	16	1227272	1230184	ENSG00000197253	207134_x_at	-1.07615	4.99	-3.95173	0.000497563	0.0633673	-0.0844021	Rem_indfail	207134_x_at	up
URGCP	URGCP	7	43875894	43926411	ENSG00000106608	218601_at	0.442393	6.76762	3.95119	0.000498268	0.0633673	-0.0856726	Rem_indfail	218601_at	down
FNDC3B	FNDC3B	3	172039578	172401669	ENSG00000075420	225032_at	-1.38139	4.20779	-3.94902	0.000501146	0.0634263	-0.090846	Rem_indfail	225032_at	up
NUCKS1	NUCKS1	1	205712822	205750182	ENSG00000069275	217802_s_at	0.597009	10.3645	3.94597	0.000505209	0.0636459	-0.098098	Rem_indfail	217802_s_at	down
TPSAB1	TPSAB1	16	1240379	1242554	ENSG00000172236	207741_x_at	-0.90964	5.05267	-3.946	0.00050517	0.0636459	-0.0980288	Rem_indfail	207741_x_at	up
CD3G	CD3G	11	118344344	118355161	ENSG00000160654	206804_at	1.14937	9.65029	3.94247	0.000509911	0.0638716	-0.106417	Rem_indfail	206804_at	down
ITPR3	ITPR3	6	33620365	33696574	ENSG00000096433	201188_s_at	0.766767	6.30017	3.94286	0.000509382	0.0638716	-0.105484	Rem_indfail	201188_s_at	down
NDUFB1	NDUFB1	14	92116122	92121917	ENSG00000183648	206790_s_at	0.683787	10.4571	3.93976	0.000513573	0.0638716	-0.112843	Rem_indfail	206790_s_at	down
PLXNC1	PLXNC1	12	94148577	94307675	ENSG00000136040	206471_s_at	-0.540542	3.10493	-3.93944	0.00051401	0.0638716	-0.113607	Rem_indfail	206471_s_at	up
SLC25A15	SLC25A15	13	40789412	40812460	ENSG00000102743	222705_s_at	0.59518	4.02959	3.93986	0.000513436	0.0638716	-0.112603	Rem_indfail	222705_s_at	down
NA	NA	NA	NA	NA	NA	229067_at	1.46402	4.48642	3.93945	0.000513994	0.0638716	-0.11358	Rem_indfail	NA	down
KLF3	KLF3	4	38664197	38701517	ENSG00000109787	225133_at	-2.74337	4.61433	-3.93253	0.00052349	0.064902	-0.130017	Rem_indfail	225133_at	up
CDK5RAP3	CDK5RAP3	17	47967810	47981781	ENSG00000108465	218740_s_at	1.29425	9.61441	3.92126	0.000539331	0.0653834	-0.156785	Rem_indfail	218740_s_at	down
FIGNL1	FIGNL1	7	50444128	50542535	ENSG00000132436	222843_at	1.21198	6.16781	3.92261	0.000537411	0.0653834	-0.153583	Rem_indfail	222843_at	down
MAD2L2	MAD2L2	1	11674480	11691650	ENSG00000116670	223234_at	1.08101	9.29309	3.92166	0.000538756	0.0653834	-0.155827	Rem_indfail	223234_at	down
MYH10	MYH10	17	8474207	8631376	ENSG00000133026	212372_at	2.84637	6.83021	3.92216	0.000538039	0.0653834	-0.154633	Rem_indfail	212372_at	down
PCNA	PCNA	20	5114953	5126626	ENSG00000132646	201202_at	1.64782	10.5599	3.92398	0.000535465	0.0653834	-0.150327	Rem_indfail	201202_at	down
PPDPF	PPDPF	20	63520765	63522206	ENSG00000125534	218010_x_at	0.634557	7.23384	3.92481	0.000534292	0.0653834	-0.148358	Rem_indfail	218010_x_at	down
WEE1	WEE1	11	9573670	9593457	ENSG00000166483	212533_at	1.0019	6.69393	3.92823	0.000529481	0.0653834	-0.140235	Rem_indfail	212533_at	down
NA	NA	NA	NA	NA	NA	232095_at	0.514615	4.02243	3.92458	0.000534612	0.0653834	-0.148895	Rem_indfail	NA	down
NA	NA	NA	NA	NA	NA	1562745_at	-1.10511	5.34074	-3.92712	0.00053103	0.0653834	-0.142858	Rem_indfail	NA	up
NA	NA	NA	NA	NA	NA	1565804_at	-0.428023	3.13242	-3.92138	0.000539162	0.0653834	-0.156505	Rem_indfail	NA	up
BRAF	BRAF	7	140719327	140924929	ENSG00000157764	226391_at	-0.844647	5.92917	-3.91926	0.000542187	0.0655843	-0.161528	Rem_indfail	226391_at	up
PSMC3	PSMC3	11	47418769	47426473	ENSG00000165916	201267_s_at	0.843718	9.24987	3.91575	0.000547242	0.0660436	-0.169859	Rem_indfail	201267_s_at	down
SMARCA4	SMARCA4	19	10960932	11079426	ENSG00000127616	208794_s_at	0.758779	9.13318	3.91495	0.000548401	0.0660436	-0.171758	Rem_indfail	208794_s_at	down
RTL6	RTL6	22	44492583	44498233	ENSG00000188636	223228_at	1.72485	9.0297	3.91364	0.000550301	0.0661268	-0.174863	Rem_indfail	223228_at	down
TTK	TTK	6	80003887	80042527	ENSG00000112742	204822_at	1.99765	6.39668	3.90645	0.000560855	0.0672472	-0.191919	Rem_indfail	204822_at	down
FANCI	FANCI	15	89243945	89317261	ENSG00000140525	213008_at	1.34106	7.41045	3.90184	0.00056772	0.067842	-0.202841	Rem_indfail	213008_at	down
PIK3R1	PIK3R1	5	68215756	68301821	ENSG00000145675	212249_at	-1.57792	5.98154	-3.90101	0.00056897	0.067842	-0.204816	Rem_indfail	212249_at	up
SPTLC2	SPTLC2	14	77505997	77616637	ENSG00000100596	203127_s_at	-1.56536	7.31684	-3.90063	0.000569538	0.067842	-0.20571	Rem_indfail	203127_s_at	up
CSTB	CSTB	21	43772511	43776330	ENSG00000160213	201201_at	0.905748	10.021	3.89341	0.000580508	0.06811	-0.222836	Rem_indfail	201201_at	down
EIF4A3	EIF4A3	17	80134369	80147151	ENSG00000141543	201303_at	0.909666	8.90662	3.89775	0.000573888	0.06811	-0.212541	Rem_indfail	201303_at	down
ICMT	ICMT	1	6221193	6235972	ENSG00000116237	201609_x_at	0.841185	6.39105	3.89445	0.00057891	0.06811	-0.220362	Rem_indfail	201609_x_at	down
LOC100507507	NA	NA	NA	NA	NA	238016_s_at	-0.389426	3.51602	-3.89651	0.000575767	0.06811	-0.215475	Rem_indfail	238016_s_at	up
LOC101927647	NA	NA	NA	NA	NA	1561966_at	-0.274559	2.69154	-3.89688	0.000575213	0.06811	-0.214611	Rem_indfail	1561966_at	up
MEF2C	MEF2C	5	88717117	88904257	ENSG00000081189	209199_s_at	-2.60774	4.72955	-3.89401	0.000579593	0.06811	-0.221421	Rem_indfail	209199_s_at	up
PIMREG	PIMREG	17	6444441	6451469	ENSG00000129195	221591_s_at	1.06645	5.0969	3.89557	0.0005772	0.06811	-0.217707	Rem_indfail	221591_s_at	down
SLC35A4	SLC35A4	5	140564446	140569100	ENSG00000176087	224626_at	0.858572	7.59085	3.8925	0.000581902	0.0681273	-0.224989	Rem_indfail	224626_at	down
ATPAF1	ATPAF1	1	46632737	46673867	ENSG00000123472	224729_s_at	1.41143	6.99513	3.88994	0.000585846	0.0681561	-0.231053	Rem_indfail	224729_s_at	down
CNOT4	CNOT4	7	135361795	135510127	ENSG00000080802	203291_at	-0.754011	5.05072	-3.88911	0.000587133	0.0681561	-0.233023	Rem_indfail	203291_at	up
CSRP1	CSRP1	1	201483530	201509456	ENSG00000159176	200621_at	0.93	8.2825	3.8896	0.000586376	0.0681561	-0.231864	Rem_indfail	200621_at	down
SLC16A1	SLC16A1	CHR_HG2104_PATCH	112911847	112957013	ENSG00000281917	202236_s_at	1.64157	5.79034	3.88917	0.000587036	0.0681561	-0.232874	Rem_indfail	202236_s_at	down
SLC16A1	SLC16A1	1	112911847	112957593	ENSG00000155380	202236_s_at	1.64157	5.79034	3.88917	0.000587036	0.0681561	-0.232874	Rem_indfail	202236_s_at	down
NMT2	NMT2	10	15102584	15168693	ENSG00000152465	205005_s_at	1.8408	5.61929	3.88709	0.000590276	0.0682311	-0.237815	Rem_indfail	205005_s_at	down
SLC37A1	SLC37A1	21	42496008	42581440	ENSG00000160190	218928_s_at	-1.03299	6.09836	-3.88745	0.000589716	0.0682311	-0.236963	Rem_indfail	218928_s_at	up
RREB1	RREB1	6	7107597	7251980	ENSG00000124782	217411_s_at	-0.335849	4.32093	-3.883	0.00059668	0.068826	-0.247501	Rem_indfail	217411_s_at	up
ABCB1	ABCB1	7	87503017	87713323	ENSG00000085563	243951_at	-0.513734	3.14484	-3.87972	0.000601858	0.0690001	-0.255256	Rem_indfail	243951_at	up
FMNL1	FMNL1	17	45221444	45247319	ENSG00000184922	1569257_at	-0.91191	4.6613	-3.87882	0.000603288	0.0690001	-0.257385	Rem_indfail	1569257_at	up
KCNN4	KCNN4	19	43766533	43780976	ENSG00000104783	204401_at	-1.43877	5.97107	-3.87806	0.0006045	0.0690001	-0.259188	Rem_indfail	204401_at	up
PIN4	PIN4	X	72181353	72302926	ENSG00000102309	204571_x_at	0.978643	7.99747	3.87875	0.000603402	0.0690001	-0.257556	Rem_indfail	204571_x_at	down
YPEL1	YPEL1	22	21697536	21735794	ENSG00000100027	228788_at	1.2835	5.51898	3.88046	0.000600693	0.0690001	-0.253517	Rem_indfail	228788_at	down
ASF1B	ASF1B	19	14119512	14136613	ENSG00000105011	218115_at	1.51453	6.51969	3.86558	0.000624726	0.0710756	-0.288723	Rem_indfail	218115_at	down
ASF1B	ASF1B	CHR_HG109_PATCH	14119830	14136931	ENSG00000288210	218115_at	1.51453	6.51969	3.86558	0.000624726	0.0710756	-0.288723	Rem_indfail	218115_at	down
SLC25A5	SLC25A5	X	119468422	119471396	ENSG00000005022	200657_at	0.512191	12.0938	3.86525	0.000625283	0.0710756	-0.289523	Rem_indfail	200657_at	down
FAM13A	FAM13A	4	88725955	89111398	ENSG00000138640	202972_s_at	-0.718577	4.74462	-3.86328	0.000628537	0.0711496	-0.294181	Rem_indfail	202972_s_at	up
SKP2	SKP2	5	36151989	36196849	ENSG00000145604	203625_x_at	0.867032	7.16506	3.86338	0.000628359	0.0711496	-0.293927	Rem_indfail	203625_x_at	down
C15orf39	C15orf39	15	75195643	75212169	ENSG00000167173	204495_s_at	-1.09572	6.18801	-3.86093	0.000632437	0.0714153	-0.299731	Rem_indfail	204495_s_at	up
RELA	RELA	11	65653599	65663090	ENSG00000173039	201783_s_at	-0.768393	7.49429	-3.86018	0.000633693	0.0714153	-0.301512	Rem_indfail	201783_s_at	up
SAAL1	SAAL1	11	18069935	18106087	ENSG00000166788	225614_at	0.9059	7.14827	3.85951	0.000634802	0.0714153	-0.303082	Rem_indfail	225614_at	down
MSN	MSN	X	65588377	65741931	ENSG00000147065	233749_at	-0.487902	3.92977	-3.85764	0.000637942	0.0716211	-0.307509	Rem_indfail	233749_at	up
PANX1	PANX1	11	94128841	94181968	ENSG00000110218	227107_at	1.41589	6.69524	3.85568	0.000641249	0.0716979	-0.312148	Rem_indfail	227107_at	down
ZAP70	ZAP70	2	97713576	97739862	ENSG00000115085	214032_at	0.61764	9.27035	3.85645	0.000639947	0.0716979	-0.310325	Rem_indfail	214032_at	down
MCM4	MCM4	8	47960185	47978160	ENSG00000104738	212142_at	1.14875	5.48129	3.85238	0.000646854	0.072177	-0.319957	Rem_indfail	212142_at	down
GINS1	GINS1	20	25407673	25452628	ENSG00000101003	206102_at	1.63793	5.88224	3.84904	0.00065257	0.0726665	-0.327851	Rem_indfail	206102_at	down
LZTS2	LZTS2	10	100996618	101007836	ENSG00000107816	232129_s_at	-0.801407	4.92057	-3.8481	0.000654181	0.0726979	-0.330064	Rem_indfail	232129_s_at	up
SLC17A9	SLC17A9	20	62952707	62969585	ENSG00000101194	219559_at	-1.12778	6.40727	-3.84565	0.000658419	0.0730204	-0.335857	Rem_indfail	219559_at	up
STK38	STK38	6	36493892	36547479	ENSG00000112079	216727_at	-0.55135	4.7755	-3.84485	0.000659806	0.0730261	-0.337746	Rem_indfail	216727_at	up
TP53I13	TP53I13	17	29566052	29573157	ENSG00000167543	225605_at	0.511726	6.53235	3.84407	0.000661169	0.0730291	-0.339597	Rem_indfail	225605_at	down
CRNDE	CRNDE	16	54845189	54929189	ENSG00000245694	238022_at	1.94689	8.18847	3.84119	0.0006662	0.0732451	-0.346398	Rem_indfail	238022_at	down
VAPA	VAPA	18	9914016	9960021	ENSG00000101558	208780_x_at	-0.534852	9.76856	-3.84147	0.00066571	0.0732451	-0.345738	Rem_indfail	208780_x_at	up
VGLL4	VGLL4	3	11556069	11771350	ENSG00000144560	212399_s_at	-1.16238	7.72749	-3.84065	0.000667144	0.0732451	-0.347668	Rem_indfail	212399_s_at	up
AKAP9	AKAP9	7	91940840	92110673	ENSG00000127914	215483_at	-1.00149	3.8515	-3.83528	0.000676654	0.0741404	-0.360367	Rem_indfail	215483_at	up
CCDC25	CCDC25	8	27733316	27772653	ENSG00000147419	222525_s_at	0.959917	7.36022	3.83259	0.000681456	0.0743063	-0.366712	Rem_indfail	222525_s_at	down
FBXO5	FBXO5	6	152970519	152983579	ENSG00000112029	234863_x_at	1.68294	7.53424	3.83238	0.000681835	0.0743063	-0.367211	Rem_indfail	234863_x_at	down
NEK2	NEK2	1	211658657	211675630	ENSG00000117650	204641_at	1.39627	5.70428	3.83215	0.000682245	0.0743063	-0.36775	Rem_indfail	204641_at	down
MFHAS1	MFHAS1	8	8783354	8893630	ENSG00000147324	225478_at	1.88209	8.35554	3.82987	0.00068636	0.0744578	-0.373143	Rem_indfail	225478_at	down
MFHAS1	MFHAS1	CHR_HG76_PATCH	11063643	11170702	ENSG00000285022	225478_at	1.88209	8.35554	3.82987	0.00068636	0.0744578	-0.373143	Rem_indfail	225478_at	down
SMYD3	SMYD3	1	245749342	246507312	ENSG00000185420	218788_s_at	-1.28931	7.75258	-3.82989	0.00068631	0.0744578	-0.373079	Rem_indfail	218788_s_at	up
ZNF688	ZNF688	16	30569672	30572734	ENSG00000229809	213527_s_at	0.756682	5.96829	3.82695	0.000691649	0.0748829	-0.380029	Rem_indfail	213527_s_at	down
TERT	TERT	5	1253147	1295068	ENSG00000164362	207199_at	0.415923	5.53267	3.82558	0.000694136	0.0750037	-0.383249	Rem_indfail	207199_at	down
ABI2	ABI2	2	203328280	203447728	ENSG00000138443	225112_at	0.710104	8.14936	3.82277	0.000699301	0.0752372	-0.3899	Rem_indfail	225112_at	down
HINT2	HINT2	9	35812960	35815354	ENSG00000137133	224415_s_at	0.868975	8.45367	3.82351	0.00069793	0.0752372	-0.388139	Rem_indfail	224415_s_at	down
PKIA	PKIA	8	78516340	78605267	ENSG00000171033	204612_at	2.58961	6.61188	3.82216	0.000700425	0.0752372	-0.39134	Rem_indfail	204612_at	down
NFAT5	NFAT5	16	69565094	69704666	ENSG00000102908	208003_s_at	-1.28827	5.81067	-3.81684	0.000710289	0.0761472	-0.403885	Rem_indfail	208003_s_at	up
DDX46	DDX46	5	134758771	134855133	ENSG00000145833	202462_s_at	0.942581	8.71457	3.81318	0.000717163	0.0765838	-0.412523	Rem_indfail	202462_s_at	down
MAL	MAL	2	95025677	95053992	ENSG00000172005	204777_s_at	3.68025	10.0457	3.8138	0.000715996	0.0765838	-0.411062	Rem_indfail	204777_s_at	down
MCM4	MCM4	8	47960185	47978160	ENSG00000104738	222037_at	1.36714	5.53601	3.8112	0.000720906	0.0768334	-0.417192	Rem_indfail	222037_at	down
IL3RA	IL3RA	X	1336616	1382689	ENSG00000185291	206148_at	-0.633406	5.18831	-3.80661	0.000729658	0.0773938	-0.428014	Rem_indfail	206148_at	up
RFC4	RFC4	3	186789880	186807058	ENSG00000163918	204023_at	1.2854	8.06385	3.80717	0.000728587	0.0773938	-0.426696	Rem_indfail	204023_at	down
TSPAN32	TSPAN32	11	2301997	2318204	ENSG00000064201	233467_s_at	-0.724393	5.58722	-3.80621	0.000730411	0.0773938	-0.428939	Rem_indfail	233467_s_at	up
MERTK	MERTK	2	111898607	112029561	ENSG00000153208	211913_s_at	-0.389432	3.81181	-3.80314	0.000736328	0.0778698	-0.436175	Rem_indfail	211913_s_at	up
IL32	IL32	16	3065297	3082192	ENSG00000008517	203828_s_at	3.24804	8.83334	3.79381	0.000754612	0.0796365	-0.458171	Rem_indfail	203828_s_at	down
SP100	SP100	2	230415942	230545606	ENSG00000067066	202864_s_at	-0.80798	7.74881	-3.79187	0.000758458	0.0796365	-0.46273	Rem_indfail	202864_s_at	up
TYMS	TYMS	18	657653	673578	ENSG00000176890	202589_at	1.31657	11.4825	3.79167	0.000758859	0.0796365	-0.463204	Rem_indfail	202589_at	down
NA	NA	NA	NA	NA	NA	225834_at	1.89734	5.83044	3.79276	0.000756695	0.0796365	-0.460643	Rem_indfail	NA	down
TF	TF	3	133746040	133796641	ENSG00000091513	203400_s_at	-0.460406	3.26501	-3.79074	0.000760722	0.079679	-0.465402	Rem_indfail	203400_s_at	up
C1QTNF4	C1QTNF4	CHR_HG2114_PATCH	47589667	47594411	ENSG00000284838	223708_at	-2.82718	4.40774	-3.77594	0.000790859	0.0808712	-0.500237	Rem_indfail	223708_at	up
C1QTNF4	C1QTNF4	11	47589667	47594411	ENSG00000172247	223708_at	-2.82718	4.40774	-3.77594	0.000790859	0.0808712	-0.500237	Rem_indfail	223708_at	up
CRNDE	CRNDE	16	54845189	54929189	ENSG00000245694	238021_s_at	1.84201	9.60307	3.78403	0.000774237	0.0808712	-0.481192	Rem_indfail	238021_s_at	down
DAG1	DAG1	3	49468703	49535618	ENSG00000173402	205417_s_at	0.799257	6.73139	3.77931	0.000783896	0.0808712	-0.492308	Rem_indfail	205417_s_at	down
ETFB	ETFB	19	51345169	51366388	ENSG00000105379	202942_at	0.830499	8.66604	3.77571	0.000791332	0.0808712	-0.500773	Rem_indfail	202942_at	down
GH1	GH1	17	63917200	63918839	ENSG00000259384	205840_x_at	-0.366116	3.95386	-3.77578	0.000791191	0.0808712	-0.500613	Rem_indfail	205840_x_at	up
HNRNPC	HNRNPC	14	21209136	21269494	ENSG00000092199	214737_x_at	0.408508	10.8238	3.77836	0.000785853	0.0808712	-0.494544	Rem_indfail	214737_x_at	down
MAN1A1	MAN1A1	6	119177205	119349761	ENSG00000111885	208116_s_at	-1.32496	3.96117	-3.78068	0.000781084	0.0808712	-0.489086	Rem_indfail	208116_s_at	up
NDUFS6	NDUFS6	5	1801407	1816048	ENSG00000145494	203606_at	0.639414	10.2504	3.77645	0.000789796	0.0808712	-0.499031	Rem_indfail	203606_at	down
PSIP1	PSIP1	9	15464066	15510995	ENSG00000164985	205961_s_at	1.29446	8.20279	3.7777	0.00078721	0.0808712	-0.49609	Rem_indfail	205961_s_at	down
SLC9A7	SLC9A7	X	46599251	46759118	ENSG00000065923	1552671_a_at	-0.535315	4.08267	-3.78142	0.000779571	0.0808712	-0.487348	Rem_indfail	1552671_a_at	up
SQSTM1	SQSTM1	5	179806398	179838078	ENSG00000161011	201471_s_at	-1.01701	6.88814	-3.77966	0.000783172	0.0808712	-0.49148	Rem_indfail	201471_s_at	up
SQSTM1		CHR_HG30_PATCH	179821758	179838931	ENSG00000284099	201471_s_at	-1.01701	6.88814	-3.77966	0.000783172	0.0808712	-0.49148	Rem_indfail	201471_s_at	up
TFRC	TFRC	3	196027183	196082096	ENSG00000072274	208691_at	-1.31162	10.2374	-3.78336	0.000775604	0.0808712	-0.482773	Rem_indfail	208691_at	up
NA	NA	NA	NA	NA	NA	236395_at	-1.36716	3.10471	-3.77989	0.000782697	0.0808712	-0.490937	Rem_indfail	NA	up
NA	NA	NA	NA	NA	NA	217499_x_at	0.895043	6.31901	3.77302	0.000796946	0.081293	-0.507111	Rem_indfail	NA	down
ELOVL4	ELOVL4	6	79914814	79947553	ENSG00000118402	219532_at	2.8596	5.83454	3.76862	0.000806182	0.0820819	-0.517441	Rem_indfail	219532_at	down
FURIN	FURIN	15	90868588	90883564	ENSG00000140564	201945_at	-0.793364	6.53661	-3.76545	0.00081292	0.0822758	-0.524901	Rem_indfail	201945_at	up
IGFBP7	IGFBP7	4	57030773	57110385	ENSG00000163453	201163_s_at	-2.94533	4.7408	-3.7649	0.000814106	0.0822758	-0.526208	Rem_indfail	201163_s_at	up
KIF22	KIF22	16	29790727	29805385	ENSG00000079616	202183_s_at	1.00113	7.42121	3.76516	0.000813533	0.0822758	-0.525577	Rem_indfail	202183_s_at	down
TNK2	TNK2	3	195863364	195911945	ENSG00000061938	203839_s_at	-0.515725	6.56882	-3.76693	0.00080978	0.0822758	-0.521432	Rem_indfail	203839_s_at	up
MCM10	MCM10	10	13161558	13211110	ENSG00000065328	222962_s_at	1.24258	4.3636	3.76225	0.000819771	0.0826955	-0.532424	Rem_indfail	222962_s_at	down
NA	NA	NA	NA	NA	NA	241817_at	-0.599966	4.18607	-3.75878	0.000827263	0.0832976	-0.540579	Rem_indfail	NA	up
ARRB1	ARRB1	11	75260122	75351705	ENSG00000137486	221861_at	-1.01949	6.82451	-3.75799	0.000828981	0.0833172	-0.542439	Rem_indfail	221861_at	up
C8orf82	C8orf82	8	144525733	144529132	ENSG00000213563	226710_at	1.37964	6.38543	3.75062	0.000845159	0.0840165	-0.559762	Rem_indfail	226710_at	down
NCAPH	NCAPH	2	96335766	96377091	ENSG00000121152	212949_at	1.1469	5.53308	3.75115	0.000843981	0.0840165	-0.558512	Rem_indfail	212949_at	down
PIK3R3	PIK3R3	1	46040140	46133036	ENSG00000117461	202743_at	1.68968	5.24727	3.75305	0.000839788	0.0840165	-0.554048	Rem_indfail	202743_at	down
SMARCA4	SMARCA4	19	10960932	11079426	ENSG00000127616	214728_x_at	0.724325	9.1046	3.75104	0.000844228	0.0840165	-0.558774	Rem_indfail	214728_x_at	down
ZNF599	ZNF599	19	34758073	34773229	ENSG00000153896	228093_at	0.951044	5.59287	3.75195	0.000842211	0.0840165	-0.55663	Rem_indfail	228093_at	down
NA	NA	NA	NA	NA	NA	239497_at	-0.458152	3.92129	-3.75121	0.00084385	0.0840165	-0.558372	Rem_indfail	NA	up
GDF15	GDF15	19	18374731	18389176	ENSG00000130513	221577_x_at	-0.427876	3.78385	-3.74701	0.000853185	0.0846604	-0.568233	Rem_indfail	221577_x_at	up
SLC17A9	SLC17A9	20	62952707	62969585	ENSG00000101194	233328_x_at	-0.723958	4.96217	-3.74444	0.000858946	0.0850776	-0.574264	Rem_indfail	233328_x_at	up
PHF1	PHF1	CHR_HSCHR6_MHC_QBL_CTG1	33339192	33340037	ENSG00000239756	202928_s_at	-0.594236	6.03611	-3.74149	0.000865606	0.0855823	-0.581186	Rem_indfail	202928_s_at	up
PHF1	PHF1	6	33410399	33416453	ENSG00000112511	202928_s_at	-0.594236	6.03611	-3.74149	0.000865606	0.0855823	-0.581186	Rem_indfail	202928_s_at	up
PHF1	PHF1	CHR_HSCHR6_MHC_SSTO_CTG1	33550562	33556643	ENSG00000225553	202928_s_at	-0.594236	6.03611	-3.74149	0.000865606	0.0855823	-0.581186	Rem_indfail	202928_s_at	up
DLG5	DLG5	10	77790791	77926755	ENSG00000151208	201681_s_at	1.56914	5.05637	3.7402	0.000868545	0.0857179	-0.584224	Rem_indfail	201681_s_at	down
DLG5	DLG5	CHR_HSCHR10_1_CTG4	77790791	77926526	ENSG00000274429	201681_s_at	1.56914	5.05637	3.7402	0.000868545	0.0857179	-0.584224	Rem_indfail	201681_s_at	down
DTL	DTL	1	212035553	212107400	ENSG00000143476	218585_s_at	1.7244	7.68625	3.73791	0.000873766	0.0859995	-0.589594	Rem_indfail	218585_s_at	down
GNPDA1	GNPDA1	5	141991749	142013041	ENSG00000113552	202382_s_at	1.47798	6.68692	3.73757	0.000874544	0.0859995	-0.590392	Rem_indfail	202382_s_at	down
STX2	STX2	12	130789600	130839266	ENSG00000111450	213434_at	0.753505	6.50895	3.73227	0.000886759	0.0870441	-0.602821	Rem_indfail	213434_at	down
CD27	CD27	12	6444955	6451718	ENSG00000139193	206150_at	2.09582	6.69689	3.72837	0.000895849	0.087473	-0.61196	Rem_indfail	206150_at	down
RIN3	RIN3	14	92513781	92688994	ENSG00000100599	60471_at	-1.07841	7.65796	-3.72778	0.00089724	0.087473	-0.613349	Rem_indfail	60471_at	up
SBF2	SBF2	11	9776776	10304877	ENSG00000133812	226169_at	-1.08687	3.61318	-3.72766	0.000897529	0.087473	-0.613637	Rem_indfail	226169_at	up
SLC15A4	SLC15A4	12	128793194	128823958	ENSG00000139370	225043_at	-1.25577	7.30895	-3.72903	0.0008943	0.087473	-0.610408	Rem_indfail	225043_at	up
ARRB1	ARRB1	11	75260122	75351705	ENSG00000137486	43511_s_at	-1.27442	6.7979	-3.7268	0.000899544	0.0875134	-0.615647	Rem_indfail	43511_s_at	up
DNAJC15	DNAJC15	13	43023203	43114213	ENSG00000120675	227808_at	1.43398	5.94404	3.725	0.000903778	0.0876781	-0.619854	Rem_indfail	227808_at	down
TRPS1	TRPS1	8	115408496	115809673	ENSG00000104447	234351_x_at	-1.02945	4.48807	-3.72405	0.000906047	0.0876781	-0.622101	Rem_indfail	234351_x_at	up
NA	NA	NA	NA	NA	NA	229907_at	-0.617741	3.66683	-3.72431	0.000905425	0.0876781	-0.621485	Rem_indfail	NA	up
NA	NA	NA	NA	NA	NA	232460_at	0.313554	5.0553	3.72303	0.000908456	0.0877559	-0.62448	Rem_indfail	NA	down
NA	NA	NA	NA	NA	NA	218383_at	0.964394	7.60516	3.72162	0.000911816	0.0879251	-0.627788	Rem_indfail	NA	down
CD1A	CD1A	1	158254424	158258269	ENSG00000158477	210325_at	2.57341	6.89649	3.71994	0.000915837	0.0880024	-0.63173	Rem_indfail	210325_at	down
MRPL52	MRPL52	14	22829879	22835037	ENSG00000172590	226241_s_at	0.752476	7.96531	3.71994	0.000915824	0.0880024	-0.631717	Rem_indfail	226241_s_at	down
E2F8	E2F8	11	19224063	19241620	ENSG00000129173	219990_at	1.83236	4.9977	3.71813	0.000920179	0.08811	-0.635968	Rem_indfail	219990_at	down
STOML1	STOML1	15	73978926	73994622	ENSG00000067221	33736_at	0.683005	5.0634	3.71859	0.000919061	0.08811	-0.634878	Rem_indfail	33736_at	down
NA	NA	NA	NA	NA	NA	238807_at	0.766433	6.71015	3.717	0.000922906	0.0882166	-0.638618	Rem_indfail	NA	down
ETV6	ETV6	12	11649674	11895377	ENSG00000139083	239364_at	-1.07466	6.4112	-3.71486	0.000928071	0.0883792	-0.643618	Rem_indfail	239364_at	up
MCM7	MCM7	7	100092728	100101940	ENSG00000166508	208795_s_at	0.93944	9.28389	3.71429	0.000929456	0.0883792	-0.644954	Rem_indfail	208795_s_at	down
RP2	RP2	X	46837043	46882358	ENSG00000102218	205191_at	-1.10372	3.53303	-3.7147	0.000928464	0.0883792	-0.643997	Rem_indfail	205191_at	up
NFAT5	NFAT5	16	69565094	69704666	ENSG00000102908	215092_s_at	-0.798713	3.8238	-3.71163	0.000935958	0.0888428	-0.651198	Rem_indfail	215092_s_at	up
SLC16A1-AS1	SLC16A1-AS1	1	112956415	113047055	ENSG00000226419	1568813_at	0.281077	3.24783	3.71029	0.000939237	0.0888456	-0.654331	Rem_indfail	1568813_at	down
NA	NA	NA	NA	NA	NA	211042_x_at	0.706265	7.16953	3.71084	0.000937885	0.0888456	-0.653041	Rem_indfail	NA	down
AKAP1	AKAP1	17	57085092	57121346	ENSG00000121057	201674_s_at	1.07534	6.39929	3.70859	0.000943424	0.0890875	-0.658316	Rem_indfail	201674_s_at	down
ITGA5	ITGA5	12	54395261	54419266	ENSG00000161638	201389_at	-1.02847	6.87227	-3.70579	0.000950361	0.0894494	-0.664878	Rem_indfail	201389_at	up
NA	NA	NA	NA	NA	NA	237849_at	-1.25044	3.49881	-3.70572	0.000950528	0.0894494	-0.665036	Rem_indfail	NA	up
ERGIC3	ERGIC3	20	35542038	35557634	ENSG00000125991	216032_s_at	-0.545145	9.28892	-3.70439	0.000953822	0.0895509	-0.668134	Rem_indfail	216032_s_at	up
LINC01560	LINC01560	X	47483571	47484823	ENSG00000196741	239034_at	0.466765	3.66049	3.70397	0.000954882	0.0895509	-0.669129	Rem_indfail	239034_at	down
PBOV1	PBOV1	6	138215986	138218491	ENSG00000254440	208329_at	-0.25882	2.97342	-3.70239	0.00095882	0.0897662	-0.672816	Rem_indfail	208329_at	up
KIF20A	KIF20A	5	138178719	138187723	ENSG00000112984	218755_at	1.3946	5.2938	3.69922	0.000966812	0.0903598	-0.680251	Rem_indfail	218755_at	down
IDH2	IDH2	15	90083045	90102477	ENSG00000182054	210045_at	0.934098	6.00094	3.6964	0.000973943	0.090408	-0.686832	Rem_indfail	210045_at	down
JPT1	JPT1	17	75135248	75168281	ENSG00000189159	217755_at	1.06744	9.55405	3.69698	0.000972475	0.090408	-0.685482	Rem_indfail	217755_at	down
MBNL1-AS1	MBNL1-AS1	3	152245262	152269565	ENSG00000229619	235173_at	-0.427921	5.31971	-3.69732	0.000971608	0.090408	-0.684683	Rem_indfail	235173_at	up
ZNF628	ZNF628	19	55476617	55484487	ENSG00000197483	236269_at	-0.69961	5.16609	-3.69647	0.000973784	0.090408	-0.686686	Rem_indfail	236269_at	up
STX3	STX3	11	59713456	59805882	ENSG00000166900	209238_at	-0.712928	3.44156	-3.69564	0.000975889	0.0904351	-0.68862	Rem_indfail	209238_at	up
GSS	GSS	20	34928432	34956027	ENSG00000100983	201415_at	0.774289	7.51675	3.69363	0.000981026	0.0907447	-0.693322	Rem_indfail	201415_at	down
JDP2	JDP2	14	75427716	75474111	ENSG00000140044	226267_at	-0.87246	5.15401	-3.69304	0.000982549	0.0907447	-0.694711	Rem_indfail	226267_at	up
CDC45	CDC45	22	19479457	19520612	ENSG00000093009	204126_s_at	1.44099	6.73412	3.6923	0.000984445	0.0907665	-0.696438	Rem_indfail	204126_s_at	down
TXNDC17	TXNDC17	17	6640985	6644541	ENSG00000129235	224511_s_at	0.803677	8.36566	3.6906	0.000988819	0.0908633	-0.700408	Rem_indfail	224511_s_at	down
TYMS	TYMS	18	657653	673578	ENSG00000176890	1554696_s_at	1.53988	10.0134	3.69063	0.000988729	0.0908633	-0.700327	Rem_indfail	1554696_s_at	down
RIPK2	RIPK2	8	89757806	89791064	ENSG00000104312	209545_s_at	-2.01084	6.42118	-3.6879	0.000995807	0.0913519	-0.706714	Rem_indfail	209545_s_at	up
NUP93	NUP93	16	56730118	56850286	ENSG00000102900	202188_at	0.890343	8.19753	3.68634	0.000999883	0.0914191	-0.710373	Rem_indfail	202188_at	down
RHOG	RHOG	11	3826978	3840959	ENSG00000177105	203175_at	-0.675031	8.78827	-3.68663	0.000999113	0.0914191	-0.709683	Rem_indfail	203175_at	up
FHL1	FHL1	X	136146702	136211359	ENSG00000022267	210299_s_at	1.62054	5.91984	3.68548	0.00100213	0.0914715	-0.712382	Rem_indfail	210299_s_at	down
PRUNE2	PRUNE2	9	76611376	76906114	ENSG00000106772	212805_at	0.996165	5.16612	3.68223	0.00101067	0.0920973	-0.719981	Rem_indfail	212805_at	down
ATP8B4	ATP8B4	15	49858238	50182817	ENSG00000104043	220416_at	-1.0664	2.85101	-3.68141	0.00101283	0.092141	-0.721897	Rem_indfail	220416_at	up
SEC14L1	SEC14L1	17	77088749	77217101	ENSG00000129657	202084_s_at	-1.07577	7.43769	-3.67952	0.00101782	0.092441	-0.726297	Rem_indfail	202084_s_at	up
NA	NA	NA	NA	NA	NA	205347_s_at	4.59449	6.90375	3.67635	0.00102629	0.093026	-0.733714	Rem_indfail	NA	down
NA	NA	NA	NA	NA	NA	228544_s_at	0.706922	7.37289	3.67583	0.00102767	0.093026	-0.734915	Rem_indfail	NA	down
EGFL7	EGFL7	9	136658856	136672678	ENSG00000172889	218825_at	-0.857275	5.59037	-3.67385	0.001033	0.0933543	-0.739551	Rem_indfail	218825_at	up
FHL1	FHL1	X	136146702	136211359	ENSG00000022267	210298_x_at	1.38305	5.70424	3.6698	0.00104398	0.0933708	-0.749016	Rem_indfail	210298_x_at	down
IDS	IDS	X	149476988	149521096	ENSG00000010404	212223_at	-1.208	6.0758	-3.66982	0.00104392	0.0933708	-0.748966	Rem_indfail	212223_at	up
LYSMD2	LYSMD2	15	51723011	51751585	ENSG00000140280	226748_at	-1.18965	8.32115	-3.67166	0.00103891	0.0933708	-0.744656	Rem_indfail	226748_at	up
MCM5	MCM5	22	35400134	35425431	ENSG00000100297	216237_s_at	1.01606	9.17294	3.67229	0.00103721	0.0933708	-0.743188	Rem_indfail	216237_s_at	down
PDZD8	PDZD8	10	117277274	117375440	ENSG00000165650	225829_at	-1.40442	5.21549	-3.66805	0.00104874	0.0933708	-0.753089	Rem_indfail	225829_at	up
PGRMC1	PGRMC1	X	119236245	119244466	ENSG00000101856	201121_s_at	1.04856	8.79907	3.67259	0.00103641	0.0933708	-0.742498	Rem_indfail	201121_s_at	down
SELENOW	SELENOW	19	47778677	47784686	ENSG00000178980	201194_at	1.25808	10.5671	3.66815	0.00104848	0.0933708	-0.752866	Rem_indfail	201194_at	down
TENT5A	TENT5A	6	81491439	81752774	ENSG00000112773	224973_at	-1.62285	3.3361	-3.66851	0.00104749	0.0933708	-0.752019	Rem_indfail	224973_at	up
NA	NA	NA	NA	NA	NA	202713_s_at	0.908834	8.08935	3.66871	0.00104693	0.0933708	-0.751544	Rem_indfail	NA	down
NA	NA	NA	NA	NA	NA	236867_at	-0.433186	5.62638	-3.6675	0.00105026	0.0933708	-0.754386	Rem_indfail	NA	up
TRAK1	TRAK1	3	42013802	42225890	ENSG00000182606	202080_s_at	-0.76886	6.13002	-3.66634	0.00105344	0.0935017	-0.757095	Rem_indfail	202080_s_at	up
TMEM237	TMEM237	2	201620184	201643570	ENSG00000155755	1553956_at	1.03183	4.58793	3.66477	0.00105775	0.0937316	-0.760745	Rem_indfail	1553956_at	down
PRR5L	PRR5L	11	36296288	36465204	ENSG00000135362	1555486_a_at	-0.871303	4.48003	-3.66273	0.0010634	0.0940797	-0.765514	Rem_indfail	1555486_a_at	up
BSDC1	BSDC1	1	32364633	32394731	ENSG00000160058	218004_at	-0.835043	7.27286	-3.65931	0.00107292	0.0944627	-0.773498	Rem_indfail	218004_at	up
CD33	CD33	19	51225064	51243860	ENSG00000105383	206120_at	-0.983265	4.74289	-3.65869	0.00107464	0.0944627	-0.774926	Rem_indfail	206120_at	up
MIEN1	MIEN1	17	39728496	39730532	ENSG00000141741	224447_s_at	0.58043	8.71178	3.65904	0.00107368	0.0944627	-0.774127	Rem_indfail	224447_s_at	down
TPH1	TPH1	11	18017555	18046269	ENSG00000129167	1553859_at	-0.271905	3.00775	-3.65887	0.00107414	0.0944627	-0.77451	Rem_indfail	1553859_at	up
NA	NA	NA	NA	NA	NA	1568957_x_at	0.262817	2.84129	3.65781	0.0010771	0.0945272	-0.776975	Rem_indfail	NA	down
TPRKB	TPRKB	2	73729104	73737400	ENSG00000144034	219030_at	0.747951	8.80514	3.65558	0.0010834	0.0949279	-0.782197	Rem_indfail	219030_at	down
H2AZ2	H2AZ2	7	44826791	44848087	ENSG00000105968	202487_s_at	0.716143	10.4716	3.65186	0.00109393	0.0950887	-0.790855	Rem_indfail	202487_s_at	down
RMC1	RMC1	18	23503470	23531822	ENSG00000141452	221190_s_at	-1.09338	6.55588	-3.6541	0.00108759	0.0950887	-0.785649	Rem_indfail	221190_s_at	up
SMYD4	SMYD4	17	1779485	1830634	ENSG00000186532	229175_at	0.652075	5.32498	3.65219	0.00109301	0.0950887	-0.790101	Rem_indfail	229175_at	down
TCF19	TCF19	CHR_HSCHR6_MHC_SSTO_CTG1	31153422	31159096	ENSG00000234674	223274_at	1.49952	6.91363	3.65231	0.00109267	0.0950887	-0.789818	Rem_indfail	223274_at	down
TCF19	TCF19	CHR_HSCHR6_MHC_MANN_CTG1	31203494	31209123	ENSG00000224941	223274_at	1.49952	6.91363	3.65231	0.00109267	0.0950887	-0.789818	Rem_indfail	223274_at	down
TCF19	TCF19	CHR_HSCHR6_MHC_QBL_CTG1	31150981	31156655	ENSG00000206455	223274_at	1.49952	6.91363	3.65231	0.00109267	0.0950887	-0.789818	Rem_indfail	223274_at	down
TCF19	TCF19	6	31158547	31167159	ENSG00000137310	223274_at	1.49952	6.91363	3.65231	0.00109267	0.0950887	-0.789818	Rem_indfail	223274_at	down
TCF19	TCF19	CHR_HSCHR6_MHC_COX_CTG1	31151089	31156758	ENSG00000224379	223274_at	1.49952	6.91363	3.65231	0.00109267	0.0950887	-0.789818	Rem_indfail	223274_at	down
TCF19	TCF19	CHR_HSCHR6_MHC_MCF_CTG1	31237108	31242737	ENSG00000224472	223274_at	1.49952	6.91363	3.65231	0.00109267	0.0950887	-0.789818	Rem_indfail	223274_at	down
TCF19	TCF19	CHR_HSCHR6_MHC_DBB_CTG1	31152269	31157938	ENSG00000233890	223274_at	1.49952	6.91363	3.65231	0.00109267	0.0950887	-0.789818	Rem_indfail	223274_at	down
TPX2	TPX2	20	31739271	31801805	ENSG00000088325	210052_s_at	1.79822	7.92412	3.65323	0.00109003	0.0950887	-0.787658	Rem_indfail	210052_s_at	down
BCL2L2	BCL2L2	14	23298790	23311751	ENSG00000129473	209311_at	-1.51996	5.14343	-3.65052	0.00109778	0.0952715	-0.793996	Rem_indfail	209311_at	up
MAP2K6	MAP2K6	17	69414697	69553865	ENSG00000108984	205698_s_at	0.947294	6.38546	3.64975	0.00109998	0.0953111	-0.795788	Rem_indfail	205698_s_at	down
CPNE3	CPNE3	8	86514435	86561498	ENSG00000085719	202118_s_at	1.24922	6.49843	3.64816	0.00110452	0.0955531	-0.799475	Rem_indfail	202118_s_at	down
NUDT11	NUDT11	X	51490011	51496592	ENSG00000196368	219855_at	2.95969	6.29357	3.64732	0.00110695	0.0956119	-0.80144	Rem_indfail	219855_at	down
SNTB2	SNTB2	CHR_HSCHR16_2_CTG3_1	69187122	69187739	ENSG00000260873	205315_s_at	0.833086	5.5022	3.6461	0.00111047	0.0956399	-0.804288	Rem_indfail	205315_s_at	down
SNTB2	SNTB2	16	69187147	69309052	ENSG00000168807	205315_s_at	0.833086	5.5022	3.6461	0.00111047	0.0956399	-0.804288	Rem_indfail	205315_s_at	down
TMPO	TMPO	12	98515579	98550351	ENSG00000120802	224944_at	1.5421	9.23651	3.646	0.00111077	0.0956399	-0.804526	Rem_indfail	224944_at	down
ACOT7	ACOT7	1	6264269	6393767	ENSG00000097021	208002_s_at	1.49572	7.68462	3.64193	0.0011226	0.095787	-0.814011	Rem_indfail	208002_s_at	down
CKS2	CKS2	9	89311195	89316703	ENSG00000123975	204170_s_at	1.63269	9.5259	3.64219	0.00112184	0.095787	-0.813398	Rem_indfail	204170_s_at	down
GPT2	GPT2	16	46884362	46931289	ENSG00000166123	224839_s_at	-0.593421	4.20731	-3.64201	0.00112236	0.095787	-0.813816	Rem_indfail	224839_s_at	up
HIPK1	HIPK1	1	113929324	113977869	ENSG00000163349	212291_at	-1.08323	7.96684	-3.64021	0.00112762	0.095787	-0.818	Rem_indfail	212291_at	up
PCNX2	PCNX2	1	232983435	233295725	ENSG00000135749	229202_at	1.6663	6.44017	3.64079	0.00112592	0.095787	-0.81665	Rem_indfail	229202_at	down
PTTG1	PTTG1	5	160421855	160428739	ENSG00000164611	203554_x_at	0.969159	9.2824	3.64	0.00112825	0.095787	-0.818497	Rem_indfail	203554_x_at	down
SMC2	SMC2	9	104094260	104141419	ENSG00000136824	213253_at	1.29466	5.83134	3.64099	0.00112533	0.095787	-0.816183	Rem_indfail	213253_at	down
TET1	TET1	10	68560337	68694487	ENSG00000138336	228906_at	0.873852	4.72744	3.64432	0.00111563	0.095787	-0.808433	Rem_indfail	228906_at	down
TFE3	TFE3	X	49028726	49043410	ENSG00000068323	212457_at	-0.853528	7.57076	-3.64102	0.00112527	0.095787	-0.816131	Rem_indfail	212457_at	up
NPC1	NPC1	18	23506184	23586506	ENSG00000141458	238568_s_at	-0.463714	3.73756	-3.63497	0.00114312	0.0968996	-0.830219	Rem_indfail	238568_s_at	up
C12orf45	NA	NA	NA	NA	NA	226349_at	0.534022	7.51674	3.63406	0.00114583	0.0969791	-0.832339	Rem_indfail	226349_at	down
MAP7D3	MAP7D3	X	136213220	136256482	ENSG00000129680	219626_at	0.570275	4.77698	3.63302	0.00114894	0.0970914	-0.834759	Rem_indfail	219626_at	down
STARD3NL	STARD3NL	7	38178245	38230670	ENSG00000010270	223065_s_at	-1.46582	8.06535	-3.62943	0.0011597	0.0978501	-0.843106	Rem_indfail	223065_s_at	up
ZG16B	ZG16B	CHR_HSCHR16_5_CTG1	2830169	2839582	ENSG00000283056	228058_at	-0.394693	3.92539	-3.62661	0.00116825	0.0984191	-0.849673	Rem_indfail	228058_at	up
ZG16B	ZG16B	16	2830253	2839585	ENSG00000162078	228058_at	-0.394693	3.92539	-3.62661	0.00116825	0.0984191	-0.849673	Rem_indfail	228058_at	up
DAPP1	DAPP1	4	99816827	99870190	ENSG00000070190	222858_s_at	-0.932168	4.97983	-3.62382	0.00117676	0.098984	-0.856171	Rem_indfail	222858_s_at	up
CTCF	CTCF	16	67562467	67639177	ENSG00000102974	202521_at	0.676453	8.67198	3.62042	0.00118719	0.099675	-0.86406	Rem_indfail	202521_at	down
SLC45A3	SLC45A3	1	205657851	205680509	ENSG00000158715	228696_at	-0.617652	4.45169	-3.61996	0.00118863	0.099675	-0.865144	Rem_indfail	228696_at	up
MND1	MND1	4	153344649	153415118	ENSG00000121211	223700_at	1.78373	5.83673	3.6191	0.00119129	0.0997315	-0.867148	Rem_indfail	223700_at	down
STK24-AS1	STK24-AS1	13	98577244	98578830	ENSG00000224418	232839_at	-0.213061	2.79209	-3.61856	0.00119295	0.0997315	-0.868391	Rem_indfail	232839_at	up
CHAF1B	CHAF1B	21	36385392	36419015	ENSG00000159259	204775_at	0.967964	6.4302	3.61247	0.00121199	0.101169	-0.882561	Rem_indfail	204775_at	down
GOLGA8N	GOLGA8N	CHR_HSCHR15_6_CTG8	32124112	32137984	ENSG00000283589	213737_x_at	-2.44637	9.08306	-3.61169	0.00121444	0.101219	-0.884366	Rem_indfail	213737_x_at	up
GOLGA8N	GOLGA8N	15	32593456	32607310	ENSG00000232653	213737_x_at	-2.44637	9.08306	-3.61169	0.00121444	0.101219	-0.884366	Rem_indfail	213737_x_at	up
POU2AF1	POU2AF1	11	111352255	111455630	ENSG00000110777	205267_at	1.71614	6.29952	3.61073	0.00121748	0.101317	-0.886598	Rem_indfail	205267_at	down
ECT2	ECT2	3	172750682	172821474	ENSG00000114346	234992_x_at	0.779818	4.34264	3.608	0.00122613	0.101882	-0.892932	Rem_indfail	234992_x_at	down
ANKRD28	ANKRD28	3	15667236	15859771	ENSG00000206560	1561079_at	-1.40568	4.92902	-3.60571	0.00123346	0.102181	-0.898263	Rem_indfail	1561079_at	up
LZTS2	LZTS2	10	100996618	101007836	ENSG00000107816	1555881_s_at	-0.708196	5.08555	-3.60628	0.00123164	0.102181	-0.89694	Rem_indfail	1555881_s_at	up
PTPN6	PTPN6	12	6946468	6961316	ENSG00000111679	206687_s_at	1.01124	8.85982	3.60494	0.00123592	0.10223	-0.900044	Rem_indfail	206687_s_at	down
ABCA2	ABCA2	9	137007234	137028915	ENSG00000107331	210100_s_at	-0.47451	4.72524	-3.60274	0.00124299	0.102492	-0.905149	Rem_indfail	210100_s_at	up
ADCK2	ADCK2	7	140672945	140696261	ENSG00000133597	44120_at	0.803897	6.71747	3.60223	0.00124463	0.102492	-0.906326	Rem_indfail	44120_at	down
NA	NA	NA	NA	NA	NA	204908_s_at	-1.44536	6.49118	-3.60221	0.00124472	0.102492	-0.906389	Rem_indfail	NA	up
AEBP1	AEBP1	7	44104345	44114562	ENSG00000106624	201792_at	1.29716	7.89195	3.59991	0.00125215	0.1028	-0.911717	Rem_indfail	201792_at	down
AKT2	AKT2	19	40230317	40285536	ENSG00000105221	226156_at	-0.767294	6.86153	-3.59791	0.00125869	0.1028	-0.916375	Rem_indfail	226156_at	up
ATP8A2	ATP8A2	13	25371974	26025851	ENSG00000132932	219660_s_at	1.20361	5.07997	3.59826	0.00125753	0.1028	-0.915546	Rem_indfail	219660_s_at	down
CCND2	CCND2	12	4269771	4305353	ENSG00000118971	231259_s_at	-0.51006	3.78032	-3.59767	0.00125946	0.1028	-0.916922	Rem_indfail	231259_s_at	up
MTA3	MTA3	2	42494569	42756947	ENSG00000057935	226852_at	0.903137	4.77845	3.59759	0.00125974	0.1028	-0.917117	Rem_indfail	226852_at	down
NSD2	NSD2	4	1871393	1982207	ENSG00000109685	209053_s_at	1.18978	6.82433	3.59776	0.00125917	0.1028	-0.916713	Rem_indfail	209053_s_at	down
NA	NA	NA	NA	NA	NA	1568907_at	-0.432097	4.09499	-3.59681	0.00126226	0.102853	-0.918909	Rem_indfail	NA	up
ANXA2P2	ANXA2P2	9	33624274	33625293	ENSG00000231991	208816_x_at	1.40519	7.84704	3.59577	0.0012657	0.102979	-0.921339	Rem_indfail	208816_x_at	down
MFHAS1	MFHAS1	8	8783354	8893630	ENSG00000147324	213457_at	1.98348	7.17073	3.59402	0.00127145	0.103044	-0.925393	Rem_indfail	213457_at	down
MFHAS1	MFHAS1	CHR_HG76_PATCH	11063643	11170702	ENSG00000285022	213457_at	1.98348	7.17073	3.59402	0.00127145	0.103044	-0.925393	Rem_indfail	213457_at	down
PAFAH1B3	PAFAH1B3	19	42297033	42303546	ENSG00000079462	203228_at	0.872588	8.3062	3.594	0.00127152	0.103044	-0.92544	Rem_indfail	203228_at	down
PKIA	PKIA	8	78516340	78605267	ENSG00000171033	226864_at	1.9506	4.82415	3.59336	0.00127362	0.103044	-0.926919	Rem_indfail	226864_at	down
SPCS2	SPCS2	11	74949261	74979033	ENSG00000118363	243570_at	-0.614111	3.7379	-3.59324	0.00127404	0.103044	-0.92721	Rem_indfail	243570_at	up
NA	NA	NA	NA	NA	NA	230610_at	-0.390791	3.41313	-3.59199	0.00127816	0.103225	-0.9301	Rem_indfail	NA	up
CALHM6	CALHM6	6	116461370	116463771	ENSG00000188820	229391_s_at	-2.45276	7.4664	-3.5894	0.0012868	0.103251	-0.936124	Rem_indfail	229391_s_at	up
DENND5A	DENND5A	11	9138825	9265959	ENSG00000184014	212561_at	-2.23745	7.56361	-3.58746	0.00129327	0.103251	-0.94061	Rem_indfail	212561_at	up
DSN1	DSN1	20	36751791	36773818	ENSG00000149636	219512_at	0.829631	5.63084	3.58861	0.00128943	0.103251	-0.937949	Rem_indfail	219512_at	down
GTSE1	GTSE1	22	46296870	46330810	ENSG00000075218	204318_s_at	1.59166	5.92929	3.58853	0.00128968	0.103251	-0.938125	Rem_indfail	204318_s_at	down
HIPK1	HIPK1	1	113929324	113977869	ENSG00000163349	1552516_a_at	-1.19456	6.0535	-3.59023	0.001284	0.103251	-0.934176	Rem_indfail	1552516_a_at	up
IPP	IPP	1	45694324	45750653	ENSG00000197429	1554740_a_at	0.64072	4.0468	3.58956	0.00128625	0.103251	-0.935741	Rem_indfail	1554740_a_at	down
MYO15B	MYO15B	17	75587800	75626849	ENSG00000266714	227743_at	-0.711316	5.59256	-3.58656	0.00129629	0.103251	-0.942694	Rem_indfail	227743_at	up
PCBD2	PCBD2	5	134905120	135007959	ENSG00000132570	1554894_a_at	0.740276	4.6673	3.58624	0.00129736	0.103251	-0.943433	Rem_indfail	1554894_a_at	down
NA	NA	NA	NA	NA	NA	200689_x_at	-0.245318	13.1141	-3.58753	0.00129304	0.103251	-0.940453	Rem_indfail	NA	up
NA	NA	NA	NA	NA	NA	239317_at	-0.749818	3.61518	-3.58727	0.0012939	0.103251	-0.941046	Rem_indfail	NA	up
BSDC1	BSDC1	1	32364633	32394731	ENSG00000160058	222200_s_at	-0.730267	6.8504	-3.58467	0.00130265	0.103371	-0.947074	Rem_indfail	222200_s_at	up
TCFL5	TCFL5	20	62841005	62861822	ENSG00000101190	204849_at	1.6825	7.28326	3.58485	0.00130204	0.103371	-0.946655	Rem_indfail	204849_at	down
EPG5	EPG5	18	45847609	45967329	ENSG00000152223	228453_at	-0.579131	3.6522	-3.58261	0.00130963	0.103774	-0.95185	Rem_indfail	228453_at	up
CTNNAL1	CTNNAL1	9	108942569	109013522	ENSG00000119326	202468_s_at	1.49189	6.90094	3.57956	0.00132005	0.104448	-0.958937	Rem_indfail	202468_s_at	down
GINS3	GINS3	16	58295080	58406147	ENSG00000181938	45633_at	0.976793	4.79082	3.57872	0.00132291	0.104523	-0.960868	Rem_indfail	45633_at	down
NA	NA	NA	NA	NA	NA	46270_at	-1.06437	6.58317	-3.57631	0.00133121	0.105027	-0.966463	Rem_indfail	NA	up
RESF1	RESF1	12	31959370	31993107	ENSG00000174718	218614_at	0.985232	6.87132	3.57571	0.00133329	0.10504	-0.967856	Rem_indfail	218614_at	down
SORL1	SORL1	11	121452314	121633763	ENSG00000137642	203509_at	-1.42898	8.62509	-3.5742	0.00133851	0.105299	-0.971351	Rem_indfail	203509_at	up
CASP9	CASP9	1	15490832	15526534	ENSG00000132906	210775_x_at	-0.56099	5.31164	-3.57104	0.00134952	0.105408	-0.978674	Rem_indfail	210775_x_at	up
ERV3-2	NA	NA	NA	NA	NA	222139_at	-1.03491	3.30763	-3.57286	0.00134316	0.105408	-0.974452	Rem_indfail	222139_at	up
PPP1CC	PPP1CC	12	110719680	110742939	ENSG00000186298	200726_at	0.572378	10.5503	3.57225	0.00134527	0.105408	-0.975856	Rem_indfail	200726_at	down
UBE2V2	UBE2V2	8	48008415	48064708	ENSG00000169139	230411_at	0.867097	4.18042	3.57147	0.00134801	0.105408	-0.977672	Rem_indfail	230411_at	down
ZBTB8A	ZBTB8A	1	32539427	32605941	ENSG00000160062	235142_at	-1.37145	8.49292	-3.57103	0.00134953	0.105408	-0.978678	Rem_indfail	235142_at	up
IPP	IPP	1	45694324	45750653	ENSG00000197429	219843_at	0.6881	4.72166	3.57045	0.00135158	0.105418	-0.980038	Rem_indfail	219843_at	down
FAM30A	FAM30A	14	105880002	105932642	ENSG00000226777	220377_at	-1.805	6.86619	-3.56804	0.00136003	0.105926	-0.985611	Rem_indfail	220377_at	up
FAM30A	FAM30A	CHR_HSCHR14_3_CTG1	105918750	105933413	ENSG00000277059	220377_at	-1.805	6.86619	-3.56804	0.00136003	0.105926	-0.985611	Rem_indfail	220377_at	up
NCAPD2	NCAPD2	12	6493356	6531955	ENSG00000010292	201774_s_at	1.42668	6.34958	3.56589	0.00136762	0.106365	-0.990583	Rem_indfail	201774_s_at	down
PLEK	PLEK	2	68365282	68397453	ENSG00000115956	203471_s_at	-1.12928	6.08926	-3.56366	0.00137553	0.106828	-0.99574	Rem_indfail	203471_s_at	up
CDT1	CDT1	16	88803789	88809258	ENSG00000167513	209832_s_at	1.11915	6.7841	3.56174	0.0013824	0.10721	-1.00019	Rem_indfail	209832_s_at	down
RIN3	RIN3	14	92513781	92688994	ENSG00000100599	219457_s_at	-1.00408	7.20819	-3.56063	0.00138639	0.107366	-1.00276	Rem_indfail	219457_s_at	up
ITM2C	ITM2C	2	230864639	230879248	ENSG00000135916	221004_s_at	-1.10043	9.06085	-3.55859	0.00139371	0.107781	-1.00747	Rem_indfail	221004_s_at	up
MAST4	MAST4	5	66596380	67169593	ENSG00000069020	210958_s_at	-0.717719	5.94569	-3.55714	0.00139898	0.108036	-1.01085	Rem_indfail	210958_s_at	up
GLRX	GLRX	5	95751319	95822726	ENSG00000173221	209276_s_at	0.966346	8.73555	3.55518	0.0014061	0.108378	-1.01538	Rem_indfail	209276_s_at	down
KRT7	KRT7	12	52232520	52252186	ENSG00000135480	1558394_s_at	-0.209348	2.81845	-3.55482	0.00140738	0.108378	-1.01619	Rem_indfail	1558394_s_at	up
ARL4C	ARL4C	2	234493041	234497081	ENSG00000188042	202206_at	1.11506	9.53973	3.5525	0.00141586	0.108544	-1.02157	Rem_indfail	202206_at	down
DLL1	DLL1	6	170282206	170306565	ENSG00000198719	224215_s_at	-1.15552	3.60217	-3.55206	0.00141748	0.108544	-1.02259	Rem_indfail	224215_s_at	up
DLL1	DLL1	CHR_HSCHR6_1_CTG5	170282206	170306565	ENSG00000275555	224215_s_at	-1.15552	3.60217	-3.55206	0.00141748	0.108544	-1.02259	Rem_indfail	224215_s_at	up
EXOG	EXOG	3	38496127	38542161	ENSG00000157036	205521_at	0.659908	4.89312	3.55238	0.00141629	0.108544	-1.02184	Rem_indfail	205521_at	down
MRPS15	MRPS15	1	36455718	36464384	ENSG00000116898	226296_s_at	0.633616	10.2876	3.55212	0.00141726	0.108544	-1.02245	Rem_indfail	226296_s_at	down
CD3E	CD3E	11	118304730	118316175	ENSG00000198851	205456_at	1.0819	9.51117	3.54925	0.00142782	0.108743	-1.02908	Rem_indfail	205456_at	down
FABP5	FABP5	8	81280536	81284777	ENSG00000164687	202345_s_at	1.49993	9.29843	3.54947	0.00142701	0.108743	-1.02857	Rem_indfail	202345_s_at	down
KLF3	KLF3	4	38664197	38701517	ENSG00000109787	225140_at	-1.42391	3.74471	-3.55015	0.0014245	0.108743	-1.027	Rem_indfail	225140_at	up
SQOR	SQOR	15	45631148	45691281	ENSG00000137767	217995_at	1.01394	8.23242	3.54919	0.00142803	0.108743	-1.02921	Rem_indfail	217995_at	down
NA	NA	NA	NA	NA	NA	226382_at	1.61872	6.5873	3.54864	0.00143008	0.108747	-1.03049	Rem_indfail	NA	down
CPT2	CPT2	1	53196792	53214197	ENSG00000157184	204264_at	0.815825	4.19148	3.54657	0.00143776	0.108878	-1.03528	Rem_indfail	204264_at	down
LATS2	LATS2	13	20973036	21061586	ENSG00000150457	223379_s_at	-0.602558	5.37486	-3.5474	0.00143468	0.108878	-1.03336	Rem_indfail	223379_s_at	up
NA	NA	NA	NA	NA	NA	235392_at	0.532772	3.3519	3.54681	0.00143686	0.108878	-1.03472	Rem_indfail	NA	down
CDCA2	CDCA2	8	25459199	25507911	ENSG00000184661	226661_at	1.33	5.81412	3.54075	0.00145953	0.109327	-1.04871	Rem_indfail	226661_at	down
GSN	GSN	9	121207794	121332843	ENSG00000148180	214040_s_at	-0.508898	5.29022	-3.54204	0.00145469	0.109327	-1.04574	Rem_indfail	214040_s_at	up
IDS	IDS	X	149476988	149521096	ENSG00000010404	202439_s_at	-0.922203	5.12685	-3.54071	0.0014597	0.109327	-1.04881	Rem_indfail	202439_s_at	up
NFAT5	NFAT5	16	69565094	69704666	ENSG00000102908	224984_at	-1.02383	7.02981	-3.543	0.00145108	0.109327	-1.04352	Rem_indfail	224984_at	up
TLN1	TLN1	9	35696948	35732195	ENSG00000137076	236132_at	-0.904865	5.38352	-3.54093	0.00145887	0.109327	-1.0483	Rem_indfail	236132_at	up
UBASH3A	UBASH3A	21	42403447	42447684	ENSG00000160185	220418_at	1.41271	6.35342	3.54197	0.00145495	0.109327	-1.0459	Rem_indfail	220418_at	down
UBTF	UBTF	17	44205033	44221626	ENSG00000108312	1558215_s_at	0.94686	5.64143	3.5417	0.00145598	0.109327	-1.04653	Rem_indfail	1558215_s_at	down
WAC	WAC	10	28532493	28623112	ENSG00000095787	222389_s_at	-0.613166	9.65844	-3.5431	0.00145069	0.109327	-1.04328	Rem_indfail	222389_s_at	up
SMIM3	SMIM3	5	150778757	150796734	ENSG00000256235	223276_at	-1.74134	7.58039	-3.53869	0.00146735	0.109476	-1.05348	Rem_indfail	223276_at	up
NA	NA	NA	NA	NA	NA	241788_x_at	-0.515612	3.79345	-3.53935	0.00146484	0.109476	-1.05195	Rem_indfail	NA	up
NA	NA	NA	NA	NA	NA	208284_x_at	-0.515111	5.34937	-3.5386	0.00146768	0.109476	-1.05368	Rem_indfail	NA	up
AS3MT	AS3MT	10	102869470	102901899	ENSG00000214435	223652_at	1.04776	4.57411	3.53461	0.00148289	0.109833	-1.06289	Rem_indfail	223652_at	down
ATAD2	ATAD2	8	123319850	123416350	ENSG00000156802	218782_s_at	1.33812	6.63474	3.5353	0.00148025	0.109833	-1.06131	Rem_indfail	218782_s_at	down
COPS6	COPS6	7	100088969	100092187	ENSG00000168090	213504_at	1.0006	6.80154	3.53441	0.00148366	0.109833	-1.06336	Rem_indfail	213504_at	down
GINS3	GINS3	16	58295080	58406147	ENSG00000181938	218719_s_at	0.995182	5.84178	3.53366	0.00148654	0.109833	-1.06509	Rem_indfail	218719_s_at	down
HERPUD2	HERPUD2	7	35632659	35697459	ENSG00000122557	1552628_a_at	-0.732788	8.44058	-3.53547	0.0014796	0.109833	-1.06091	Rem_indfail	1552628_a_at	up
RBM6	RBM6	3	49940007	50100045	ENSG00000004534	228030_at	-1.12956	6.18641	-3.53447	0.00148345	0.109833	-1.06323	Rem_indfail	228030_at	up
TOP2A	TOP2A	17	40388525	40417896	ENSG00000131747	201291_s_at	2.42081	7.42567	3.53378	0.00148608	0.109833	-1.06481	Rem_indfail	201291_s_at	down
NCOA3	NCOA3	20	47501887	47656877	ENSG00000124151	207700_s_at	-1.16833	6.04709	-3.53148	0.00149494	0.110156	-1.07012	Rem_indfail	207700_s_at	up
SFXN2	SFXN2	10	102714538	102743492	ENSG00000156398	227560_at	0.971358	6.93113	3.53181	0.00149365	0.110156	-1.06936	Rem_indfail	227560_at	down
NA	NA	NA	NA	NA	NA	207434_s_at	2.83609	8.61887	3.52699	0.00151237	0.11129	-1.08048	Rem_indfail	NA	down
NA	NA	NA	NA	NA	NA	243170_at	-0.359684	2.88024	-3.52535	0.00151877	0.111611	-1.08425	Rem_indfail	NA	up
GAB1	GAB1	4	143336762	143474568	ENSG00000109458	226002_at	-0.503612	2.90446	-3.5158	0.00155671	0.114246	-1.10629	Rem_indfail	226002_at	up
SPI1	SPI1	11	47354860	47378547	ENSG00000066336	205312_at	-0.698556	4.63708	-3.51143	0.00157434	0.115385	-1.11634	Rem_indfail	205312_at	up
CD82	CD82	11	44564427	44620358	ENSG00000085117	203904_x_at	-0.738672	8.64478	-3.51091	0.00157647	0.115386	-1.11755	Rem_indfail	203904_x_at	up
RAB5C	RAB5C	17	42124978	42155044	ENSG00000108774	201156_s_at	-0.73496	7.39209	-3.51029	0.00157899	0.115416	-1.11898	Rem_indfail	201156_s_at	up
ATM	ATM	11	108223044	108369102	ENSG00000149311	212672_at	0.913698	5.74712	3.50751	0.00159035	0.11545	-1.12538	Rem_indfail	212672_at	down
E2F2	E2F2	CHR_HSCHR1_4_CTG3	23513902	23538697	ENSG00000282899	235582_at	0.620565	4.74109	3.50734	0.00159104	0.11545	-1.12577	Rem_indfail	235582_at	down
E2F2	E2F2	1	23506438	23531233	ENSG00000007968	235582_at	0.620565	4.74109	3.50734	0.00159104	0.11545	-1.12577	Rem_indfail	235582_at	down
FGFR4	FGFR4	5	177086905	177098144	ENSG00000160867	204579_at	-0.326181	3.78713	-3.50919	0.00158346	0.11545	-1.1215	Rem_indfail	204579_at	up
LSM4	LSM4	19	18306236	18323112	ENSG00000130520	202737_s_at	0.82443	9.46451	3.50708	0.00159212	0.11545	-1.12637	Rem_indfail	202737_s_at	down
PLK4	PLK4	4	127880893	127899224	ENSG00000142731	204887_s_at	1.25137	6.49977	3.50858	0.00158594	0.11545	-1.1229	Rem_indfail	204887_s_at	down
SMARCA4	SMARCA4	19	10960932	11079426	ENSG00000127616	215714_s_at	0.769395	8.33805	3.5073	0.0015912	0.11545	-1.12586	Rem_indfail	215714_s_at	down
AKAP1	AKAP1	17	57085092	57121346	ENSG00000121057	201675_at	1.27341	6.24085	3.50271	0.00161015	0.115508	-1.13643	Rem_indfail	201675_at	down
ARHGAP29	ARHGAP29	1	94148988	94275068	ENSG00000137962	203910_at	2.54358	4.91923	3.50412	0.00160429	0.115508	-1.13317	Rem_indfail	203910_at	down
ATP1B1	ATP1B1	1	169105697	169310992	ENSG00000143153	201242_s_at	-2.34092	6.64006	-3.50473	0.00160177	0.115508	-1.13177	Rem_indfail	201242_s_at	up
ATP6V0B	ATP6V0B	1	43974487	43978295	ENSG00000117410	200078_s_at	-0.69312	8.96974	-3.50521	0.00159981	0.115508	-1.13067	Rem_indfail	200078_s_at	up
CENPBD1P1	CENPBD1P1	19	58573503	58605223	ENSG00000213753	218624_s_at	-0.632461	5.64267	-3.50573	0.00159764	0.115508	-1.12947	Rem_indfail	218624_s_at	up
LMNB1	LMNB1	5	126776623	126837020	ENSG00000113368	203276_at	1.40997	6.92302	3.50348	0.00160694	0.115508	-1.13464	Rem_indfail	203276_at	down
LRP5L	LRP5L	22	25351418	25405377	ENSG00000100068	214873_at	-1.08214	5.11407	-3.50205	0.00161289	0.115508	-1.13795	Rem_indfail	214873_at	up
PIN4	PIN4	X	72181353	72302926	ENSG00000102309	214224_s_at	1.25223	7.7931	3.50165	0.00161457	0.115508	-1.13887	Rem_indfail	214224_s_at	down
ZMAT2	ZMAT2	5	140698680	140706686	ENSG00000146007	224782_at	0.678962	8.08227	3.50171	0.00161429	0.115508	-1.13872	Rem_indfail	224782_at	down
NA	NA	NA	NA	NA	NA	237246_at	0.899065	3.81258	3.50126	0.00161617	0.115508	-1.13976	Rem_indfail	NA	down
NA	NA	NA	NA	NA	NA	243590_at	-0.32286	4.13028	-3.50335	0.00160749	0.115508	-1.13495	Rem_indfail	NA	up
SPC24	SPC24	19	11131520	11155807	ENSG00000161888	235572_at	0.986298	6.31147	3.50037	0.0016199	0.115624	-1.14182	Rem_indfail	235572_at	down
MGAT4B	MGAT4B	5	179797597	179806952	ENSG00000161013	220189_s_at	-0.578419	6.23462	-3.49959	0.00162316	0.115706	-1.14361	Rem_indfail	220189_s_at	up
MGAT4B	MGAT4B	CHR_HG30_PATCH	179798463	179807814	ENSG00000284501	220189_s_at	-0.578419	6.23462	-3.49959	0.00162316	0.115706	-1.14361	Rem_indfail	220189_s_at	up
CAMTA1	CAMTA1	1	6785454	7769706	ENSG00000171735	227328_at	-0.997366	6.51881	-3.49531	0.00164115	0.116684	-1.15345	Rem_indfail	227328_at	up
LOC150051	NA	NA	NA	NA	NA	1556344_at	0.995903	4.55258	3.49563	0.0016398	0.116684	-1.15272	Rem_indfail	1556344_at	down
NA	NA	NA	NA	NA	NA	216813_at	-0.907559	3.70976	-3.49346	0.00164901	0.11709	-1.15772	Rem_indfail	NA	up
BIRC5	BIRC5	17	78214186	78225636	ENSG00000089685	202094_at	1.56853	5.55589	3.49272	0.00165213	0.11716	-1.15941	Rem_indfail	202094_at	down
PTCD2	PTCD2	5	72320367	72368395	ENSG00000049883	1555910_at	0.639967	3.95351	3.49147	0.00165746	0.117386	-1.16228	Rem_indfail	1555910_at	down
ENO2	ENO2	12	6913745	6923698	ENSG00000111674	201313_at	1.51777	6.69808	3.48955	0.00166567	0.117766	-1.16669	Rem_indfail	201313_at	down
KCNA3	KCNA3	1	110672465	110674940	ENSG00000177272	207237_at	0.921925	5.33595	3.48921	0.00166714	0.117766	-1.16748	Rem_indfail	207237_at	down
CDPF1	CDPF1	22	46244011	46250311	ENSG00000205643	227590_at	0.802498	5.28401	3.48824	0.00167129	0.117907	-1.1697	Rem_indfail	227590_at	down
PRUNE2	PRUNE2	9	76611376	76906114	ENSG00000106772	212806_at	0.594948	3.49439	3.48721	0.00167574	0.118068	-1.17207	Rem_indfail	212806_at	down
VAT1	VAT1	17	43014607	43025123	ENSG00000108828	208626_s_at	1.12205	9.57797	3.48668	0.00167802	0.118077	-1.17328	Rem_indfail	208626_s_at	down
ABCC2	ABCC2	10	99782640	99852594	ENSG00000023839	206155_at	-0.400555	3.61779	-3.48548	0.00168325	0.118281	-1.17606	Rem_indfail	206155_at	up
GTF2A1	GTF2A1	14	81175452	81221377	ENSG00000165417	225433_at	1.06469	5.94337	3.48501	0.00168524	0.118281	-1.17712	Rem_indfail	225433_at	down
BRWD3	BRWD3	X	80669503	80809877	ENSG00000165288	1553252_a_at	-0.553166	4.04226	-3.48104	0.00170255	0.118495	-1.18624	Rem_indfail	1553252_a_at	up
CYP2E1	CYP2E1	10	133520406	133561220	ENSG00000130649	209976_s_at	-0.499102	3.73515	-3.48004	0.00170695	0.118495	-1.18854	Rem_indfail	209976_s_at	up
FAT1	FAT1	4	186587794	186726722	ENSG00000083857	201579_at	3.31613	6.68202	3.47982	0.00170793	0.118495	-1.18905	Rem_indfail	201579_at	down
FBRS	FBRS	16	30658431	30670810	ENSG00000156860	242217_s_at	-0.52953	6.10518	-3.48236	0.00169682	0.118495	-1.18323	Rem_indfail	242217_s_at	up
HOXA3	HOXA3	7	27106184	27152583	ENSG00000105997	208604_s_at	-0.425116	5.41149	-3.47938	0.00170989	0.118495	-1.19007	Rem_indfail	208604_s_at	up
INTS13	INTS13	12	26905181	26938326	ENSG00000064102	221652_s_at	-0.959085	7.50838	-3.48074	0.00170387	0.118495	-1.18693	Rem_indfail	221652_s_at	up
PLEKHG4	PLEKHG4	16	67277510	67289499	ENSG00000196155	228171_s_at	1.12941	6.0781	3.48261	0.0016957	0.118495	-1.18264	Rem_indfail	228171_s_at	down
RFC5	RFC5	12	118013588	118033130	ENSG00000111445	203209_at	1.33706	7.23183	3.47966	0.00170864	0.118495	-1.18942	Rem_indfail	203209_at	down
TBC1D1	TBC1D1	4	37891084	38139175	ENSG00000065882	212350_at	0.635809	7.40818	3.47887	0.00171213	0.118495	-1.19125	Rem_indfail	212350_at	down
NA	NA	NA	NA	NA	NA	1566232_at	-0.422079	4.57259	-3.48342	0.00169216	0.118495	-1.18077	Rem_indfail	NA	up
NA	NA	NA	NA	NA	NA	238507_at	-0.774566	4.41469	-3.47922	0.00171058	0.118495	-1.19044	Rem_indfail	NA	up
CHURC1	CHURC1	14	64914361	64944591	ENSG00000258289	233268_s_at	0.747466	8.81811	3.47811	0.00171547	0.118575	-1.19298	Rem_indfail	233268_s_at	down
CD34	CD34	1	207880972	207911402	ENSG00000174059	209543_s_at	-1.70778	6.22248	-3.47652	0.00172247	0.118816	-1.19662	Rem_indfail	209543_s_at	up
H2AX	H2AX	11	119093874	119095465	ENSG00000188486	205436_s_at	1.28677	8.72651	3.47634	0.0017233	0.118816	-1.19705	Rem_indfail	205436_s_at	down
AKIP1	AKIP1	11	8911139	8920084	ENSG00000166452	219953_s_at	0.776465	6.44986	3.46762	0.00176238	0.12034	-1.21706	Rem_indfail	219953_s_at	down
BLMH	BLMH	17	30248203	30292056	ENSG00000108578	202179_at	0.891422	7.69981	3.46918	0.00175534	0.12034	-1.21349	Rem_indfail	202179_at	down
MAST4	MAST4	5	66596380	67169593	ENSG00000069020	40016_g_at	-0.997132	6.79853	-3.46723	0.00176413	0.12034	-1.21794	Rem_indfail	40016_g_at	up
MBP	MBP	18	76978827	77133683	ENSG00000197971	225407_at	-1.07715	5.52446	-3.46739	0.0017634	0.12034	-1.21757	Rem_indfail	225407_at	up
RAB15	RAB15	14	64945814	64973226	ENSG00000139998	221810_at	1.04725	6.68932	3.4702	0.0017507	0.12034	-1.21113	Rem_indfail	221810_at	down
RERE	RERE	1	8352397	8848921	ENSG00000142599	200939_s_at	-0.268119	3.03863	-3.46988	0.00175218	0.12034	-1.21188	Rem_indfail	200939_s_at	up
TFEC	TFEC	7	115935148	116159896	ENSG00000105967	206715_at	-1.7599	3.32251	-3.469	0.00175615	0.12034	-1.2139	Rem_indfail	206715_at	up
TFPI	TFPI	2	187464230	187565760	ENSG00000003436	210665_at	-2.31308	5.25096	-3.4687	0.00175747	0.12034	-1.21457	Rem_indfail	210665_at	up
NA	NA	NA	NA	NA	NA	211345_x_at	-0.237815	13.1521	-3.4669	0.00176562	0.12034	-1.2187	Rem_indfail	NA	up
NA	NA	NA	NA	NA	NA	239966_at	-0.651674	3.50395	-3.46651	0.00176741	0.12034	-1.2196	Rem_indfail	NA	up
TRH	TRH	3	129974688	129977935	ENSG00000170893	206622_at	-0.955899	4.67344	-3.46486	0.00177492	0.120619	-1.22338	Rem_indfail	206622_at	up
USPL1	USPL1	13	30617693	30660770	ENSG00000132952	204190_at	-1.00218	7.12442	-3.46464	0.00177592	0.120619	-1.22388	Rem_indfail	204190_at	up
TICRR	TICRR	15	89575469	89631056	ENSG00000140534	230021_at	0.549227	4.48044	3.46409	0.00177843	0.12064	-1.22515	Rem_indfail	230021_at	down
CCDC25	CCDC25	8	27733316	27772653	ENSG00000147419	218125_s_at	0.586204	5.91761	3.46229	0.0017867	0.121051	-1.22929	Rem_indfail	218125_s_at	down
GMNN	GMNN	6	24774931	24786099	ENSG00000112312	218350_s_at	1.4455	8.48498	3.45802	0.00180642	0.122235	-1.23908	Rem_indfail	218350_s_at	down
MCRIP2	MCRIP2	16	636817	648474	ENSG00000172366	225861_at	-1.0271	5.70016	-3.45543	0.00181847	0.122533	-1.24501	Rem_indfail	225861_at	up
NDUFA12	NDUFA12	12	94895297	95003748	ENSG00000184752	223244_s_at	0.666922	10.3278	3.45466	0.00182203	0.122533	-1.24675	Rem_indfail	223244_s_at	down
PPA1	PPA1	10	70202835	70233911	ENSG00000180817	217848_s_at	0.806088	11.1548	3.45492	0.00182086	0.122533	-1.24618	Rem_indfail	217848_s_at	down
RAD51	RAD51	15	40694774	40732340	ENSG00000051180	205024_s_at	1.55739	6.49866	3.4562	0.00181486	0.122533	-1.24323	Rem_indfail	205024_s_at	down
NA	NA	NA	NA	NA	NA	239866_at	-0.492996	3.84595	-3.45546	0.00181832	0.122533	-1.24494	Rem_indfail	NA	up
NCAPG2	NCAPG2	7	158631169	158704804	ENSG00000146918	219588_s_at	1.4637	6.95464	3.45385	0.00182584	0.122612	-1.24862	Rem_indfail	219588_s_at	down
YPEL3	YPEL3	16	30092314	30096915	ENSG00000090238	232077_s_at	-0.890797	4.81248	-3.45346	0.00182769	0.122612	-1.24952	Rem_indfail	232077_s_at	up
MTLN	MTLN	2	110211529	110245420	ENSG00000175701	228614_at	0.891124	4.73715	3.4529	0.00183032	0.122638	-1.2508	Rem_indfail	228614_at	down
CDC6	CDC6	17	40287879	40304657	ENSG00000094804	203968_s_at	1.34614	5.76244	3.45045	0.00184184	0.123175	-1.2564	Rem_indfail	203968_s_at	down
SKA2	SKA2	17	59109857	59155260	ENSG00000182628	225684_at	1.75065	8.01873	3.45024	0.00184284	0.123175	-1.25688	Rem_indfail	225684_at	down
ESPL1	ESPL1	12	53268299	53293638	ENSG00000135476	38158_at	0.783854	6.62349	3.44877	0.00184981	0.123199	-1.26025	Rem_indfail	38158_at	down
NDUFB8	NDUFB8	10	100523740	100530000	ENSG00000166136	201226_at	0.588838	10.0554	3.44874	0.00184996	0.123199	-1.26032	Rem_indfail	201226_at	down
NUSAP1	NUSAP1	15	41320794	41381050	ENSG00000137804	219978_s_at	1.84441	8.04626	3.44967	0.00184556	0.123199	-1.2582	Rem_indfail	219978_s_at	down
CEP78	CEP78	9	78236062	78279690	ENSG00000148019	235919_at	1.89767	5.76929	3.44767	0.00185506	0.1232	-1.26278	Rem_indfail	235919_at	down
HAUS5	HAUS5	19	35612735	35625355	ENSG00000249115	36888_at	0.582932	7.0811	3.4474	0.00185633	0.1232	-1.26339	Rem_indfail	36888_at	down
IRF2BP2	IRF2BP2	1	234604269	234610178	ENSG00000168264	224572_s_at	-0.846614	9.20423	-3.44732	0.00185674	0.1232	-1.26358	Rem_indfail	224572_s_at	up
RAB15	RAB15	14	64945814	64973226	ENSG00000139998	59697_at	1.15478	6.85527	3.44508	0.00186742	0.123759	-1.2687	Rem_indfail	59697_at	down
ACOT7	ACOT7	1	6264269	6393767	ENSG00000097021	215728_s_at	0.815524	5.87775	3.44364	0.00187434	0.123795	-1.272	Rem_indfail	215728_s_at	down
KIF23	KIF23	15	69414246	69448427	ENSG00000137807	244427_at	1.10225	3.88146	3.44235	0.00188055	0.123795	-1.27495	Rem_indfail	244427_at	down
LINC00865	LINC00865	10	89829483	89840863	ENSG00000232229	232239_at	0.684521	5.89323	3.44167	0.00188382	0.123795	-1.2765	Rem_indfail	232239_at	down
NDC80	NDC80	18	2571557	2616635	ENSG00000080986	204162_at	1.54032	6.32742	3.44201	0.00188221	0.123795	-1.27573	Rem_indfail	204162_at	down
TP53INP1	TP53INP1	8	94925972	94949378	ENSG00000164938	244721_at	-0.535213	4.43855	-3.44225	0.00188105	0.123795	-1.27518	Rem_indfail	244721_at	up
XYLT1	XYLT1	16	17101769	17470960	ENSG00000103489	213725_x_at	-2.38941	5.58829	-3.4419	0.00188272	0.123795	-1.27598	Rem_indfail	213725_x_at	up
XYLT1	XYLT1	CHR_HG2263_PATCH	17108698	17259501	ENSG00000285395	213725_x_at	-2.38941	5.58829	-3.4419	0.00188272	0.123795	-1.27598	Rem_indfail	213725_x_at	up
NA	NA	NA	NA	NA	NA	1569607_s_at	1.72098	6.20315	3.44178	0.00188331	0.123795	-1.27626	Rem_indfail	NA	down
HEG1	HEG1	3	124965710	125055997	ENSG00000173706	213069_at	1.12691	5.45215	3.44102	0.00188697	0.123854	-1.27799	Rem_indfail	213069_at	down
ABCA2	ABCA2	9	137007234	137028915	ENSG00000107331	212772_s_at	-0.813199	5.59551	-3.43913	0.00189614	0.124009	-1.28231	Rem_indfail	212772_s_at	up
NMT2	NMT2	10	15102584	15168693	ENSG00000152465	205006_s_at	1.60094	5.33693	3.43956	0.00189408	0.124009	-1.28134	Rem_indfail	205006_s_at	down
NA	NA	NA	NA	NA	NA	235080_at	0.281591	3.99581	3.43939	0.00189486	0.124009	-1.28171	Rem_indfail	NA	down
DHFR	DHFR	5	80626226	80654983	ENSG00000228716	48808_at	1.60187	7.64836	3.4361	0.00191093	0.124725	-1.28924	Rem_indfail	48808_at	down
MAD2L1	MAD2L1	4	120055623	120066858	ENSG00000164109	1554768_a_at	1.62282	7.44455	3.43539	0.00191441	0.124725	-1.29086	Rem_indfail	1554768_a_at	down
SLC15A4	SLC15A4	12	128793194	128823958	ENSG00000139370	225057_at	-1.47517	6.52527	-3.43582	0.00191231	0.124725	-1.28988	Rem_indfail	225057_at	up
SMC2	SMC2	9	104094260	104141419	ENSG00000136824	204240_s_at	1.79282	6.13215	3.43457	0.00191844	0.124725	-1.29274	Rem_indfail	204240_s_at	down
NA	NA	NA	NA	NA	NA	1552937_s_at	0.508819	4.94595	3.43456	0.00191849	0.124725	-1.29276	Rem_indfail	NA	down
BHLHE40	BHLHE40	3	4979437	4985323	ENSG00000134107	201169_s_at	-1.27547	4.59562	-3.43317	0.00192533	0.125021	-1.29594	Rem_indfail	201169_s_at	up
ODC1	ODC1	2	10439968	10448327	ENSG00000115758	200790_at	1.64773	9.84412	3.4326	0.00192818	0.125057	-1.29725	Rem_indfail	200790_at	down
TFDP2	TFDP2	3	141944428	142149544	ENSG00000114126	203589_s_at	1.3063	7.77546	3.42894	0.00194635	0.126086	-1.30561	Rem_indfail	203589_s_at	down
PVRIG	PVRIG	7	100218241	100221490	ENSG00000213413	219812_at	1.4961	8.18756	3.42837	0.00194919	0.126121	-1.30692	Rem_indfail	219812_at	down
SORL1	SORL1	11	121452314	121633763	ENSG00000137642	230707_at	-1.41207	5.41366	-3.42634	0.00195938	0.12648	-1.31156	Rem_indfail	230707_at	up
NA	NA	NA	NA	NA	NA	212746_s_at	-1.22004	6.68495	-3.42666	0.00195773	0.12648	-1.31081	Rem_indfail	NA	up
OGN	OGN	9	92383268	92404696	ENSG00000106809	222722_at	1.8482	5.03578	3.42518	0.00196518	0.126705	-1.3142	Rem_indfail	222722_at	down
ADA2	ADA2	22	17178790	17258235	ENSG00000093072	219505_at	1.36342	8.20081	3.42279	0.00197724	0.127176	-1.31965	Rem_indfail	219505_at	down
FKBP5	FKBP5	6	35573585	35728583	ENSG00000096060	224856_at	1.57551	7.52075	3.42175	0.00198251	0.127176	-1.32203	Rem_indfail	224856_at	down
MBP	MBP	18	76978827	77133683	ENSG00000197971	210136_at	-1.63997	6.0585	-3.4231	0.00197567	0.127176	-1.31894	Rem_indfail	210136_at	up
PRXL2A	PRXL2A	10	80407829	80437115	ENSG00000122378	228155_at	2.25778	7.50803	3.4215	0.00198381	0.127176	-1.32261	Rem_indfail	228155_at	down
NA	NA	NA	NA	NA	NA	1556579_s_at	-1.74433	7.02969	-3.42144	0.00198411	0.127176	-1.32274	Rem_indfail	NA	up
NA	NA	NA	NA	NA	NA	215312_at	-0.209115	2.46153	-3.42056	0.0019886	0.127315	-1.32476	Rem_indfail	NA	up
EBPL	EBPL	13	49660674	49691486	ENSG00000123179	223306_at	-0.833712	9.14831	-3.41855	0.00199886	0.127375	-1.32935	Rem_indfail	223306_at	up
HADH	HADH	4	107989714	108035241	ENSG00000138796	201036_s_at	1.04393	7.74508	3.41922	0.0019954	0.127375	-1.3278	Rem_indfail	201036_s_at	down
TMEM209	TMEM209	7	130164713	130207770	ENSG00000146842	222267_at	0.417815	4.64438	3.41866	0.00199828	0.127375	-1.32909	Rem_indfail	222267_at	down
NA	NA	NA	NA	NA	NA	236889_at	-1.15098	5.49167	-3.4192	0.00199555	0.127375	-1.32787	Rem_indfail	NA	up
CDC7	CDC7	1	91500851	91525764	ENSG00000097046	204510_at	1.59753	5.40125	3.41636	0.0020101	0.127793	-1.33434	Rem_indfail	204510_at	down
GLG1	GLG1	16	74447427	74607144	ENSG00000090863	212045_at	0.421761	5.76924	3.41668	0.00200843	0.127793	-1.3336	Rem_indfail	212045_at	down
DECR1	DECR1	8	90001405	90053633	ENSG00000104325	202447_at	0.917111	8.2336	3.41462	0.00201906	0.127965	-1.33831	Rem_indfail	202447_at	down
MTFR2	MTFR2	6	136231024	136250335	ENSG00000146410	228069_at	1.43422	5.45371	3.41448	0.00201977	0.127965	-1.33862	Rem_indfail	228069_at	down
VMP1	VMP1	17	59707192	59842255	ENSG00000062716	1569003_at	-1.11308	5.77373	-3.41447	0.00201983	0.127965	-1.33865	Rem_indfail	1569003_at	up
AKR1B1	AKR1B1	7	134442356	134459284	ENSG00000085662	201272_at	1.07959	8.47356	3.41392	0.00202267	0.127997	-1.3399	Rem_indfail	201272_at	down
H1-10	H1-10	3	129314771	129316286	ENSG00000184897	204805_s_at	0.849887	10.8978	3.41284	0.00202832	0.128077	-1.34238	Rem_indfail	204805_s_at	down
RELA	RELA	11	65653599	65663090	ENSG00000173039	209878_s_at	-0.732788	6.19202	-3.41278	0.00202861	0.128077	-1.34251	Rem_indfail	209878_s_at	up
OGFRL1	OGFRL1	6	71288811	71309059	ENSG00000119900	219582_at	-1.32829	4.01502	-3.41	0.00204306	0.12884	-1.34884	Rem_indfail	219582_at	up
DCP2	DCP2	5	112976702	113022195	ENSG00000172795	212919_at	0.997101	8.13764	3.40848	0.00205102	0.129153	-1.35231	Rem_indfail	212919_at	down
ELP6	ELP6	3	47495640	47513712	ENSG00000163832	223277_at	0.827834	7.04314	3.40545	0.00206701	0.129153	-1.35922	Rem_indfail	223277_at	down
IDS	IDS	X	149476988	149521096	ENSG00000010404	236823_at	-0.336488	3.38869	-3.4053	0.0020678	0.129153	-1.35957	Rem_indfail	236823_at	up
IPP	IPP	1	45694324	45750653	ENSG00000197429	241393_at	0.280749	2.95687	3.40476	0.00207068	0.129153	-1.36081	Rem_indfail	241393_at	down
MYO1G	MYO1G	7	44962662	44979088	ENSG00000136286	227799_at	0.987527	9.12257	3.40524	0.00206813	0.129153	-1.35971	Rem_indfail	227799_at	down
NAP1L4	NAP1L4	11	2944431	2992377	ENSG00000205531	1556567_at	-0.562534	5.03205	-3.40672	0.0020603	0.129153	-1.35633	Rem_indfail	1556567_at	up
NAP1L4	NAP1L4	CHR_HSCHR11_1_CTG7	2943292	2991260	ENSG00000273562	1556567_at	-0.562534	5.03205	-3.40672	0.0020603	0.129153	-1.35633	Rem_indfail	1556567_at	up
TMPO	TMPO	12	98515579	98550351	ENSG00000120802	209754_s_at	2.01352	6.98811	3.40729	0.00205731	0.129153	-1.35503	Rem_indfail	209754_s_at	down
VANGL1	VANGL1	1	115641970	115698224	ENSG00000173218	219330_at	1.00963	6.25112	3.40458	0.00207164	0.129153	-1.36122	Rem_indfail	219330_at	down
NA	NA	NA	NA	NA	NA	211927_x_at	-0.208691	13.2559	-3.40688	0.00205946	0.129153	-1.35596	Rem_indfail	NA	up
NA	NA	NA	NA	NA	NA	233217_at	-1.00724	4.75686	-3.40505	0.00206911	0.129153	-1.36013	Rem_indfail	NA	up
PLEKHO1	PLEKHO1	1	150149183	150164720	ENSG00000023902	218223_s_at	-0.666701	8.31057	-3.4033	0.00207842	0.129281	-1.36413	Rem_indfail	218223_s_at	up
NA	NA	NA	NA	NA	NA	233219_at	-0.91085	5.22597	-3.40367	0.00207642	0.129281	-1.36327	Rem_indfail	NA	up
LTC4S	LTC4S	CHR_HG30_PATCH	179794850	179797517	ENSG00000283887	206480_at	-0.48123	4.83889	-3.40284	0.00208087	0.129286	-1.36518	Rem_indfail	206480_at	up
LTC4S	LTC4S	5	179793980	179796647	ENSG00000213316	206480_at	-0.48123	4.83889	-3.40284	0.00208087	0.129286	-1.36518	Rem_indfail	206480_at	up
SFXN2	SFXN2	10	102714538	102743492	ENSG00000156398	237334_at	0.392476	4.08458	3.40105	0.00209038	0.129729	-1.36924	Rem_indfail	237334_at	down
SRSF3	SRSF3	6	36594353	36605600	ENSG00000112081	202899_s_at	0.769332	10.5786	3.39931	0.0020997	0.13016	-1.37321	Rem_indfail	202899_s_at	down
GRPEL1	GRPEL1	4	7058895	7068064	ENSG00000109519	212432_at	1.00351	6.90153	3.39794	0.00210709	0.130322	-1.37634	Rem_indfail	212432_at	down
HPF1	HPF1	4	169729470	169757944	ENSG00000056050	218646_at	1.44992	7.4052	3.39801	0.0021067	0.130322	-1.37617	Rem_indfail	218646_at	down
ANAPC15	ANAPC15	11	72106378	72112780	ENSG00000110200	204218_at	0.941973	8.31533	3.39566	0.00211938	0.130603	-1.38152	Rem_indfail	204218_at	down
FXR2	FXR2	17	7591230	7614897	ENSG00000129245	35265_at	-0.511186	6.99946	-3.39533	0.00212119	0.130603	-1.38228	Rem_indfail	35265_at	up
KIF2C	KIF2C	1	44739818	44767767	ENSG00000142945	211519_s_at	1.38834	5.94365	3.39568	0.0021193	0.130603	-1.38149	Rem_indfail	211519_s_at	down
MADD	MADD	11	47269161	47330031	ENSG00000110514	210252_s_at	-0.616824	6.98093	-3.39652	0.00211474	0.130603	-1.37957	Rem_indfail	210252_s_at	up
HMGB1	HMGB1	13	30456704	30617597	ENSG00000189403	200680_x_at	0.42391	12.92	3.39433	0.00212663	0.130644	-1.38456	Rem_indfail	200680_x_at	down
NA	NA	NA	NA	NA	NA	232484_at	-0.325912	4.01659	-3.39462	0.00212504	0.130644	-1.38389	Rem_indfail	NA	up
RAB3GAP1	RAB3GAP1	2	135052289	135176667	ENSG00000115839	212932_at	-0.563805	5.02184	-3.39376	0.00212971	0.130687	-1.38585	Rem_indfail	212932_at	up
GMFG	GMFG	19	39328353	39342372	ENSG00000130755	204220_at	0.550415	11.2797	3.39298	0.002134	0.130803	-1.38764	Rem_indfail	204220_at	down
USB1	USB1	16	57999546	58021618	ENSG00000103005	218060_s_at	0.52176	6.28533	3.39201	0.00213925	0.130978	-1.38983	Rem_indfail	218060_s_at	down
CNST	CNST	1	246566444	246668595	ENSG00000162852	225550_at	-0.854082	5.90123	-3.39057	0.00214718	0.13117	-1.39313	Rem_indfail	225550_at	up
EIPR1	EIPR1	2	3188925	3377830	ENSG00000032389	217968_at	1.15106	6.65184	3.39077	0.00214606	0.13117	-1.39267	Rem_indfail	217968_at	down
ESCO2	ESCO2	8	27771949	27812640	ENSG00000171320	235588_at	1.07081	5.31442	3.3874	0.00216461	0.132087	-1.40033	Rem_indfail	235588_at	down
WDFY1	WDFY1	2	223855716	223945357	ENSG00000085449	233559_s_at	-0.79345	4.76868	-3.38585	0.00217322	0.132465	-1.40387	Rem_indfail	233559_s_at	up
KLHL9	KLHL9	9	21329665	21335404	ENSG00000198642	233197_at	-0.677526	4.30508	-3.38522	0.00217673	0.132531	-1.4053	Rem_indfail	233197_at	up
MAP3K3	MAP3K3	17	63622415	63696305	ENSG00000198909	227131_at	-0.749547	6.53179	-3.38341	0.00218678	0.13297	-1.40941	Rem_indfail	227131_at	up
MBP	MBP	18	76978827	77133683	ENSG00000197971	1554544_a_at	-0.998319	5.18154	-3.38305	0.00218881	0.13297	-1.41023	Rem_indfail	1554544_a_at	up
USP1	USP1	1	62436297	62451804	ENSG00000162607	202412_s_at	1.24447	8.77918	3.38144	0.00219783	0.133222	-1.4139	Rem_indfail	202412_s_at	down
NA	NA	NA	NA	NA	NA	238289_at	-0.305071	3.08059	-3.38178	0.0021959	0.133222	-1.41311	Rem_indfail	NA	up
MAD2L1	MAD2L1	4	120055623	120066858	ENSG00000164109	203362_s_at	1.70818	8.17588	3.38057	0.00220269	0.133369	-1.41586	Rem_indfail	203362_s_at	down
PKIG	PKIG	20	44531785	44624247	ENSG00000168734	202732_at	-2.01821	6.35026	-3.3795	0.00220875	0.133588	-1.41831	Rem_indfail	202732_at	up
ANKRD28	ANKRD28	3	15667236	15859771	ENSG00000206560	213035_at	-1.42148	6.67245	-3.37814	0.00221639	0.133618	-1.42138	Rem_indfail	213035_at	up
CSNK1G1	CSNK1G1	15	64165525	64356173	ENSG00000169118	231920_s_at	-0.640357	5.71899	-3.37737	0.00222076	0.133618	-1.42314	Rem_indfail	231920_s_at	up
FOXP1	FOXP1	3	70954693	71583978	ENSG00000114861	223287_s_at	-0.936103	8.27842	-3.37758	0.0022196	0.133618	-1.42267	Rem_indfail	223287_s_at	up
GEMIN6	GEMIN6	2	38751534	38785002	ENSG00000152147	219539_at	1.01051	5.79146	3.37707	0.00222247	0.133618	-1.42383	Rem_indfail	219539_at	down
PHLPP2	PHLPP2	16	71637835	71724701	ENSG00000040199	213407_at	0.66287	4.61403	3.37847	0.00221452	0.133618	-1.42063	Rem_indfail	213407_at	down
ZBTB43	ZBTB43	9	126805006	126838210	ENSG00000169155	204182_s_at	-1.0303	5.22884	-3.37639	0.00222635	0.133618	-1.42538	Rem_indfail	204182_s_at	up
NA	NA	NA	NA	NA	NA	209223_at	0.518404	4.99829	3.37677	0.00222418	0.133618	-1.42451	Rem_indfail	NA	down
CFLAR	CFLAR	2	201116154	201176687	ENSG00000003402	214486_x_at	-0.727791	5.86826	-3.37437	0.00223785	0.133849	-1.42997	Rem_indfail	214486_x_at	up
FXYD2	FXYD2	11	117800844	117828698	ENSG00000137731	205674_x_at	2.68713	8.92642	3.37402	0.00223984	0.133849	-1.43076	Rem_indfail	205674_x_at	down
PPP2R2D	PPP2R2D	10	131901008	131959834	ENSG00000175470	225066_at	-0.489794	3.8319	-3.37377	0.00224123	0.133849	-1.43131	Rem_indfail	225066_at	up
SLC30A9	SLC30A9	4	41990502	42090461	ENSG00000014824	229500_at	0.606138	3.57603	3.3738	0.00224111	0.133849	-1.43126	Rem_indfail	229500_at	down
SNX3	SNX3	6	108211222	108261246	ENSG00000112335	213545_x_at	-0.686014	8.9845	-3.37356	0.00224245	0.133849	-1.43179	Rem_indfail	213545_x_at	up
GLIPR1	GLIPR1	12	75480753	75503863	ENSG00000139278	214085_x_at	-1.556	7.26348	-3.37307	0.00224528	0.133872	-1.43292	Rem_indfail	214085_x_at	up
HNRNPD	HNRNPD	4	82352498	82374503	ENSG00000138668	200073_s_at	0.648357	10.5352	3.3713	0.00225544	0.134185	-1.43694	Rem_indfail	200073_s_at	down
PIK3R1	PIK3R1	5	68215756	68301821	ENSG00000145675	212239_at	-1.40408	7.63698	-3.37146	0.00225452	0.134185	-1.43657	Rem_indfail	212239_at	up
DNAJC3	DNAJC3	13	95677139	95794988	ENSG00000102580	1558080_s_at	-1.22549	5.74634	-3.37076	0.00225852	0.134222	-1.43815	Rem_indfail	1558080_s_at	up
BBX	BBX	3	107522936	107811339	ENSG00000114439	213016_at	-1.41848	6.9036	-3.36546	0.00228925	0.134457	-1.45019	Rem_indfail	213016_at	up
CHKA	CHKA	11	68052859	68121444	ENSG00000110721	204266_s_at	-0.80115	5.38768	-3.36613	0.00228534	0.134457	-1.44866	Rem_indfail	204266_s_at	up
CSNK1D	CSNK1D	17	82239023	82273700	ENSG00000141551	207945_s_at	-0.853226	7.13934	-3.36499	0.00229199	0.134457	-1.45125	Rem_indfail	207945_s_at	up
DHFR	DHFR	5	80626226	80654983	ENSG00000228716	202533_s_at	1.82868	5.22451	3.36544	0.00228939	0.134457	-1.45024	Rem_indfail	202533_s_at	down
FAM83D	FAM83D	20	38926312	38953106	ENSG00000101447	225687_at	1.34267	5.79231	3.3689	0.00226928	0.134457	-1.44238	Rem_indfail	225687_at	down
HELLS	HELLS	10	94501434	94613905	ENSG00000119969	220085_at	1.50765	5.72761	3.36832	0.00227262	0.134457	-1.4437	Rem_indfail	220085_at	down
NUFIP2	NUFIP2	17	29255839	29294148	ENSG00000108256	224939_at	-0.889132	7.39581	-3.36785	0.00227536	0.134457	-1.44477	Rem_indfail	224939_at	up
TEKT1	TEKT1	17	6789133	6831761	ENSG00000167858	239216_at	-0.221316	4.28429	-3.36775	0.00227597	0.134457	-1.445	Rem_indfail	239216_at	up
TSEN15	TSEN15	1	184051651	184123978	ENSG00000198860	230257_s_at	0.955861	7.16845	3.36669	0.0022821	0.134457	-1.4474	Rem_indfail	230257_s_at	down
NA	NA	NA	NA	NA	NA	200623_s_at	0.744433	7.3587	3.36682	0.00228132	0.134457	-1.44709	Rem_indfail	NA	down
NA	NA	NA	NA	NA	NA	222149_x_at	-0.987854	4.38507	-3.36767	0.0022764	0.134457	-1.44517	Rem_indfail	NA	up
NA	NA	NA	NA	NA	NA	208407_s_at	-1.31768	4.60785	-3.3651	0.00229138	0.134457	-1.45101	Rem_indfail	NA	up
HMGB1	HMGB1	13	30456704	30617597	ENSG00000189403	214938_x_at	0.407301	12.9334	3.36335	0.00230161	0.134593	-1.45498	Rem_indfail	214938_x_at	down
MAFB	MAFB	20	40685848	40689236	ENSG00000204103	222670_s_at	1.46798	6.91012	3.36341	0.00230129	0.134593	-1.45486	Rem_indfail	222670_s_at	down
TES	TES	7	116210506	116258783	ENSG00000135269	202719_s_at	-1.98893	5.8478	-3.36334	0.00230169	0.134593	-1.45501	Rem_indfail	202719_s_at	up
INAFM2	INAFM2	15	40323692	40326715	ENSG00000259330	225567_at	-2.24474	5.66492	-3.36138	0.00231321	0.135123	-1.45946	Rem_indfail	225567_at	up
CDC20	CDC20	1	43358981	43363203	ENSG00000117399	202870_s_at	1.85923	6.88782	3.36074	0.00231698	0.135168	-1.46091	Rem_indfail	202870_s_at	down
SERPINB6	SERPINB6	6	2948159	2972165	ENSG00000124570	211474_s_at	-1.76608	5.26334	-3.36041	0.00231893	0.135168	-1.46166	Rem_indfail	211474_s_at	up
GMPS	GMPS	3	155870650	155944020	ENSG00000163655	214431_at	0.577712	8.79509	3.35795	0.00233349	0.135806	-1.46722	Rem_indfail	214431_at	down
MTRES1	MTRES1	6	107028199	107051586	ENSG00000130349	223576_at	0.776714	5.18031	3.35731	0.00233733	0.135806	-1.46869	Rem_indfail	223576_at	down
NA	NA	NA	NA	NA	NA	1556849_at	-0.396327	2.62943	-3.35735	0.00233705	0.135806	-1.46858	Rem_indfail	NA	up
CALHM6	CALHM6	6	116461370	116463771	ENSG00000188820	229390_at	-2.6383	7.08205	-3.35535	0.00234904	0.136052	-1.47314	Rem_indfail	229390_at	up
ZCRB1	ZCRB1	12	42312086	42326257	ENSG00000139168	225394_s_at	0.504551	9.28916	3.356	0.00234512	0.136052	-1.47165	Rem_indfail	225394_s_at	down
ZNF101	ZNF101	19	19668796	19683509	ENSG00000181896	1552633_at	0.566669	5.88846	3.35552	0.00234798	0.136052	-1.47274	Rem_indfail	1552633_at	down
TFPI	TFPI	2	187464230	187565760	ENSG00000003436	214378_at	-0.732873	3.25526	-3.35447	0.00235428	0.136212	-1.47512	Rem_indfail	214378_at	up
PRIM2	PRIM2	6	57314805	57646850	ENSG00000146143	215708_s_at	0.936087	4.53304	3.35139	0.00237281	0.13697	-1.4821	Rem_indfail	215708_s_at	down
SLC39A3	SLC39A3	19	2732204	2740028	ENSG00000141873	223917_s_at	-0.978473	6.46396	-3.35063	0.0023774	0.13697	-1.48382	Rem_indfail	223917_s_at	up
NA	NA	NA	NA	NA	NA	243754_at	-0.343659	3.67184	-3.35073	0.00237684	0.13697	-1.48361	Rem_indfail	NA	up
NA	NA	NA	NA	NA	NA	236346_at	0.720764	6.04687	3.35065	0.00237733	0.13697	-1.48379	Rem_indfail	NA	down
NECTIN2	NECTIN2	19	44846175	44889223	ENSG00000130202	203149_at	-0.808127	5.71036	-3.34998	0.00238135	0.137053	-1.4853	Rem_indfail	203149_at	up
NA	NA	NA	NA	NA	NA	224954_at	0.709683	7.9491	3.34867	0.00238932	0.137367	-1.48827	Rem_indfail	NA	down
PGRMC1	PGRMC1	X	119236245	119244466	ENSG00000101856	201120_s_at	0.991676	7.97649	3.34737	0.00239723	0.137677	-1.49121	Rem_indfail	201120_s_at	down
ATPAF1	ATPAF1	1	46632737	46673867	ENSG00000123472	224728_at	0.941911	5.54156	3.34652	0.00240245	0.137832	-1.49315	Rem_indfail	224728_at	down
SRR	SRR	17	2303383	2325260	ENSG00000167720	219205_at	1.10699	6.02691	3.34476	0.00241321	0.138159	-1.49712	Rem_indfail	219205_at	down
NA	NA	NA	NA	NA	NA	242723_at	0.48404	4.12948	3.34513	0.00241096	0.138159	-1.4963	Rem_indfail	NA	down
FOXP1	FOXP1	3	70954693	71583978	ENSG00000114861	224837_at	-0.802077	8.48924	-3.344	0.00241791	0.138231	-1.49886	Rem_indfail	224837_at	up
NDUFA7	NDUFA7	19	8308768	8321375	ENSG00000267855	202785_at	0.655777	8.73581	3.34268	0.00242602	0.138231	-1.50184	Rem_indfail	202785_at	down
PCNX2	PCNX2	1	232983435	233295725	ENSG00000135749	1554256_a_at	0.859248	4.50283	3.34245	0.00242746	0.138231	-1.50236	Rem_indfail	1554256_a_at	down
TIFA	TIFA	4	112274537	112285904	ENSG00000145365	238858_at	0.540421	3.5589	3.3421	0.00242963	0.138231	-1.50316	Rem_indfail	238858_at	down
TNIP1	TNIP1	5	151029945	151093577	ENSG00000145901	207196_s_at	-0.7032	7.95453	-3.34291	0.00242459	0.138231	-1.50131	Rem_indfail	207196_s_at	up
NA	NA	NA	NA	NA	NA	231085_s_at	1.01109	5.82331	3.34251	0.00242706	0.138231	-1.50222	Rem_indfail	NA	down
MCM5	MCM5	22	35400134	35425431	ENSG00000100297	201755_at	0.97798	7.26089	3.34156	0.00243296	0.138277	-1.50438	Rem_indfail	201755_at	down
SERPINB9	SERPINB9	6	2887270	2903309	ENSG00000170542	242814_at	-1.64339	4.82676	-3.34083	0.00243748	0.13839	-1.50603	Rem_indfail	242814_at	up
MEGF6	MEGF6	1	3487951	3611508	ENSG00000162591	226869_at	-1.69026	5.65524	-3.33916	0.00244785	0.138715	-1.50981	Rem_indfail	226869_at	up
NA	NA	NA	NA	NA	NA	237491_at	0.783053	3.3442	3.33909	0.00244828	0.138715	-1.50996	Rem_indfail	NA	down
ADH5	ADH5	4	99070978	99088801	ENSG00000197894	208847_s_at	0.753629	8.86094	3.33565	0.00246979	0.139237	-1.51774	Rem_indfail	208847_s_at	down
KMT2C	KMT2C	7	152134922	152436644	ENSG00000055609	222414_at	-0.906482	6.69725	-3.33558	0.00247024	0.139237	-1.51791	Rem_indfail	222414_at	up
TDP1	TDP1	14	89954939	90044764	ENSG00000042088	219715_s_at	1.14622	6.8085	3.33648	0.00246457	0.139237	-1.51586	Rem_indfail	219715_s_at	down
NA	NA	NA	NA	NA	NA	1557222_at	-0.442703	2.83715	-3.33574	0.00246924	0.139237	-1.51755	Rem_indfail	NA	up
NA	NA	NA	NA	NA	NA	223932_at	0.673553	4.55158	3.33632	0.00246562	0.139237	-1.51624	Rem_indfail	NA	down
TUBA1B	TUBA1B	12	49127782	49131397	ENSG00000123416	211058_x_at	0.603353	12.9866	3.3349	0.00247454	0.139336	-1.51945	Rem_indfail	211058_x_at	down
CNOT4	CNOT4	7	135361795	135510127	ENSG00000080802	210867_at	-0.42318	3.82223	-3.33369	0.00248215	0.139621	-1.52219	Rem_indfail	210867_at	up
CLIP3	CLIP3	19	36014660	36033343	ENSG00000105270	212358_at	1.32049	7.43109	3.33063	0.0025015	0.140375	-1.52909	Rem_indfail	212358_at	down
KIF1C	KIF1C	17	4997950	5028401	ENSG00000129250	238477_at	0.490632	3.55131	3.33052	0.00250223	0.140375	-1.52936	Rem_indfail	238477_at	down
PDZD8	PDZD8	10	117277274	117375440	ENSG00000165650	225830_at	-1.14293	4.14459	-3.33036	0.00250325	0.140375	-1.52972	Rem_indfail	225830_at	up
ZNF575	ZNF575	19	43525497	43536130	ENSG00000176472	1557119_a_at	0.721367	5.62189	3.32862	0.00251434	0.140852	-1.53365	Rem_indfail	1557119_a_at	down
NA	NA	NA	NA	NA	NA	218571_s_at	0.810463	8.3526	3.32569	0.00253312	0.141759	-1.54027	Rem_indfail	NA	down
CFAP92	CFAP92	3	128909866	129002690	ENSG00000114656	1554852_a_at	-0.320464	3.87076	-3.32285	0.00255145	0.141917	-1.54668	Rem_indfail	1554852_a_at	up
DPEP1	DPEP1	16	89613308	89638456	ENSG00000015413	205983_at	-1.45911	5.98462	-3.32337	0.00254811	0.141917	-1.54552	Rem_indfail	205983_at	up
MUTYH	MUTYH	1	45329163	45340893	ENSG00000132781	207727_s_at	0.622969	7.59134	3.32323	0.00254899	0.141917	-1.54582	Rem_indfail	207727_s_at	down
SLC9A1	SLC9A1	1	27098809	27166981	ENSG00000090020	244561_at	-0.657073	4.15324	-3.32464	0.00253989	0.141917	-1.54264	Rem_indfail	244561_at	up
TMPO	TMPO	12	98515579	98550351	ENSG00000120802	209753_s_at	1.75521	6.14353	3.32353	0.00254703	0.141917	-1.54514	Rem_indfail	209753_s_at	down
NA	NA	NA	NA	NA	NA	239476_at	-0.922619	5.47988	-3.32284	0.00255152	0.141917	-1.54671	Rem_indfail	NA	up
NA	NA	NA	NA	NA	NA	227627_at	-1.10269	5.86313	-3.32059	0.00256616	0.142586	-1.5518	Rem_indfail	NA	up
NA	NA	NA	NA	NA	NA	241021_at	-0.30881	3.08872	-3.32008	0.00256948	0.142626	-1.55294	Rem_indfail	NA	up
TEC	TEC	4	48135783	48269838	ENSG00000135605	206301_at	-0.835902	4.81691	-3.31961	0.00257254	0.142651	-1.55401	Rem_indfail	206301_at	up
ADCK2	ADCK2	7	140672945	140696261	ENSG00000133597	221893_s_at	0.802551	6.61328	3.30956	0.00263901	0.144288	-1.57669	Rem_indfail	221893_s_at	down
DDX11	DDX11	12	31073860	31104799	ENSG00000013573	210206_s_at	1.01349	5.58567	3.31056	0.00263232	0.144288	-1.57443	Rem_indfail	210206_s_at	down
ETV6	ETV6	12	11649674	11895377	ENSG00000139083	225764_at	-1.54582	6.96223	-3.3125	0.00261936	0.144288	-1.57004	Rem_indfail	225764_at	up
HAS3	HAS3	16	69105653	69118719	ENSG00000103044	1552980_at	0.355926	3.66039	3.31346	0.00261303	0.144288	-1.56789	Rem_indfail	1552980_at	down
LOC102724587	NA	NA	NA	NA	NA	240747_at	-0.272073	2.96198	-3.31113	0.00262851	0.144288	-1.57314	Rem_indfail	240747_at	up
MELTF	MELTF	3	196980590	197029817	ENSG00000163975	235911_at	0.924638	5.29121	3.31234	0.00262049	0.144288	-1.57043	Rem_indfail	235911_at	down
RACGAP1	RACGAP1	12	49976923	50033136	ENSG00000161800	222077_s_at	1.63742	7.70634	3.31016	0.00263499	0.144288	-1.57533	Rem_indfail	222077_s_at	down
RHOU	RHOU	CHR_HG2002_PATCH	228721284	228732469	ENSG00000284984	223169_s_at	2.13994	6.32959	3.30994	0.00263646	0.144288	-1.57583	Rem_indfail	223169_s_at	down
RHOU	RHOU	1	228735479	228746664	ENSG00000116574	223169_s_at	2.13994	6.32959	3.30994	0.00263646	0.144288	-1.57583	Rem_indfail	223169_s_at	down
SACM1L	SACM1L	3	45689056	45745409	ENSG00000211456	202797_at	-1.58125	7.26248	-3.31362	0.00261194	0.144288	-1.56752	Rem_indfail	202797_at	up
SLC16A1	SLC16A1	CHR_HG2104_PATCH	112911847	112957013	ENSG00000281917	202234_s_at	0.99643	3.78641	3.31165	0.00262503	0.144288	-1.57196	Rem_indfail	202234_s_at	down
SLC16A1	SLC16A1	1	112911847	112957593	ENSG00000155380	202234_s_at	0.99643	3.78641	3.31165	0.00262503	0.144288	-1.57196	Rem_indfail	202234_s_at	down
SRSF3	SRSF3	6	36594353	36605600	ENSG00000112081	235324_at	0.85247	5.69181	3.31172	0.00262461	0.144288	-1.57182	Rem_indfail	235324_at	down
TUBB	TUBB	CHR_HSCHR6_MHC_QBL_CTG1	30709720	30714946	ENSG00000183311	211714_x_at	0.703623	12.0029	3.31261	0.00261864	0.144288	-1.5698	Rem_indfail	211714_x_at	down
TUBB	TUBB	CHR_HSCHR6_MHC_COX_CTG1	30710059	30715284	ENSG00000227739	211714_x_at	0.703623	12.0029	3.31261	0.00261864	0.144288	-1.5698	Rem_indfail	211714_x_at	down
TUBB	TUBB	6	30717435	30725538	ENSG00000196230	211714_x_at	0.703623	12.0029	3.31261	0.00261864	0.144288	-1.5698	Rem_indfail	211714_x_at	down
TUBB	TUBB	CHR_HSCHR6_MHC_MANN_CTG1	30764859	30770084	ENSG00000232575	211714_x_at	0.703623	12.0029	3.31261	0.00261864	0.144288	-1.5698	Rem_indfail	211714_x_at	down
TUBB	TUBB	CHR_HSCHR6_MHC_MCF_CTG1	30798683	30803908	ENSG00000229684	211714_x_at	0.703623	12.0029	3.31261	0.00261864	0.144288	-1.5698	Rem_indfail	211714_x_at	down
TUBB	TUBB	CHR_HSCHR6_MHC_SSTO_CTG1	30712452	30717677	ENSG00000232421	211714_x_at	0.703623	12.0029	3.31261	0.00261864	0.144288	-1.5698	Rem_indfail	211714_x_at	down
TUBB	TUBB	CHR_HSCHR6_MHC_DBB_CTG1	30710458	30715683	ENSG00000235067	211714_x_at	0.703623	12.0029	3.31261	0.00261864	0.144288	-1.5698	Rem_indfail	211714_x_at	down
TUBB	TUBB	CHR_HSCHR6_MHC_APD_CTG1	30784111	30789336	ENSG00000224156	211714_x_at	0.703623	12.0029	3.31261	0.00261864	0.144288	-1.5698	Rem_indfail	211714_x_at	down
USB1	USB1	16	57999546	58021618	ENSG00000103005	1554016_a_at	0.81917	5.95069	3.31045	0.00263308	0.144288	-1.57469	Rem_indfail	1554016_a_at	down
NA	NA	NA	NA	NA	NA	231013_at	1.01015	5.17123	3.31371	0.00261136	0.144288	-1.56732	Rem_indfail	NA	down
TNFRSF21	TNFRSF21	6	47231532	47309905	ENSG00000146072	218856_at	1.59036	7.63536	3.3071	0.0026555	0.145045	-1.58223	Rem_indfail	218856_at	down
ANLN	ANLN	7	36389821	36453791	ENSG00000011426	222608_s_at	1.32353	4.66687	3.30492	0.00267026	0.14527	-1.58715	Rem_indfail	222608_s_at	down
BRIP1	BRIP1	17	61679139	61863559	ENSG00000136492	235609_at	1.21752	5.3366	3.30521	0.00266825	0.14527	-1.58649	Rem_indfail	235609_at	down
MAFG	MAFG	17	81918270	81927735	ENSG00000197063	224466_s_at	-0.564846	5.63186	-3.30507	0.00266926	0.14527	-1.58682	Rem_indfail	224466_s_at	up
NRM	NRM	6	30688047	30691420	ENSG00000137404	225592_at	0.6968	7.93405	3.305	0.00266974	0.14527	-1.58698	Rem_indfail	225592_at	down
NRM	NRM	CHR_HSCHR6_MHC_APD_CTG1	30751961	30755334	ENSG00000228854	225592_at	0.6968	7.93405	3.305	0.00266974	0.14527	-1.58698	Rem_indfail	225592_at	down
NRM	NRM	CHR_HSCHR6_MHC_MANN_CTG1	30732707	30736080	ENSG00000228867	225592_at	0.6968	7.93405	3.305	0.00266974	0.14527	-1.58698	Rem_indfail	225592_at	down
NRM	NRM	CHR_HSCHR6_MHC_MCF_CTG1	30766531	30769904	ENSG00000234809	225592_at	0.6968	7.93405	3.305	0.00266974	0.14527	-1.58698	Rem_indfail	225592_at	down
NRM	NRM	CHR_HSCHR6_MHC_DBB_CTG1	30678308	30681681	ENSG00000236843	225592_at	0.6968	7.93405	3.305	0.00266974	0.14527	-1.58698	Rem_indfail	225592_at	down
NRM	NRM	CHR_HSCHR6_MHC_QBL_CTG1	30677568	30680941	ENSG00000206484	225592_at	0.6968	7.93405	3.305	0.00266974	0.14527	-1.58698	Rem_indfail	225592_at	down
NRM	NRM	CHR_HSCHR6_MHC_COX_CTG1	30677910	30681283	ENSG00000235773	225592_at	0.6968	7.93405	3.305	0.00266974	0.14527	-1.58698	Rem_indfail	225592_at	down
DMAC1	DMAC1	9	7796500	7888380	ENSG00000137038	224879_at	1.09592	8.83727	3.30437	0.002674	0.145329	-1.5884	Rem_indfail	224879_at	down
MIR1244-3	MIR1244-3	12	9239467	9239551	ENSG00000283429	216515_x_at	0.381118	12.0114	3.30335	0.00268087	0.145557	-1.59068	Rem_indfail	216515_x_at	down
AKTIP	AKTIP	16	53491040	53504411	ENSG00000166971	218373_at	0.684566	4.50252	3.30059	0.00269973	0.145978	-1.59691	Rem_indfail	218373_at	down
CIITA	CIITA	16	10866222	10943021	ENSG00000179583	205101_at	-0.357778	3.8667	-3.29871	0.00271264	0.145978	-1.60115	Rem_indfail	205101_at	up
ICAM1	ICAM1	19	10271093	10286615	ENSG00000090339	202638_s_at	-0.922319	3.6801	-3.3014	0.00269421	0.145978	-1.59509	Rem_indfail	202638_s_at	up
OGN	OGN	9	92383268	92404696	ENSG00000106809	218730_s_at	1.57517	4.16121	3.30012	0.00270296	0.145978	-1.59798	Rem_indfail	218730_s_at	down
POP7	POP7	7	100706121	100707486	ENSG00000172336	209482_at	0.724082	7.34388	3.29879	0.0027121	0.145978	-1.60098	Rem_indfail	209482_at	down
RHOU	RHOU	CHR_HG2002_PATCH	228721284	228732469	ENSG00000284984	223168_at	2.49551	7.04944	3.30069	0.00269906	0.145978	-1.59669	Rem_indfail	223168_at	down
RHOU	RHOU	1	228735479	228746664	ENSG00000116574	223168_at	2.49551	7.04944	3.30069	0.00269906	0.145978	-1.59669	Rem_indfail	223168_at	down
SEC61A2	SEC61A2	10	12129637	12169961	ENSG00000065665	230215_at	-0.475545	4.68305	-3.29896	0.00271088	0.145978	-1.60058	Rem_indfail	230215_at	up
TUBB	TUBB	CHR_HSCHR6_MHC_QBL_CTG1	30709720	30714946	ENSG00000183311	209026_x_at	0.736052	11.7867	3.301	0.00269692	0.145978	-1.59599	Rem_indfail	209026_x_at	down
TUBB	TUBB	CHR_HSCHR6_MHC_COX_CTG1	30710059	30715284	ENSG00000227739	209026_x_at	0.736052	11.7867	3.301	0.00269692	0.145978	-1.59599	Rem_indfail	209026_x_at	down
TUBB	TUBB	6	30717435	30725538	ENSG00000196230	209026_x_at	0.736052	11.7867	3.301	0.00269692	0.145978	-1.59599	Rem_indfail	209026_x_at	down
TUBB	TUBB	CHR_HSCHR6_MHC_MANN_CTG1	30764859	30770084	ENSG00000232575	209026_x_at	0.736052	11.7867	3.301	0.00269692	0.145978	-1.59599	Rem_indfail	209026_x_at	down
TUBB	TUBB	CHR_HSCHR6_MHC_MCF_CTG1	30798683	30803908	ENSG00000229684	209026_x_at	0.736052	11.7867	3.301	0.00269692	0.145978	-1.59599	Rem_indfail	209026_x_at	down
TUBB	TUBB	CHR_HSCHR6_MHC_SSTO_CTG1	30712452	30717677	ENSG00000232421	209026_x_at	0.736052	11.7867	3.301	0.00269692	0.145978	-1.59599	Rem_indfail	209026_x_at	down
TUBB	TUBB	CHR_HSCHR6_MHC_DBB_CTG1	30710458	30715683	ENSG00000235067	209026_x_at	0.736052	11.7867	3.301	0.00269692	0.145978	-1.59599	Rem_indfail	209026_x_at	down
TUBB	TUBB	CHR_HSCHR6_MHC_APD_CTG1	30784111	30789336	ENSG00000224156	209026_x_at	0.736052	11.7867	3.301	0.00269692	0.145978	-1.59599	Rem_indfail	209026_x_at	down
NA	NA	NA	NA	NA	NA	1560296_at	-0.537438	3.34361	-3.29961	0.00270647	0.145978	-1.59913	Rem_indfail	NA	up
NTAQ1	NTAQ1	8	123416726	123470028	ENSG00000156795	219060_at	1.02236	6.16665	3.29681	0.00272572	0.146537	-1.60543	Rem_indfail	219060_at	down
DNAJC9	DNAJC9	10	73183362	73247255	ENSG00000213551	213088_s_at	1.08477	10.0135	3.29475	0.00273995	0.147014	-1.61006	Rem_indfail	213088_s_at	down
NFYB	NFYB	12	104117086	104138241	ENSG00000120837	218128_at	1.36752	5.68071	3.29513	0.00273735	0.147014	-1.60921	Rem_indfail	218128_at	down
SNN	SNN	16	11668455	11679152	ENSG00000184602	218032_at	1.0273	7.18411	3.29352	0.0027485	0.147183	-1.61283	Rem_indfail	218032_at	down
XYLT1	XYLT1	16	17101769	17470960	ENSG00000103489	232574_at	-0.49027	3.7899	-3.29386	0.00274613	0.147183	-1.61206	Rem_indfail	232574_at	up
XYLT1	XYLT1	CHR_HG2263_PATCH	17108698	17259501	ENSG00000285395	232574_at	-0.49027	3.7899	-3.29386	0.00274613	0.147183	-1.61206	Rem_indfail	232574_at	up
DOK4	DOK4	16	57471922	57487327	ENSG00000125170	209691_s_at	-0.627022	4.2726	-3.29269	0.00275431	0.14735	-1.6147	Rem_indfail	209691_s_at	up
NA	NA	NA	NA	NA	NA	236041_at	-0.379542	4.066	-3.29095	0.0027665	0.147858	-1.61863	Rem_indfail	NA	up
CLGN	CLGN	4	140388453	140427661	ENSG00000153132	205830_at	2.0941	5.34258	3.28905	0.00277982	0.147972	-1.6229	Rem_indfail	205830_at	down
MTMR10	MTMR10	CHR_HSCHR15_4_CTG8	31092912	31142971	ENSG00000277086	225810_at	-0.668165	5.99803	-3.2897	0.00277526	0.147972	-1.62144	Rem_indfail	225810_at	up
MTMR10	MTMR10	15	30938941	30991628	ENSG00000166912	225810_at	-0.668165	5.99803	-3.2897	0.00277526	0.147972	-1.62144	Rem_indfail	225810_at	up
OSBP	OSBP	11	59574398	59615774	ENSG00000110048	201800_s_at	-0.679725	7.51121	-3.28854	0.0027834	0.147972	-1.62404	Rem_indfail	201800_s_at	up
POC1A	POC1A	3	52075226	52154690	ENSG00000164087	226355_at	0.839154	6.28962	3.28833	0.00278487	0.147972	-1.62451	Rem_indfail	226355_at	down
TCERG1	TCERG1	5	146447311	146511961	ENSG00000113649	229706_at	-0.598714	3.42857	-3.28919	0.00277881	0.147972	-1.62257	Rem_indfail	229706_at	up
NA	NA	NA	NA	NA	NA	202759_s_at	1.30287	9.24889	3.28983	0.00277436	0.147972	-1.62115	Rem_indfail	NA	down
DLG3	DLG3	X	70444835	70505490	ENSG00000082458	212727_at	0.641522	5.61834	3.28609	0.00280074	0.14867	-1.62956	Rem_indfail	212727_at	down
CDCA2	CDCA2	8	25459199	25507911	ENSG00000184661	236957_at	0.766733	5.06004	3.28516	0.00280731	0.148718	-1.63164	Rem_indfail	236957_at	down
LRRC20	LRRC20	10	70298970	70382650	ENSG00000172731	218550_s_at	0.702736	5.7913	3.28471	0.00281054	0.148718	-1.63266	Rem_indfail	218550_s_at	down
REPS2	REPS2	X	16946658	17153272	ENSG00000169891	205645_at	-0.375092	3.51909	-3.28443	0.00281252	0.148718	-1.63329	Rem_indfail	205645_at	up
NA	NA	NA	NA	NA	NA	1565706_at	-0.669045	3.44401	-3.28557	0.00280442	0.148718	-1.63073	Rem_indfail	NA	up
HMGB3P1	HMGB3P1	20	34833575	34834462	ENSG00000225336	216548_x_at	1.00891	6.47552	3.28396	0.0028159	0.148753	-1.63436	Rem_indfail	216548_x_at	down
HELLS	HELLS	10	94501434	94613905	ENSG00000119969	223556_at	1.14405	5.13258	3.2827	0.00282489	0.148853	-1.63719	Rem_indfail	223556_at	down
ICOSLG	ICOSLG	21	44217014	44240966	ENSG00000160223	228976_at	-0.631543	4.92138	-3.28328	0.00282073	0.148853	-1.63588	Rem_indfail	228976_at	up
KLHL18	KLHL18	3	47282917	47346816	ENSG00000114648	212882_at	-0.572488	5.70172	-3.28255	0.00282595	0.148853	-1.63752	Rem_indfail	212882_at	up
SNRPD3	SNRPD3	22	24555958	24582052	ENSG00000100028	202567_at	0.640709	9.75837	3.28181	0.00283124	0.148988	-1.63918	Rem_indfail	202567_at	down
TSHR	TSHR	14	80954989	81146306	ENSG00000165409	210055_at	2.01643	4.85811	3.28138	0.00283429	0.149005	-1.64014	Rem_indfail	210055_at	down
EPS15L1	EPS15L1	19	16355239	16472085	ENSG00000127527	221056_x_at	-0.434762	5.2773	-3.2801	0.00284348	0.149201	-1.64302	Rem_indfail	221056_x_at	up
NA	NA	NA	NA	NA	NA	241692_at	1.7466	5.50858	3.28015	0.00284313	0.149201	-1.64291	Rem_indfail	NA	down
PDE4B	PDE4B	1	65792514	66374579	ENSG00000184588	211302_s_at	-2.18035	4.61527	-3.27915	0.00285035	0.149284	-1.64516	Rem_indfail	211302_s_at	up
PPP2R5D	PPP2R5D	6	42984553	43012342	ENSG00000112640	202513_s_at	0.418671	6.7057	3.27881	0.00285278	0.149284	-1.64592	Rem_indfail	202513_s_at	down
NA	NA	NA	NA	NA	NA	212801_at	1.02865	6.38938	3.27875	0.00285326	0.149284	-1.64607	Rem_indfail	NA	down
PPDPF	PPDPF	20	63520765	63522206	ENSG00000125534	233571_x_at	0.81109	8.23912	3.27715	0.0028648	0.149602	-1.64965	Rem_indfail	233571_x_at	down
WDR41	WDR41	5	77425970	77620611	ENSG00000164253	240637_at	-0.223219	2.69129	-3.27725	0.00286407	0.149602	-1.64943	Rem_indfail	240637_at	up
RFC5	RFC5	12	118013588	118033130	ENSG00000111445	203210_s_at	1.36273	5.96801	3.27659	0.00286884	0.14967	-1.6509	Rem_indfail	203210_s_at	down
RSBN1	RSBN1	1	113761832	113812476	ENSG00000081019	222788_s_at	-0.595572	6.58778	-3.2762	0.00287172	0.149677	-1.6518	Rem_indfail	222788_s_at	up
DBI	DBI	2	119366924	119372550	ENSG00000155368	202428_x_at	0.742282	10.4756	3.27575	0.00287495	0.149703	-1.65279	Rem_indfail	202428_x_at	down
ING2	ING2	4	183505058	183512429	ENSG00000168556	205981_s_at	1.04663	8.05162	3.27509	0.00287976	0.14981	-1.65428	Rem_indfail	205981_s_at	down
THAP8	THAP8	19	36034984	36054739	ENSG00000161277	228500_at	0.568619	4.97446	3.27454	0.00288376	0.149876	-1.65551	Rem_indfail	228500_at	down
ZFP36L2	ZFP36L2	2	43222402	43226606	ENSG00000152518	201369_s_at	-1.179	8.12687	-3.27377	0.00288942	0.150028	-1.65726	Rem_indfail	201369_s_at	up
CD1B	CD1B	1	158327951	158331531	ENSG00000158485	206749_at	3.53593	7.28824	3.27329	0.00289289	0.150065	-1.65832	Rem_indfail	206749_at	down
MIDEAS	MIDEAS	14	73715122	73790285	ENSG00000156030	235430_at	-0.855442	4.80146	-3.27242	0.00289927	0.150254	-1.66028	Rem_indfail	235430_at	up
LOC100506098	NA	NA	NA	NA	NA	227985_at	-0.578284	3.65642	-3.27019	0.00291564	0.150677	-1.66528	Rem_indfail	227985_at	up
NASP	NASP	1	45583846	45618904	ENSG00000132780	201969_at	1.21473	7.48046	3.27019	0.0029157	0.150677	-1.6653	Rem_indfail	201969_at	down
NA	NA	NA	NA	NA	NA	240190_at	-0.506769	3.0365	-3.27072	0.00291178	0.150677	-1.6641	Rem_indfail	NA	up
C9orf40	C9orf40	9	74946583	74952912	ENSG00000135045	222781_s_at	1.36758	6.17361	3.26802	0.00293172	0.15071	-1.67016	Rem_indfail	222781_s_at	down
LGALS12	LGALS12	11	63506052	63516774	ENSG00000133317	223828_s_at	-1.4317	4.59256	-3.26896	0.00292474	0.15071	-1.66805	Rem_indfail	223828_s_at	up
MSI2	MSI2	17	57255851	57684689	ENSG00000153944	1552364_s_at	-1.13486	5.02827	-3.2686	0.00292739	0.15071	-1.66885	Rem_indfail	1552364_s_at	up
RUNX3	RUNX3	1	24899511	24965121	ENSG00000020633	204198_s_at	-1.80376	6.4878	-3.26889	0.00292524	0.15071	-1.6682	Rem_indfail	204198_s_at	up
NA	NA	NA	NA	NA	NA	235157_at	-0.657372	3.35783	-3.26786	0.00293289	0.15071	-1.67052	Rem_indfail	NA	up
NA	NA	NA	NA	NA	NA	243368_at	0.644503	4.0127	3.26863	0.00292716	0.15071	-1.66878	Rem_indfail	NA	down
CASP2	CASP2	7	143288215	143307696	ENSG00000106144	34449_at	-0.507016	3.41141	-3.26555	0.00295009	0.151168	-1.67571	Rem_indfail	34449_at	up
CTPS1	CTPS1	1	40979688	41012565	ENSG00000171793	202613_at	1.3389	6.32333	3.26556	0.00294998	0.151168	-1.67568	Rem_indfail	202613_at	down
KYAT1	KYAT1	9	128832942	128882494	ENSG00000171097	206037_at	0.573464	5.84718	3.26572	0.00294879	0.151168	-1.67532	Rem_indfail	206037_at	down
CFLAR	CFLAR	2	201116154	201176687	ENSG00000003402	208485_x_at	-0.749912	5.65253	-3.26431	0.0029593	0.151372	-1.67848	Rem_indfail	208485_x_at	up
DUSP10	DUSP10	1	221701424	221742089	ENSG00000143507	215501_s_at	-1.42231	7.01218	-3.26427	0.00295962	0.151372	-1.67858	Rem_indfail	215501_s_at	up
ELF4	ELF4	X	130063955	130110716	ENSG00000102034	203490_at	-0.866352	6.2879	-3.2635	0.00296536	0.151524	-1.6803	Rem_indfail	203490_at	up
SH2D1A	SH2D1A	X	124227868	124373197	ENSG00000183918	211211_x_at	1.26163	8.5471	3.26269	0.00297148	0.151695	-1.68213	Rem_indfail	211211_x_at	down
DNAJC15	DNAJC15	13	43023203	43114213	ENSG00000120675	218435_at	1.16359	8.49182	3.2618	0.00297813	0.151893	-1.68411	Rem_indfail	218435_at	down
NA	NA	NA	NA	NA	NA	223860_at	-0.400807	3.23255	-3.26051	0.00298785	0.152247	-1.68701	Rem_indfail	NA	up
PANX1	PANX1	11	94128841	94181968	ENSG00000110218	204715_at	1.03461	4.51478	3.25947	0.00299575	0.152507	-1.68935	Rem_indfail	204715_at	down
ABCG1	ABCG1	21	42199689	42297244	ENSG00000160179	232081_at	-1.3295	5.84665	-3.25885	0.0030004	0.152559	-1.69073	Rem_indfail	232081_at	up
MADD	MADD	11	47269161	47330031	ENSG00000110514	38398_at	-0.445146	6.70499	-3.25809	0.00300619	0.152559	-1.69244	Rem_indfail	38398_at	up
ST6GALNAC3	ST6GALNAC3	1	76074746	76634603	ENSG00000184005	235334_at	-0.436795	3.03902	-3.25789	0.0030077	0.152559	-1.69289	Rem_indfail	235334_at	up
NA	NA	NA	NA	NA	NA	230689_at	0.791615	4.83315	3.25786	0.00300793	0.152559	-1.69296	Rem_indfail	NA	down
DENND3	DENND3	8	141117278	141195808	ENSG00000105339	212975_at	-1.07762	5.52581	-3.2554	0.00302664	0.153166	-1.69846	Rem_indfail	212975_at	up
EML4	EML4	2	42169353	42332548	ENSG00000143924	223068_at	1.25063	6.87548	3.25518	0.00302831	0.153166	-1.69895	Rem_indfail	223068_at	down
PPDPF	PPDPF	20	63520765	63522206	ENSG00000125534	227994_x_at	0.765675	7.51515	3.25543	0.00302645	0.153166	-1.69841	Rem_indfail	227994_x_at	down
GBP4	GBP4	1	89181144	89198942	ENSG00000162654	235574_at	-0.964654	4.32981	-3.25479	0.00303131	0.153176	-1.69983	Rem_indfail	235574_at	up
EXO5	EXO5	1	40508741	40516038	ENSG00000164002	222902_s_at	0.664455	6.59842	3.25353	0.003041	0.153416	-1.70267	Rem_indfail	222902_s_at	down
NA	NA	NA	NA	NA	NA	226959_at	1.23198	6.71466	3.25344	0.00304167	0.153416	-1.70286	Rem_indfail	NA	down
MEF2C	MEF2C	5	88717117	88904257	ENSG00000081189	207968_s_at	-0.833572	3.91028	-3.25294	0.0030455	0.153468	-1.70398	Rem_indfail	207968_s_at	up
SEL1L	SEL1L	14	81471547	81533853	ENSG00000071537	202062_s_at	-0.640335	4.5158	-3.25256	0.00304847	0.153476	-1.70484	Rem_indfail	202062_s_at	up
CYB561	CYB561	17	63432304	63446354	ENSG00000008283	209163_at	-1.19516	4.50676	-3.25175	0.00305466	0.153646	-1.70664	Rem_indfail	209163_at	up
GAS7	GAS7	17	9910606	10198606	ENSG00000007237	211067_s_at	0.948249	6.15604	3.25113	0.00305949	0.153748	-1.70805	Rem_indfail	211067_s_at	down
GH1	GH1	17	63917200	63918839	ENSG00000259384	206886_x_at	-0.343412	4.09196	-3.24844	0.00308027	0.15465	-1.71406	Rem_indfail	206886_x_at	up
GOT2	GOT2	16	58707131	58734342	ENSG00000125166	200708_at	0.75266	8.25573	3.24797	0.00308398	0.154694	-1.71512	Rem_indfail	200708_at	down
ARL8A	ARL8A	1	202133404	202144743	ENSG00000143862	225347_at	-0.836957	6.11677	-3.2468	0.00309306	0.154866	-1.71774	Rem_indfail	225347_at	up
KIF14	KIF14	1	200551497	200620751	ENSG00000118193	236641_at	1.12797	4.20434	3.24702	0.00309133	0.154866	-1.71724	Rem_indfail	236641_at	down
ADCYAP1	ADCYAP1	18	904871	912172	ENSG00000141433	230237_at	-1.36042	3.53906	-3.2458	0.0031009	0.155116	-1.71998	Rem_indfail	230237_at	up
CPSF3	CPSF3	2	9423651	9473101	ENSG00000119203	225082_at	0.7964	7.85052	3.2439	0.00311578	0.155545	-1.72423	Rem_indfail	225082_at	down
FUT8	FUT8	14	65410592	65744121	ENSG00000033170	1554930_a_at	0.594289	5.14828	3.24361	0.00311802	0.155545	-1.72487	Rem_indfail	1554930_a_at	down
SETDB1	SETDB1	1	150926263	150964744	ENSG00000143379	214197_s_at	-0.34788	5.00516	-3.24396	0.00311532	0.155545	-1.7241	Rem_indfail	214197_s_at	up
CCDC85C	CCDC85C	14	99500190	99604207	ENSG00000205476	222809_x_at	0.68824	5.55158	3.24197	0.00313096	0.155857	-1.72854	Rem_indfail	222809_x_at	down
EPHA1-AS1	EPHA1-AS1	CHR_HG708_PATCH	143407813	143523449	ENSG00000285468	238263_at	-0.453057	3.98243	-3.24169	0.00313319	0.155857	-1.72918	Rem_indfail	238263_at	up
EPHA1-AS1	EPHA1-AS1	7	143407784	143523449	ENSG00000229153	238263_at	-0.453057	3.98243	-3.24169	0.00313319	0.155857	-1.72918	Rem_indfail	238263_at	up
SAE1	SAE1	19	47113274	47210636	ENSG00000142230	217946_s_at	0.889985	8.31245	3.24208	0.00313006	0.155857	-1.72829	Rem_indfail	217946_s_at	down
TTC4	TTC4	1	54715861	54742657	ENSG00000243725	218442_at	0.587768	5.47641	3.24137	0.00313566	0.155857	-1.72988	Rem_indfail	218442_at	down
ARHGAP21	ARHGAP21	10	24583609	24723887	ENSG00000107863	224764_at	1.20558	6.94922	3.23965	0.00314933	0.155864	-1.73374	Rem_indfail	224764_at	down
GINS2	GINS2	16	85676198	85690073	ENSG00000131153	243136_at	0.377533	3.4989	3.23956	0.00315007	0.155864	-1.73395	Rem_indfail	243136_at	down
SEMA4F	SEMA4F	2	74654228	74683853	ENSG00000135622	210124_x_at	0.449892	5.1684	3.24039	0.00314347	0.155864	-1.73209	Rem_indfail	210124_x_at	down
UCP2	UCP2	11	73974672	73982843	ENSG00000175567	208998_at	1.27987	9.86494	3.24018	0.00314508	0.155864	-1.73254	Rem_indfail	208998_at	down
NA	NA	NA	NA	NA	NA	203807_x_at	-0.26852	3.74011	-3.24034	0.00314388	0.155864	-1.7322	Rem_indfail	NA	up
CPSF6	CPSF6	12	69239569	69274358	ENSG00000111605	202470_s_at	0.712307	5.75102	3.23883	0.0031558	0.156007	-1.73556	Rem_indfail	202470_s_at	down
CENPO	CENPO	2	24793136	24822376	ENSG00000138092	226118_at	1.04397	5.49539	3.23741	0.00316716	0.156286	-1.73875	Rem_indfail	226118_at	down
EBLN3P	EBLN3P	9	37079645	37090928	ENSG00000281649	225640_at	-0.840561	8.92354	-3.2377	0.00316482	0.156286	-1.73809	Rem_indfail	225640_at	up
FHL3	FHL3	1	37996770	38005606	ENSG00000183386	218818_at	-0.523314	5.24405	-3.23656	0.00317394	0.156456	-1.74065	Rem_indfail	218818_at	up
MCM2	MCM2	3	127598410	127622436	ENSG00000073111	202107_s_at	0.977312	9.02984	3.23588	0.00317937	0.156456	-1.74216	Rem_indfail	202107_s_at	down
SLIT1	SLIT1	10	96998038	97185959	ENSG00000187122	213601_at	1.67129	7.07879	3.23555	0.00318205	0.156456	-1.74291	Rem_indfail	213601_at	down
VWA8	VWA8	13	41566835	41961120	ENSG00000102763	214231_s_at	0.487877	3.81114	3.2356	0.00318165	0.156456	-1.7428	Rem_indfail	214231_s_at	down
CYTOR	CYTOR	2	87454781	87636740	ENSG00000222041	1552258_at	-0.600669	4.15393	-3.2342	0.00319291	0.156848	-1.74593	Rem_indfail	1552258_at	up
MCRIP2	MCRIP2	16	636817	648474	ENSG00000172366	1553715_s_at	-1.1442	5.99175	-3.23161	0.00321376	0.157448	-1.75171	Rem_indfail	1553715_s_at	up
MELK	MELK	9	36572862	36677683	ENSG00000165304	204825_at	1.26814	7.06678	3.23177	0.00321245	0.157448	-1.75135	Rem_indfail	204825_at	down
NA	NA	NA	NA	NA	NA	241851_x_at	-0.313951	3.14488	-3.23185	0.00321185	0.157448	-1.75118	Rem_indfail	NA	up
CASZ1	CASZ1	1	10636604	10796650	ENSG00000130940	243386_at	-0.709806	3.30301	-3.2311	0.00321787	0.157508	-1.75284	Rem_indfail	243386_at	up
RABGAP1L	RABGAP1L	1	174159410	174995308	ENSG00000152061	215342_s_at	-0.841778	4.07886	-3.23045	0.00322315	0.157542	-1.7543	Rem_indfail	215342_s_at	up
TBC1D19	TBC1D19	4	26576437	26756223	ENSG00000109680	220260_at	0.837364	4.4492	3.23031	0.00322431	0.157542	-1.75462	Rem_indfail	220260_at	down
NA	NA	NA	NA	NA	NA	230961_at	-0.868787	3.83912	-3.22797	0.00324339	0.158333	-1.75986	Rem_indfail	NA	up
RHBDL1	RHBDL1	16	675671	678268	ENSG00000103269	207383_s_at	-0.360508	3.51789	-3.22732	0.00324867	0.158449	-1.7613	Rem_indfail	207383_s_at	up
BCL11B	BCL11B	14	99169287	99272197	ENSG00000127152	219528_s_at	1.24113	8.45076	3.2262	0.0032578	0.158569	-1.76379	Rem_indfail	219528_s_at	down
CYP2E1	CYP2E1	10	133520406	133561220	ENSG00000130649	209975_at	-0.719616	4.4989	-3.22529	0.0032653	0.158569	-1.76583	Rem_indfail	209975_at	up
PGP	PGP	16	2211593	2214840	ENSG00000184207	222622_at	0.671108	7.06569	3.22539	0.00326446	0.158569	-1.7656	Rem_indfail	222622_at	down
TCFL5	TCFL5	20	62841005	62861822	ENSG00000101190	235694_at	1.01431	5.69644	3.22551	0.00326353	0.158569	-1.76535	Rem_indfail	235694_at	down
WDFY2	WDFY2	13	51584455	51767709	ENSG00000139668	228159_at	-0.876767	6.45818	-3.22525	0.00326564	0.158569	-1.76592	Rem_indfail	228159_at	up
MAP4K2	MAP4K2	11	64784918	64803241	ENSG00000168067	204936_at	-0.497132	5.29058	-3.22422	0.0032741	0.158839	-1.76822	Rem_indfail	204936_at	up
ATIC	ATIC	2	215311956	215349773	ENSG00000138363	208758_at	1.08347	8.77006	3.22304	0.00328389	0.158907	-1.77086	Rem_indfail	208758_at	down
DIAPH3	DIAPH3	13	59665583	60163928	ENSG00000139734	232596_at	0.557694	3.72611	3.22276	0.00328614	0.158907	-1.77147	Rem_indfail	232596_at	down
FGFR1OP2	FGFR1OP2	12	26938470	26966650	ENSG00000111790	243619_at	-0.521769	3.03584	-3.22264	0.00328714	0.158907	-1.77174	Rem_indfail	243619_at	up
PARVB	PARVB	22	43999211	44172939	ENSG00000188677	216253_s_at	-0.515685	4.74479	-3.22306	0.00328365	0.158907	-1.7708	Rem_indfail	216253_s_at	up
CD6	CD6	11	60971680	61020377	ENSG00000013725	213958_at	1.0245	8.8985	3.21791	0.0033265	0.15935	-1.7823	Rem_indfail	213958_at	down
CSN1S1	CSN1S1	4	69931068	69946574	ENSG00000126545	208350_at	-0.469244	3.25996	-3.21915	0.00331612	0.15935	-1.77953	Rem_indfail	208350_at	up
EEF2	EEF2	19	3976056	3985463	ENSG00000167658	200094_s_at	-0.454515	12.4028	-3.21705	0.00333368	0.15935	-1.78421	Rem_indfail	200094_s_at	up
JADE1	JADE1	4	128809700	128875224	ENSG00000077684	218517_at	0.705136	6.80245	3.21767	0.00332849	0.15935	-1.78283	Rem_indfail	218517_at	down
MAP3K8	MAP3K8	10	30434021	30461833	ENSG00000107968	235421_at	-1.51258	5.23942	-3.21917	0.00331601	0.15935	-1.7795	Rem_indfail	235421_at	up
MORF4L2	MORF4L2	X	103675496	103688158	ENSG00000123562	243857_at	-1.16296	5.69077	-3.21898	0.00331758	0.15935	-1.77992	Rem_indfail	243857_at	up
NBN	NBN	8	89933331	90003228	ENSG00000104320	202905_x_at	-0.658911	7.08727	-3.21841	0.00332231	0.15935	-1.78118	Rem_indfail	202905_x_at	up
SARDH	SARDH	9	133663560	133739955	ENSG00000123453	210063_at	0.923507	6.09452	3.22046	0.00330523	0.15935	-1.77661	Rem_indfail	210063_at	down
SORL1	SORL1	11	121452314	121633763	ENSG00000137642	212560_at	-1.71516	7.65807	-3.21823	0.00332382	0.15935	-1.78158	Rem_indfail	212560_at	up
TAPT1	TAPT1	4	16160505	16227410	ENSG00000169762	216373_at	-0.330267	2.8736	-3.22003	0.00330878	0.15935	-1.77756	Rem_indfail	216373_at	up
ZBTB1	ZBTB1	14	64503712	64533690	ENSG00000126804	205092_x_at	-0.961973	3.23712	-3.21699	0.00333419	0.15935	-1.78435	Rem_indfail	205092_x_at	up
NA	NA	NA	NA	NA	NA	1558105_a_at	-1.68382	3.91189	-3.21992	0.00330977	0.15935	-1.77783	Rem_indfail	NA	up
NA	NA	NA	NA	NA	NA	1562473_at	1.62708	4.46725	3.2188	0.00331905	0.15935	-1.78031	Rem_indfail	NA	down
RERE	RERE	1	8352397	8848921	ENSG00000142599	221643_s_at	-0.689673	3.75286	-3.21663	0.00333723	0.159356	-1.78516	Rem_indfail	221643_s_at	up
NA	NA	NA	NA	NA	NA	213378_s_at	1.05346	6.38289	3.21623	0.00334061	0.159379	-1.78606	Rem_indfail	NA	down
TMEM220	TMEM220	17	10699015	10730023	ENSG00000187824	229693_at	-1.0227	4.03701	-3.21545	0.00334714	0.159412	-1.78779	Rem_indfail	229693_at	up
NA	NA	NA	NA	NA	NA	242109_at	-0.826615	5.15107	-3.21563	0.00334562	0.159412	-1.78739	Rem_indfail	NA	up
ZFP36L2	ZFP36L2	2	43222402	43226606	ENSG00000152518	201368_at	-0.977941	9.69174	-3.2129	0.00336867	0.160298	-1.79347	Rem_indfail	201368_at	up
FANCD2	FANCD2	3	10026370	10101932	ENSG00000144554	223545_at	0.493882	4.56097	3.20992	0.00339398	0.160734	-1.80011	Rem_indfail	223545_at	down
MCM3	MCM3	6	52264014	52284881	ENSG00000112118	201555_at	1.21567	8.57504	3.2094	0.00339841	0.160734	-1.80127	Rem_indfail	201555_at	down
SCML2	SCML2	X	18239313	18354688	ENSG00000102098	206147_x_at	0.603291	6.27857	3.20999	0.00339342	0.160734	-1.79996	Rem_indfail	206147_x_at	down
UFD1	UFD1	22	19449911	19479202	ENSG00000070010	209103_s_at	0.559023	9.56446	3.21103	0.00338458	0.160734	-1.79765	Rem_indfail	209103_s_at	down
UQCRQ	UQCRQ	5	132866630	132868847	ENSG00000164405	201568_at	0.762056	10.1903	3.20995	0.00339377	0.160734	-1.80006	Rem_indfail	201568_at	down
NA	NA	NA	NA	NA	NA	213650_at	-0.794809	5.39659	-3.20967	0.00339617	0.160734	-1.80068	Rem_indfail	NA	up
NA	NA	NA	NA	NA	NA	237780_at	-0.187911	2.86028	-3.21096	0.00338511	0.160734	-1.79779	Rem_indfail	NA	up
ATP23	ATP23	CHR_HSCHR12_1_CTG2_1	57941541	57957269	ENSG00000262145	227678_at	1.48563	6.49239	3.20748	0.00341485	0.161232	-1.80555	Rem_indfail	227678_at	down
ATP23	ATP23	12	57906039	57959148	ENSG00000166896	227678_at	1.48563	6.49239	3.20748	0.00341485	0.161232	-1.80555	Rem_indfail	227678_at	down
CNIH4	CNIH4	1	224356858	224379459	ENSG00000143771	228306_at	0.474595	4.27607	3.20775	0.00341257	0.161232	-1.80496	Rem_indfail	228306_at	down
DLEU2	DLEU2	13	49956670	50125720	ENSG00000231607	216870_x_at	0.838017	4.63575	3.20507	0.00343563	0.161238	-1.81093	Rem_indfail	216870_x_at	down
HECTD1	HECTD1	14	31100117	31207804	ENSG00000092148	241955_at	-0.823074	4.37891	-3.20562	0.00343088	0.161238	-1.8097	Rem_indfail	241955_at	up
NFYB	NFYB	12	104117086	104138241	ENSG00000120837	244704_at	0.335852	2.99096	3.20519	0.00343458	0.161238	-1.81066	Rem_indfail	244704_at	down
RPL15	RPL15	3	23916591	23924374	ENSG00000174748	221476_s_at	-0.366985	12.2535	-3.20655	0.00342285	0.161238	-1.80762	Rem_indfail	221476_s_at	up
SNRPF	SNRPF	12	95858952	95903828	ENSG00000139343	203832_at	0.732816	9.64643	3.2051	0.00343539	0.161238	-1.81087	Rem_indfail	203832_at	down
NA	NA	NA	NA	NA	NA	218638_s_at	1.57708	7.45652	3.20516	0.00343481	0.161238	-1.81072	Rem_indfail	NA	down
NA	NA	NA	NA	NA	NA	235112_at	1.29437	6.25524	3.20584	0.00342896	0.161238	-1.8092	Rem_indfail	NA	down
PAQR4	PAQR4	16	2969270	2973484	ENSG00000162073	212858_at	0.767084	6.29461	3.20399	0.00344495	0.161537	-1.81333	Rem_indfail	212858_at	down
NA	NA	NA	NA	NA	NA	238376_at	-0.267249	2.87933	-3.20282	0.00345504	0.161787	-1.81592	Rem_indfail	NA	up
NA	NA	NA	NA	NA	NA	242407_at	-0.776681	5.04517	-3.20269	0.00345619	0.161787	-1.81622	Rem_indfail	NA	up
MAN1A1	MAN1A1	6	119177205	119349761	ENSG00000111885	221760_at	-2.00455	5.3916	-3.20122	0.00346897	0.162246	-1.81949	Rem_indfail	221760_at	up
LETM1	LETM1	4	1811479	1856156	ENSG00000168924	222006_at	0.645471	7.39154	3.1985	0.00349279	0.163221	-1.82556	Rem_indfail	222006_at	down
TAPT1	TAPT1	4	16160505	16227410	ENSG00000169762	226735_at	-1.09727	7.27177	-3.19692	0.0035066	0.163726	-1.82906	Rem_indfail	226735_at	up
DTL	DTL	1	212035553	212107400	ENSG00000143476	222680_s_at	1.36559	7.529	3.19608	0.00351402	0.163933	-1.83093	Rem_indfail	222680_s_at	down
RGS10	RGS10	10	119499817	119542719	ENSG00000148908	204319_s_at	1.25436	9.87019	3.19496	0.00352393	0.164255	-1.83343	Rem_indfail	204319_s_at	down
STARD10	STARD10	11	72754729	72794047	ENSG00000214530	223103_at	-0.795721	4.60258	-3.19457	0.00352734	0.164274	-1.83428	Rem_indfail	223103_at	up
MAP3K12	MAP3K12	12	53479669	53500063	ENSG00000139625	205447_s_at	0.408976	5.25632	3.19386	0.00353366	0.164288	-1.83587	Rem_indfail	205447_s_at	down
TUBB4B	TUBB4B	9	137241287	137243707	ENSG00000188229	213726_x_at	0.761114	9.59801	3.19408	0.00353175	0.164288	-1.83539	Rem_indfail	213726_x_at	down
HIRIP3	HIRIP3	16	29992330	29996074	ENSG00000149929	229697_at	0.586169	5.43535	3.1924	0.00354668	0.164707	-1.83913	Rem_indfail	229697_at	down
TMEM184B	TMEM184B	22	38219291	38273010	ENSG00000198792	202027_at	-0.753709	6.12944	-3.19183	0.00355171	0.164707	-1.84039	Rem_indfail	202027_at	up
NA	NA	NA	NA	NA	NA	219920_s_at	0.766974	6.59205	3.19204	0.00354984	0.164707	-1.83992	Rem_indfail	NA	down
MYH10	MYH10	17	8474207	8631376	ENSG00000133026	213067_at	1.37055	4.7296	3.19093	0.00355977	0.164801	-1.8424	Rem_indfail	213067_at	down
NA	NA	NA	NA	NA	NA	217023_x_at	-0.519523	5.35125	-3.19126	0.00355683	0.164801	-1.84166	Rem_indfail	NA	up
EFCAB12	EFCAB12	3	129401321	129428651	ENSG00000172771	232639_at	-0.290075	3.0988	-3.19013	0.00356691	0.164992	-1.84417	Rem_indfail	232639_at	up
PTK2	PTK2	8	140657900	141002216	ENSG00000169398	241453_at	-0.197567	2.80593	-3.18958	0.00357185	0.165081	-1.8454	Rem_indfail	241453_at	up
SLC9A7	SLC9A7	X	46599251	46759118	ENSG00000065923	214860_at	-0.446864	3.23323	-3.18817	0.00358447	0.165524	-1.84852	Rem_indfail	214860_at	up
ESPL1	ESPL1	12	53268299	53293638	ENSG00000135476	204817_at	0.728554	6.26905	3.18762	0.00358941	0.165613	-1.84975	Rem_indfail	204817_at	down
ADGRE2	ADGRE2	19	14732392	14778560	ENSG00000127507	207610_s_at	-2.2409	5.69067	-3.18614	0.00360276	0.165868	-1.85303	Rem_indfail	207610_s_at	up
RBM45	RBM45	2	178112424	178139011	ENSG00000155636	228578_at	0.874357	6.76564	3.18562	0.00360749	0.165868	-1.8542	Rem_indfail	228578_at	down
TRIP13	TRIP13	5	892884	919357	ENSG00000071539	204033_at	1.46673	5.72046	3.1858	0.00360585	0.165868	-1.85379	Rem_indfail	204033_at	down
NA	NA	NA	NA	NA	NA	222326_at	-1.06028	3.12675	-3.18533	0.00361012	0.165868	-1.85484	Rem_indfail	NA	up
NA	NA	NA	NA	NA	NA	202861_at	-0.950218	6.94766	-3.18631	0.00360127	0.165868	-1.85267	Rem_indfail	NA	up
MAPK7	MAPK7	17	19377721	19383544	ENSG00000166484	207292_s_at	0.485829	5.82915	3.18487	0.00361421	0.165917	-1.85585	Rem_indfail	207292_s_at	down
WDR27	WDR27	6	169457212	169702067	ENSG00000184465	238074_at	-0.329515	4.3748	-3.18219	0.00363861	0.166897	-1.86181	Rem_indfail	238074_at	up
PLXNB2	PLXNB2	22	50274979	50307646	ENSG00000196576	208890_s_at	-1.3757	5.86463	-3.1808	0.00365127	0.167197	-1.86489	Rem_indfail	208890_s_at	up
SEMA6B	SEMA6B	19	4542593	4581776	ENSG00000167680	220778_x_at	-0.427124	6.08797	-3.18108	0.00364877	0.167197	-1.86428	Rem_indfail	220778_x_at	up
NOL3	NOL3	16	67170154	67175735	ENSG00000140939	221566_s_at	-0.340477	4.44213	-3.17927	0.00366537	0.167562	-1.8683	Rem_indfail	221566_s_at	up
NA	NA	NA	NA	NA	NA	238217_at	-0.322947	3.46302	-3.17951	0.00366308	0.167562	-1.86775	Rem_indfail	NA	up
CASP2	CASP2	7	143288215	143307696	ENSG00000106144	226032_at	-0.783518	8.29006	-3.178	0.00367701	0.16784	-1.87111	Rem_indfail	226032_at	up
CHEK1	CHEK1	11	125625163	125676255	ENSG00000149554	205394_at	1.36069	5.9357	3.17546	0.0037005	0.16784	-1.87675	Rem_indfail	205394_at	down
CHKA	CHKA	11	68052859	68121444	ENSG00000110721	204233_s_at	-1.09348	6.00899	-3.17648	0.00369107	0.16784	-1.87449	Rem_indfail	204233_s_at	up
COMMD4	COMMD4	15	75336020	75343224	ENSG00000140365	206441_s_at	0.787541	7.90216	3.17712	0.00368511	0.16784	-1.87306	Rem_indfail	206441_s_at	down
DENND11	DENND11	7	141656728	141702166	ENSG00000257093	223162_s_at	-0.911542	7.93402	-3.17528	0.00370214	0.16784	-1.87715	Rem_indfail	223162_s_at	up
DENND11	DENND11	CHR_HSCHR7_1_CTG6	141656728	141702156	ENSG00000262599	223162_s_at	-0.911542	7.93402	-3.17528	0.00370214	0.16784	-1.87715	Rem_indfail	223162_s_at	up
LOC101927420	NA	NA	NA	NA	NA	236282_at	0.628741	5.10489	3.17608	0.00369472	0.16784	-1.87537	Rem_indfail	236282_at	down
NXF5	NXF5	X	101832112	101857577	ENSG00000126952	234648_s_at	-0.240955	4.19366	-3.17772	0.00367963	0.16784	-1.87174	Rem_indfail	234648_s_at	up
RAD51C	RAD51C	17	58692573	58735611	ENSG00000108384	206066_s_at	1.01576	6.24842	3.17676	0.00368844	0.16784	-1.87386	Rem_indfail	206066_s_at	down
SLAMF6	SLAMF6	1	160485030	160523262	ENSG00000162739	1552497_a_at	0.98933	5.93065	3.17557	0.00369948	0.16784	-1.87651	Rem_indfail	1552497_a_at	down
WDR45B	WDR45B	17	82614562	82648553	ENSG00000141580	209076_s_at	-1.0424	7.91555	-3.17528	0.00370215	0.16784	-1.87715	Rem_indfail	209076_s_at	up
ARMC1	ARMC1	8	65602458	65634217	ENSG00000104442	218185_s_at	0.96172	7.1498	3.17445	0.00370988	0.168051	-1.879	Rem_indfail	218185_s_at	down
FYB1	FYB1	5	39105252	39274528	ENSG00000082074	205285_s_at	1.46986	7.36835	3.17232	0.00372964	0.168388	-1.8837	Rem_indfail	205285_s_at	down
RGS1	RGS1	1	192575763	192580024	ENSG00000090104	202988_s_at	-2.39341	5.20166	-3.17246	0.00372838	0.168388	-1.8834	Rem_indfail	202988_s_at	up
SKA2	SKA2	17	59109857	59155260	ENSG00000182628	225686_at	1.46795	6.41385	3.17285	0.00372475	0.168388	-1.88254	Rem_indfail	225686_at	down
NA	NA	NA	NA	NA	NA	225851_at	0.519792	5.9499	3.1726	0.00372711	0.168388	-1.8831	Rem_indfail	NA	down
CNN3	CNN3	1	94896949	94927223	ENSG00000117519	228297_at	3.16196	5.58353	3.17083	0.00374366	0.168392	-1.88703	Rem_indfail	228297_at	down
CNOT6L	CNOT6L	4	77713387	77819615	ENSG00000138767	226153_s_at	-0.708838	8.83647	-3.17034	0.00374821	0.168392	-1.8881	Rem_indfail	226153_s_at	up
PRXL2A	PRXL2A	10	80407829	80437115	ENSG00000122378	224435_at	2.0049	7.02518	3.17071	0.00374477	0.168392	-1.88729	Rem_indfail	224435_at	down
SMURF2	SMURF2	17	64542282	64662307	ENSG00000108854	230820_at	-1.44424	6.17708	-3.17165	0.00373595	0.168392	-1.8852	Rem_indfail	230820_at	up
SORD	SORD	15	45023147	45077185	ENSG00000140263	201562_s_at	0.756096	5.42269	3.17081	0.00374384	0.168392	-1.88707	Rem_indfail	201562_s_at	down
NA	NA	NA	NA	NA	NA	236330_at	-0.393097	3.5881	-3.17046	0.00374705	0.168392	-1.88783	Rem_indfail	NA	up
KIF3A	KIF3A	5	132692628	132737638	ENSG00000131437	228680_at	1.1778	5.24899	3.16982	0.00375313	0.168422	-1.88927	Rem_indfail	228680_at	down
POLD1	POLD1	19	50384204	50418018	ENSG00000062822	203422_at	0.985435	6.8679	3.16961	0.00375503	0.168422	-1.88971	Rem_indfail	203422_at	down
ETS1	ETS1	11	128458761	128587558	ENSG00000134954	224833_at	1.18925	10.2978	3.16875	0.00376312	0.168438	-1.89162	Rem_indfail	224833_at	down
NUFIP2	NUFIP2	17	29255839	29294148	ENSG00000108256	224938_at	-1.1738	5.71016	-3.16872	0.00376346	0.168438	-1.8917	Rem_indfail	224938_at	up
SMURF2	SMURF2	17	64542282	64662307	ENSG00000108854	205596_s_at	-1.63518	7.42238	-3.16859	0.00376462	0.168438	-1.89197	Rem_indfail	205596_s_at	up
NDN	NDN	CHR_HG2365_PATCH	24409558	24410281	ENSG00000288364	209550_at	1.85503	6.05986	3.16805	0.00376971	0.168527	-1.89317	Rem_indfail	209550_at	down
NDN	NDN	15	23685400	23687305	ENSG00000182636	209550_at	1.85503	6.05986	3.16805	0.00376971	0.168527	-1.89317	Rem_indfail	209550_at	down
OR7E14P	OR7E14P	11	17013998	17053024	ENSG00000184669	217551_at	1.38296	4.17283	3.16739	0.00377596	0.168531	-1.89464	Rem_indfail	217551_at	down
RYBP	RYBP	3	72371825	72446621	ENSG00000163602	201844_s_at	-1.26381	8.22028	-3.16772	0.0037729	0.168531	-1.89392	Rem_indfail	201844_s_at	up
RYBP		CHR_HG126_PATCH	72378406	72447301	ENSG00000281766	201844_s_at	-1.26381	8.22028	-3.16772	0.0037729	0.168531	-1.89392	Rem_indfail	201844_s_at	up
ZNF71	ZNF71	19	56595300	56626481	ENSG00000197951	234570_at	-0.343965	3.34437	-3.16685	0.00378112	0.168624	-1.89585	Rem_indfail	234570_at	up
C11orf71	C11orf71	11	114391443	114400511	ENSG00000180425	218789_s_at	1.22085	5.02826	3.16438	0.00380456	0.169498	-1.90132	Rem_indfail	218789_s_at	down
CYB5R1	CYB5R1	1	202961873	202967275	ENSG00000159348	202263_at	0.923623	6.31733	3.1596	0.0038503	0.169498	-1.9119	Rem_indfail	202263_at	down
DUT	DUT	15	48331011	48343373	ENSG00000128951	208955_at	1.19963	7.39208	3.16191	0.00382808	0.169498	-1.90678	Rem_indfail	208955_at	down
ENTPD1-AS1	ENTPD1-AS1	10	95732976	96090250	ENSG00000226688	232502_at	-0.215545	2.96068	-3.1584	0.0038619	0.169498	-1.91457	Rem_indfail	232502_at	up
GLT8D1	GLT8D1	3	52694486	52706032	ENSG00000016864	218146_at	0.683932	7.36867	3.16042	0.00384236	0.169498	-1.91008	Rem_indfail	218146_at	down
HAR1A	HAR1A	20	63102205	63104386	ENSG00000225978	1557098_s_at	1.0037	5.21843	3.16145	0.00383251	0.169498	-1.9078	Rem_indfail	1557098_s_at	down
INTS14	INTS14	15	65578753	65611289	ENSG00000138614	1568801_at	-0.275984	3.34118	-3.15851	0.0038608	0.169498	-1.91432	Rem_indfail	1568801_at	up
MECP2	MECP2	X	154021573	154137103	ENSG00000169057	202617_s_at	-0.553207	4.77159	-3.16282	0.00381939	0.169498	-1.90476	Rem_indfail	202617_s_at	up
PARVB	PARVB	22	43999211	44172939	ENSG00000188677	37966_at	-0.834202	4.07066	-3.15896	0.00385649	0.169498	-1.91333	Rem_indfail	37966_at	up
PCYT1A	PCYT1A	3	196214222	196287957	ENSG00000161217	204209_at	-0.403659	4.53667	-3.15969	0.00384946	0.169498	-1.91171	Rem_indfail	204209_at	up
PPIA	PPIA	7	44796680	44824564	ENSG00000196262	201293_x_at	0.401748	13.1247	3.1629	0.00381862	0.169498	-1.90459	Rem_indfail	201293_x_at	down
PXMP4	PXMP4	20	33702758	33720319	ENSG00000101417	219428_s_at	0.53516	5.76436	3.15926	0.00385355	0.169498	-1.91265	Rem_indfail	219428_s_at	down
RCN1	RCN1	11	32091074	32105722	ENSG00000049449	201063_at	1.23289	6.69336	3.15831	0.00386274	0.169498	-1.91476	Rem_indfail	201063_at	down
RPL14	RPL14	3	40457292	40468587	ENSG00000188846	213588_x_at	-0.267235	13.2162	-3.15822	0.00386356	0.169498	-1.91495	Rem_indfail	213588_x_at	up
TBC1D25	TBC1D25	X	48539714	48562609	ENSG00000068354	227820_at	-0.290026	6.3297	-3.15814	0.00386439	0.169498	-1.91514	Rem_indfail	227820_at	up
TDP1	TDP1	14	89954939	90044764	ENSG00000042088	226044_at	0.665071	5.7251	3.15799	0.00386582	0.169498	-1.91547	Rem_indfail	226044_at	down
TUBA1B	TUBA1B	12	49127782	49131397	ENSG00000123416	211072_x_at	0.601905	12.9721	3.16002	0.0038462	0.169498	-1.91096	Rem_indfail	211072_x_at	down
VRK1	VRK1	14	96797304	96954846	ENSG00000100749	203856_at	1.01667	8.56351	3.16331	0.00381477	0.169498	-1.90369	Rem_indfail	203856_at	down
NA	NA	NA	NA	NA	NA	200885_at	0.88641	7.35718	3.15881	0.00385791	0.169498	-1.91365	Rem_indfail	NA	down
NA	NA	NA	NA	NA	NA	239600_at	-0.901749	4.94675	-3.16037	0.00384285	0.169498	-1.91019	Rem_indfail	NA	up
NA	NA	NA	NA	NA	NA	244626_at	-0.592666	4.12166	-3.16239	0.00382347	0.169498	-1.90571	Rem_indfail	NA	up
PGM2	PGM2	4	37826660	37862937	ENSG00000169299	225366_at	0.708829	4.88115	3.15653	0.00387997	0.169982	-1.9187	Rem_indfail	225366_at	down
ANTXR2	ANTXR2	4	79901146	80125454	ENSG00000163297	225524_at	-1.71229	6.12523	-3.15547	0.00389025	0.17016	-1.92104	Rem_indfail	225524_at	up
TPGS2	TPGS2	18	36777647	36829216	ENSG00000134779	213617_s_at	0.825124	8.6822	3.15558	0.00388914	0.17016	-1.92079	Rem_indfail	213617_s_at	down
FAHD2A	FAHD2A	2	95402708	95416616	ENSG00000115042	218504_at	1.00032	6.43758	3.15354	0.00390903	0.170752	-1.92531	Rem_indfail	218504_at	down
PRPH	PRPH	12	49293252	49298686	ENSG00000135406	213847_at	-0.470383	5.49372	-3.15344	0.00391003	0.170752	-1.92553	Rem_indfail	213847_at	up
FOSL2	FOSL2	2	28392448	28417317	ENSG00000075426	225262_at	-1.96472	6.40462	-3.15302	0.00391409	0.170792	-1.92645	Rem_indfail	225262_at	up
MCM7	MCM7	7	100092728	100101940	ENSG00000166508	210983_s_at	1.02507	9.34398	3.15267	0.00391754	0.170807	-1.92723	Rem_indfail	210983_s_at	down
SLC25A30	SLC25A30	13	45393316	45418455	ENSG00000174032	226782_at	-0.820293	4.57967	-3.15059	0.00393797	0.17149	-1.93184	Rem_indfail	226782_at	up
THTPA	THTPA	14	23555988	23560271	ENSG00000259431	218540_at	0.714661	5.98857	3.15012	0.00394261	0.17149	-1.93288	Rem_indfail	218540_at	down
NA	NA	NA	NA	NA	NA	1560342_at	-0.825735	3.68014	-3.15028	0.00394102	0.17149	-1.93252	Rem_indfail	NA	up
LDHB	LDHB	12	21635342	21757857	ENSG00000111716	201030_x_at	0.518609	12.2667	3.14878	0.00395577	0.171925	-1.93583	Rem_indfail	201030_x_at	down
ATP11C	ATP11C	X	139726346	139945276	ENSG00000101974	226785_at	1.22694	6.20064	3.14823	0.00396122	0.172025	-1.93705	Rem_indfail	226785_at	down
ATP5PD	ATP5PD	17	75038863	75046985	ENSG00000167863	210149_s_at	0.643193	10.6008	3.14781	0.00396544	0.172072	-1.93799	Rem_indfail	210149_s_at	down
ZDHHC9	ZDHHC9	X	129803288	129843909	ENSG00000188706	222451_s_at	-0.888867	6.11228	-3.1473	0.00397041	0.172151	-1.9391	Rem_indfail	222451_s_at	up
CYLD	CYLD	16	50742050	50801935	ENSG00000083799	221903_s_at	-1.21441	6.89234	-3.14504	0.00399288	0.172336	-1.9441	Rem_indfail	221903_s_at	up
FNDC3B	FNDC3B	3	172039578	172401669	ENSG00000075420	229865_at	-0.597869	3.61163	-3.14585	0.00398486	0.172336	-1.94232	Rem_indfail	229865_at	up
LOXL1-AS1	LOXL1-AS1	15	73908071	73928248	ENSG00000261801	232752_at	0.94442	3.83283	3.14537	0.00398962	0.172336	-1.94337	Rem_indfail	232752_at	down
NPR3	NPR3	5	32689070	32791724	ENSG00000113389	219790_s_at	-1.1614	3.82022	-3.14585	0.00398485	0.172336	-1.94231	Rem_indfail	219790_s_at	up
RERE	RERE	1	8352397	8848921	ENSG00000142599	200940_s_at	-1.25601	5.86174	-3.14497	0.00399358	0.172336	-1.94425	Rem_indfail	200940_s_at	up
TGFBR1	TGFBR1	9	99104038	99154192	ENSG00000106799	236561_at	-1.3517	4.5553	-3.14515	0.00399179	0.172336	-1.94385	Rem_indfail	236561_at	up
BPNT1	BPNT1	1	220057482	220090462	ENSG00000162813	1554575_a_at	0.36244	4.92159	3.14327	0.00401061	0.172934	-1.94802	Rem_indfail	1554575_a_at	down
PAQR7	PAQR7	1	25861484	25875708	ENSG00000182749	242123_at	-0.420403	4.71148	-3.14252	0.00401812	0.173121	-1.94967	Rem_indfail	242123_at	up
NPR3	NPR3	5	32689070	32791724	ENSG00000113389	219789_at	-1.73764	3.57206	-3.14205	0.00402281	0.173187	-1.95071	Rem_indfail	219789_at	up
NA	NA	NA	NA	NA	NA	1562544_at	-0.384482	3.45575	-3.14125	0.00403086	0.173397	-1.95247	Rem_indfail	NA	up
BAG4	BAG4	8	38176533	38213301	ENSG00000156735	222909_s_at	-1.01678	5.71562	-3.13989	0.00404462	0.173852	-1.95549	Rem_indfail	222909_s_at	up
NFX1	NFX1	9	33290512	33371157	ENSG00000086102	1553103_at	-1.09975	5.77855	-3.13607	0.00408335	0.175111	-1.96392	Rem_indfail	1553103_at	up
TMEM254	TMEM254	10	80078646	80092557	ENSG00000133678	222545_s_at	0.563901	5.83594	3.13605	0.00408353	0.175111	-1.96396	Rem_indfail	222545_s_at	down
NA	NA	NA	NA	NA	NA	235476_at	1.5359	6.20562	3.13616	0.00408235	0.175111	-1.96371	Rem_indfail	NA	down
AAGAB	AAGAB	15	67200667	67255195	ENSG00000103591	243284_at	-0.402326	3.5049	-3.1352	0.00409212	0.175143	-1.96582	Rem_indfail	243284_at	up
AGK	AGK	CHR_HSCHR7_1_CTG6	141633901	141655244	ENSG00000262327	222132_s_at	0.754924	7.33511	3.13323	0.0041123	0.175143	-1.97018	Rem_indfail	222132_s_at	down
AGK	AGK	7	141551278	141655244	ENSG00000006530	222132_s_at	0.754924	7.33511	3.13323	0.0041123	0.175143	-1.97018	Rem_indfail	222132_s_at	down
FGFR1OP2	FGFR1OP2	12	26938470	26966650	ENSG00000111790	236808_at	-0.840705	3.55136	-3.13348	0.00410979	0.175143	-1.96964	Rem_indfail	236808_at	up
IQCN	IQCN	19	18257098	18274500	ENSG00000130518	223600_s_at	-0.733299	4.63138	-3.13499	0.00409427	0.175143	-1.96629	Rem_indfail	223600_s_at	up
POLR1H	POLR1H	CHR_HSCHR6_MHC_MANN_CTG1	30054063	30060065	ENSG00000235176	223639_s_at	0.720741	8.17162	3.13401	0.00410429	0.175143	-1.96845	Rem_indfail	223639_s_at	down
POLR1H	POLR1H	CHR_HSCHR6_MHC_COX_CTG1	30048795	30054799	ENSG00000224859	223639_s_at	0.720741	8.17162	3.13401	0.00410429	0.175143	-1.96845	Rem_indfail	223639_s_at	down
POLR1H	POLR1H	6	30058899	30064909	ENSG00000066379	223639_s_at	0.720741	8.17162	3.13401	0.00410429	0.175143	-1.96845	Rem_indfail	223639_s_at	down
POLR1H	POLR1H	CHR_HSCHR6_MHC_DBB_CTG1	30049228	30055232	ENSG00000236949	223639_s_at	0.720741	8.17162	3.13401	0.00410429	0.175143	-1.96845	Rem_indfail	223639_s_at	down
POLR1H	POLR1H	CHR_HSCHR6_MHC_QBL_CTG1	30048487	30054477	ENSG00000206502	223639_s_at	0.720741	8.17162	3.13401	0.00410429	0.175143	-1.96845	Rem_indfail	223639_s_at	down
POLR1H	POLR1H	CHR_HSCHR6_MHC_MCF_CTG1	30137399	30143406	ENSG00000236808	223639_s_at	0.720741	8.17162	3.13401	0.00410429	0.175143	-1.96845	Rem_indfail	223639_s_at	down
POLR1H	POLR1H	CHR_HSCHR6_MHC_SSTO_CTG1	30049286	30055293	ENSG00000233795	223639_s_at	0.720741	8.17162	3.13401	0.00410429	0.175143	-1.96845	Rem_indfail	223639_s_at	down
POLR1H	POLR1H	CHR_HSCHR6_MHC_APD_CTG1	30051404	30057408	ENSG00000235443	223639_s_at	0.720741	8.17162	3.13401	0.00410429	0.175143	-1.96845	Rem_indfail	223639_s_at	down
PRR5L	PRR5L	11	36296288	36465204	ENSG00000135362	233379_at	-0.330169	2.92152	-3.13284	0.0041163	0.175143	-1.97104	Rem_indfail	233379_at	up
RAB18	RAB18	10	27504174	27543207	ENSG00000099246	229398_at	-0.910892	5.31493	-3.13331	0.00411151	0.175143	-1.97001	Rem_indfail	229398_at	up
RALGDS	RALGDS	9	133097720	133149334	ENSG00000160271	209050_s_at	-0.74185	8.11864	-3.13315	0.00411315	0.175143	-1.97036	Rem_indfail	209050_s_at	up
RPL7	RPL7	8	73290242	73295789	ENSG00000147604	239493_at	-0.628903	3.9224	-3.13336	0.00411097	0.175143	-1.96989	Rem_indfail	239493_at	up
NA	NA	NA	NA	NA	NA	237974_at	-0.729245	3.17847	-3.13328	0.00411176	0.175143	-1.97006	Rem_indfail	NA	up
CHRNA3	CHRNA3	15	78593052	78621295	ENSG00000080644	210221_at	1.55079	5.48883	3.13099	0.00413534	0.175327	-1.97512	Rem_indfail	210221_at	down
NENF	NENF	1	212432920	212446379	ENSG00000117691	218407_x_at	0.609584	8.17599	3.13032	0.00414224	0.175327	-1.9766	Rem_indfail	218407_x_at	down
NSD2	NSD2	4	1871393	1982207	ENSG00000109685	209054_s_at	0.970424	7.59905	3.13145	0.00413057	0.175327	-1.9741	Rem_indfail	209054_s_at	down
ONECUT1	ONECUT1	15	52755053	52791078	ENSG00000169856	210745_at	-0.29759	3.36021	-3.13139	0.00413123	0.175327	-1.97424	Rem_indfail	210745_at	up
PPP1R21	PPP1R21	2	48440598	48515391	ENSG00000162869	1554145_a_at	0.692695	4.78712	3.13024	0.00414308	0.175327	-1.97677	Rem_indfail	1554145_a_at	down
ZCCHC14	ZCCHC14	16	87406246	87493024	ENSG00000140948	215427_s_at	-0.344882	3.82067	-3.13205	0.00412443	0.175327	-1.97278	Rem_indfail	215427_s_at	up
NA	NA	NA	NA	NA	NA	221261_x_at	1.11377	5.29196	3.13046	0.00414083	0.175327	-1.97629	Rem_indfail	NA	down
GRAMD1A	GRAMD1A	19	34994784	35026471	ENSG00000089351	244808_at	-0.461368	3.92807	-3.12891	0.00415686	0.175368	-1.97971	Rem_indfail	244808_at	up
TUBA1B	TUBA1B	12	49127782	49131397	ENSG00000123416	212639_x_at	0.562651	12.9618	3.1291	0.00415487	0.175368	-1.97929	Rem_indfail	212639_x_at	down
TUBB2A	TUBB2A	6	3153497	3157544	ENSG00000137267	204141_at	2.64373	8.30395	3.12981	0.00414756	0.175368	-1.97773	Rem_indfail	204141_at	down
NA	NA	NA	NA	NA	NA	1562056_at	-1.01355	4.68252	-3.12901	0.00415584	0.175368	-1.9795	Rem_indfail	NA	up
SCD5	SCD5	4	82629539	82798796	ENSG00000145284	224901_at	1.79505	5.97386	3.12764	0.00416998	0.175786	-1.9825	Rem_indfail	224901_at	down
ACAT1	ACAT1	11	108116695	108147603	ENSG00000075239	205412_at	1.30621	7.22661	3.12701	0.00417661	0.175929	-1.98391	Rem_indfail	205412_at	down
USP13	USP13	3	179653032	179804366	ENSG00000058056	205356_at	0.865041	6.66362	3.12638	0.00418312	0.176068	-1.98528	Rem_indfail	205356_at	down
NECAP2	NECAP2	1	16440721	16460078	ENSG00000157191	230123_at	-0.830969	6.56899	-3.1257	0.00419023	0.176231	-1.98679	Rem_indfail	230123_at	up
PDE4B	PDE4B	1	65792514	66374579	ENSG00000184588	215671_at	-0.704607	2.65472	-3.12395	0.00420855	0.176866	-1.99064	Rem_indfail	215671_at	up
LTK	LTK	15	41503637	41513887	ENSG00000062524	217184_s_at	-0.541236	5.16497	-3.12282	0.0042204	0.177092	-1.99313	Rem_indfail	217184_s_at	up
RMDN1	RMDN1	8	86468257	86514357	ENSG00000176623	222665_at	0.489066	5.46522	3.1229	0.00421953	0.177092	-1.99295	Rem_indfail	222665_at	down
ANKRD20A11P	ANKRD20A11P	21	13909574	13980437	ENSG00000215559	241233_x_at	0.723391	6.75993	3.12219	0.00422706	0.177235	-1.99453	Rem_indfail	241233_x_at	down
VAPA	VAPA	18	9914016	9960021	ENSG00000101558	242780_at	-0.613773	4.99887	-3.12171	0.00423206	0.177309	-1.99557	Rem_indfail	242780_at	up
HNRNPC	HNRNPC	14	21209136	21269494	ENSG00000092199	212626_x_at	0.382353	10.8674	3.12082	0.00424151	0.177433	-1.99755	Rem_indfail	212626_x_at	down
SNRNP48	SNRNP48	6	7590198	7611967	ENSG00000168566	226263_at	0.66376	5.76687	3.12108	0.00423876	0.177433	-1.99697	Rem_indfail	226263_at	down
HELZ	HELZ	17	67070444	67245989	ENSG00000198265	240486_at	-0.53956	3.66039	-3.11944	0.00425609	0.177635	-2.00058	Rem_indfail	240486_at	up
SPTAN1	SPTAN1	9	128552558	128633662	ENSG00000197694	208611_s_at	0.829082	8.88404	3.11994	0.00425077	0.177635	-1.99947	Rem_indfail	208611_s_at	down
ZNF358	ZNF358	19	7515292	7521025	ENSG00000198816	219379_x_at	-0.553051	5.96819	-3.11946	0.00425585	0.177635	-2.00053	Rem_indfail	219379_x_at	up
CENPF	CENPF	1	214603195	214664571	ENSG00000117724	209172_s_at	0.579566	4.25461	3.1185	0.00426609	0.177645	-2.00266	Rem_indfail	209172_s_at	down
ERI1	ERI1	8	9002147	9116746	ENSG00000104626	226416_at	0.876801	5.40474	3.11853	0.00426575	0.177645	-2.00259	Rem_indfail	226416_at	down
RC3H2	RC3H2	9	122844556	122905359	ENSG00000056586	220202_s_at	-1.10145	6.71908	-3.11872	0.00426367	0.177645	-2.00215	Rem_indfail	220202_s_at	up
CERS2	CERS2	1	150960583	150975003	ENSG00000143418	222212_s_at	-0.677731	8.31081	-3.11806	0.00427067	0.177696	-2.00361	Rem_indfail	222212_s_at	up
TICAM1	TICAM1	19	4815932	4831712	ENSG00000127666	213191_at	-0.518937	5.73312	-3.11777	0.00427381	0.177696	-2.00426	Rem_indfail	213191_at	up
FAM111B	FAM111B	11	59107185	59127412	ENSG00000189057	1557128_at	0.847459	4.84453	3.11714	0.00428054	0.177841	-2.00565	Rem_indfail	1557128_at	down
ACAT2	ACAT2	6	159762045	159779112	ENSG00000120437	209608_s_at	1.21387	7.83472	3.1164	0.00428842	0.177981	-2.00727	Rem_indfail	209608_s_at	down
CASP2	CASP2	7	143288215	143307696	ENSG00000106144	208050_s_at	-0.934163	5.34224	-3.1156	0.00429694	0.177981	-2.00903	Rem_indfail	208050_s_at	up
GAS7	GAS7	17	9910606	10198606	ENSG00000007237	207704_s_at	0.789711	5.2205	3.11615	0.00429112	0.177981	-2.00783	Rem_indfail	207704_s_at	down
NA	NA	NA	NA	NA	NA	236521_at	-0.180905	3.15029	-3.11562	0.00429668	0.177981	-2.00898	Rem_indfail	NA	up
ACTL6A	ACTL6A	3	179562886	179588407	ENSG00000136518	202666_s_at	1.5643	6.03971	3.11453	0.00430844	0.178134	-2.01139	Rem_indfail	202666_s_at	down
DBI	DBI	2	119366924	119372550	ENSG00000155368	211070_x_at	0.765848	10.4941	3.11416	0.0043124	0.178134	-2.0122	Rem_indfail	211070_x_at	down
RAD51AP1	RAD51AP1	12	4538798	4560047	ENSG00000111247	204146_at	1.54371	7.31042	3.11404	0.00431365	0.178134	-2.01246	Rem_indfail	204146_at	down
TPGS2	TPGS2	18	36777647	36829216	ENSG00000134779	235793_at	0.842873	6.44371	3.11411	0.00431295	0.178134	-2.01232	Rem_indfail	235793_at	down
ZFP36L2	ZFP36L2	2	43222402	43226606	ENSG00000152518	201367_s_at	-1.35515	6.50392	-3.11317	0.00432302	0.178386	-2.01438	Rem_indfail	201367_s_at	up
ZBTB21	ZBTB21	21	41986831	42010387	ENSG00000173276	233952_s_at	-1.19322	7.7895	-3.11127	0.00434348	0.17896	-2.01856	Rem_indfail	233952_s_at	up
NA	NA	NA	NA	NA	NA	217277_at	-0.247633	3.58345	-3.11131	0.00434306	0.17896	-2.01847	Rem_indfail	NA	up
LOC643072	NA	NA	NA	NA	NA	228412_at	-0.409694	3.82901	-3.11069	0.00434971	0.179082	-2.01982	Rem_indfail	228412_at	up
MRPL37	MRPL37	1	54184041	54225464	ENSG00000116221	222993_at	0.730365	8.62405	3.10893	0.00436887	0.179735	-2.02371	Rem_indfail	222993_at	down
OGFRL1	OGFRL1	6	71288811	71309059	ENSG00000119900	238469_at	-1.08068	3.32087	-3.10827	0.00437599	0.179893	-2.02515	Rem_indfail	238469_at	up
SLC7A3	SLC7A3	X	70925579	70931125	ENSG00000165349	230597_at	1.99641	5.66587	3.10791	0.00437996	0.17992	-2.02595	Rem_indfail	230597_at	down
GBP5	GBP5	1	89256189	89272860	ENSG00000154451	229625_at	-1.50389	4.67298	-3.10734	0.00438616	0.18004	-2.0272	Rem_indfail	229625_at	up
FKBP5	FKBP5	6	35573585	35728583	ENSG00000096060	224840_at	1.7056	8.4095	3.10668	0.00439331	0.180198	-2.02864	Rem_indfail	224840_at	down
TBC1D10C	TBC1D10C	11	67403915	67410089	ENSG00000175463	228258_at	0.773387	7.79214	3.1055	0.00440626	0.180594	-2.03124	Rem_indfail	228258_at	down
SHCBP1	SHCBP1	16	46578591	46621379	ENSG00000171241	219493_at	1.28024	5.64995	3.10496	0.00441221	0.180702	-2.03244	Rem_indfail	219493_at	down
KCNB1	KCNB1	20	49293394	49484297	ENSG00000158445	231053_at	-0.237437	3.07223	-3.10457	0.00441642	0.180739	-2.03328	Rem_indfail	231053_at	up
DNAJC3	DNAJC3	13	95677139	95794988	ENSG00000102580	235341_at	-0.973489	5.08949	-3.10313	0.00443228	0.181027	-2.03645	Rem_indfail	235341_at	up
LOC101929512	NA	NA	NA	NA	NA	237610_at	0.282973	3.08076	3.10269	0.00443715	0.181027	-2.03742	Rem_indfail	237610_at	down
PPIA	PPIA	7	44796680	44824564	ENSG00000196262	212661_x_at	0.372396	13.3008	3.10295	0.00443422	0.181027	-2.03683	Rem_indfail	212661_x_at	down
RELL2	RELL2	5	141636950	141641064	ENSG00000164620	1564031_a_at	0.670093	5.39695	3.10253	0.00443894	0.181027	-2.03777	Rem_indfail	1564031_a_at	down
SRR	SRR	17	2303383	2325260	ENSG00000167720	222844_s_at	1.36836	4.53788	3.10243	0.00443999	0.181027	-2.03799	Rem_indfail	222844_s_at	down
HSD17B11	HSD17B11	4	87336515	87391188	ENSG00000198189	217989_at	-1.02906	8.40626	-3.10198	0.00444494	0.181093	-2.03897	Rem_indfail	217989_at	up
FGFR1OP2	FGFR1OP2	12	26938470	26966650	ENSG00000111790	223262_s_at	-0.656434	7.06408	-3.10071	0.00445903	0.181206	-2.04177	Rem_indfail	223262_s_at	up
HNRNPLL	HNRNPLL	2	38561969	38603586	ENSG00000143889	225385_s_at	1.16158	3.68253	3.10108	0.00445495	0.181206	-2.04096	Rem_indfail	225385_s_at	down
MAD2L1	MAD2L1	4	120055623	120066858	ENSG00000164109	236312_at	0.77378	4.71481	3.09965	0.00447083	0.181206	-2.0441	Rem_indfail	236312_at	down
SLA	SLA	8	133036728	133102912	ENSG00000155926	203761_at	1.18584	7.09803	3.09967	0.00447058	0.181206	-2.04405	Rem_indfail	203761_at	down
STK4	STK4	20	44966479	45080021	ENSG00000101109	223746_at	-0.680959	3.5924	-3.09925	0.00447524	0.181206	-2.04498	Rem_indfail	223746_at	up
STXBP1	STXBP1	9	127579370	127696027	ENSG00000136854	202260_s_at	1.09612	4.05322	3.09907	0.00447719	0.181206	-2.04536	Rem_indfail	202260_s_at	down
TADA3	TADA3	3	9779967	9793011	ENSG00000171148	215273_s_at	0.514799	7.38807	3.09893	0.00447883	0.181206	-2.04568	Rem_indfail	215273_s_at	down
NA	NA	NA	NA	NA	NA	242486_at	0.948665	4.31807	3.1007	0.0044591	0.181206	-2.04178	Rem_indfail	NA	down
NA	NA	NA	NA	NA	NA	204962_s_at	1.45901	5.68085	3.09874	0.00448086	0.181206	-2.04608	Rem_indfail	NA	down
NA	NA	NA	NA	NA	NA	36829_at	-0.60367	7.57795	-3.09895	0.00447858	0.181206	-2.04563	Rem_indfail	NA	up
NDUFB8	NDUFB8	10	100523740	100530000	ENSG00000166136	201227_s_at	0.539133	10.3895	3.09823	0.00448658	0.181304	-2.04721	Rem_indfail	201227_s_at	down
ABCC9	ABCC9	12	21797389	21942543	ENSG00000069431	208561_at	-0.207123	2.71	-3.09427	0.00453089	0.181318	-2.0559	Rem_indfail	208561_at	up
DUSP10	DUSP10	1	221701424	221742089	ENSG00000143507	221563_at	-1.55561	7.73058	-3.09551	0.00451701	0.181318	-2.05319	Rem_indfail	221563_at	up
HNRNPC	HNRNPC	14	21209136	21269494	ENSG00000092199	200014_s_at	0.426657	10.6506	3.09503	0.0045224	0.181318	-2.05424	Rem_indfail	200014_s_at	down
INIP	INIP	9	112683926	112718149	ENSG00000148153	223558_at	0.378055	4.74824	3.09467	0.0045264	0.181318	-2.05502	Rem_indfail	223558_at	down
LARP4	LARP4	12	50392383	50480004	ENSG00000161813	238960_s_at	-0.339991	5.44301	-3.09443	0.00452915	0.181318	-2.05556	Rem_indfail	238960_s_at	up
MXI1	MXI1	10	110207605	110287365	ENSG00000119950	202364_at	-1.31235	8.14073	-3.094	0.00453395	0.181318	-2.05649	Rem_indfail	202364_at	up
NIPAL3	NIPAL3	1	24415802	24472976	ENSG00000001461	214579_at	-0.494027	5.70085	-3.09438	0.0045297	0.181318	-2.05567	Rem_indfail	214579_at	up
NSD2	NSD2	4	1871393	1982207	ENSG00000109685	222777_s_at	1.06655	5.89019	3.0952	0.00452048	0.181318	-2.05386	Rem_indfail	222777_s_at	down
PDZD11	PDZD11	X	70286595	70290514	ENSG00000120509	223037_at	1.0496	7.56529	3.09482	0.00452468	0.181318	-2.05469	Rem_indfail	223037_at	down
PPIA	PPIA	7	44796680	44824564	ENSG00000196262	211378_x_at	0.415893	12.9796	3.09376	0.00453668	0.181318	-2.05703	Rem_indfail	211378_x_at	down
STIL	STIL	1	47250139	47314892	ENSG00000123473	205339_at	0.900018	6.16249	3.09516	0.0045209	0.181318	-2.05395	Rem_indfail	205339_at	down
TMEM43	TMEM43	3	14125015	14143680	ENSG00000170876	233480_at	-0.816614	4.00101	-3.09389	0.00453515	0.181318	-2.05673	Rem_indfail	233480_at	up
ZAP70	ZAP70	2	97713576	97739862	ENSG00000115085	1555613_a_at	0.571155	8.63289	3.09508	0.00452178	0.181318	-2.05412	Rem_indfail	1555613_a_at	down
NA	NA	NA	NA	NA	NA	215330_at	-0.837102	3.06013	-3.09637	0.0045074	0.181318	-2.0513	Rem_indfail	NA	up
NA	NA	NA	NA	NA	NA	236899_at	-0.5051	4.6897	-3.09523	0.00452017	0.181318	-2.0538	Rem_indfail	NA	up
LSM5	LSM5	7	32485338	32495283	ENSG00000106355	202903_at	0.922123	5.00873	3.09162	0.0045608	0.181583	-2.06171	Rem_indfail	202903_at	down
NUB1	NUB1	7	151341772	151378449	ENSG00000013374	1569030_s_at	-0.800863	7.53742	-3.09132	0.00456423	0.181583	-2.06238	Rem_indfail	1569030_s_at	up
PPIE	PPIE	1	39692182	39763914	ENSG00000084072	202494_at	0.610555	5.92211	3.09122	0.0045653	0.181583	-2.06258	Rem_indfail	202494_at	down
RBL1	RBL1	20	36996349	37095997	ENSG00000080839	1559307_s_at	0.847383	4.16536	3.09236	0.00455249	0.181583	-2.0601	Rem_indfail	1559307_s_at	down
UBL7-AS1	NA	NA	NA	NA	NA	239792_at	0.929189	5.58841	3.09111	0.00456656	0.181583	-2.06283	Rem_indfail	239792_at	down
NA	NA	NA	NA	NA	NA	229013_at	0.619378	5.10504	3.09284	0.00454702	0.181583	-2.05904	Rem_indfail	NA	down
NA	NA	NA	NA	NA	NA	243469_at	-0.697493	3.32176	-3.09201	0.00455646	0.181583	-2.06087	Rem_indfail	NA	up
FANCI	FANCI	15	89243945	89317261	ENSG00000140525	223785_at	1.2048	5.41614	3.09008	0.00457834	0.18179	-2.0651	Rem_indfail	223785_at	down
TPGS2	TPGS2	18	36777647	36829216	ENSG00000134779	212055_at	0.860698	8.79322	3.09007	0.00457842	0.18179	-2.06512	Rem_indfail	212055_at	down
DAGLB	DAGLB	7	6409126	6484190	ENSG00000164535	226640_at	-0.719514	5.56646	-3.08868	0.00459426	0.182287	-2.06817	Rem_indfail	226640_at	up
RIPOR1	RIPOR1	16	67518418	67546788	ENSG00000039523	218029_at	-0.741907	6.1249	-3.08737	0.00460923	0.182748	-2.07104	Rem_indfail	218029_at	up
LAMP3	LAMP3	3	183122215	183163839	ENSG00000078081	205569_at	2.263	4.92241	3.08675	0.00461625	0.182783	-2.07239	Rem_indfail	205569_at	down
RAD51C	RAD51C	17	58692573	58735611	ENSG00000108384	209849_s_at	1.10748	6.33241	3.0867	0.00461679	0.182783	-2.07249	Rem_indfail	209849_s_at	down
SETBP1-DT	SETBP1-DT	18	44676927	44679717	ENSG00000267414	1569785_at	-0.180346	3.04826	-3.08621	0.00462248	0.182876	-2.07358	Rem_indfail	1569785_at	up
SNAPIN	SNAPIN	1	153658703	153661852	ENSG00000143553	223066_at	0.978011	7.27889	3.08554	0.00463012	0.183046	-2.07504	Rem_indfail	223066_at	down
CD82	CD82	11	44564427	44620358	ENSG00000085117	228910_at	-0.879479	6.81239	-3.0848	0.00463869	0.183252	-2.07667	Rem_indfail	228910_at	up
GDAP1	GDAP1	8	74320613	74518007	ENSG00000104381	226269_at	0.886317	3.63713	3.08342	0.00465457	0.183512	-2.07969	Rem_indfail	226269_at	down
PCSK5	PCSK5	9	75890644	76362975	ENSG00000099139	213652_at	0.931398	3.73458	3.08335	0.00465534	0.183512	-2.07984	Rem_indfail	213652_at	down
RNF216	RNF216	7	5620047	5781696	ENSG00000011275	218425_at	-0.489586	5.41714	-3.08377	0.00465053	0.183512	-2.07893	Rem_indfail	218425_at	up
MEA1	MEA1	6	43011143	43016868	ENSG00000124733	218061_at	0.741207	9.16233	3.08298	0.0046596	0.183547	-2.08065	Rem_indfail	218061_at	down
RNF216	RNF216	7	5620047	5781696	ENSG00000011275	227065_at	-0.488322	6.37287	-3.08097	0.00468297	0.184335	-2.08507	Rem_indfail	227065_at	up
HADH	HADH	4	107989714	108035241	ENSG00000138796	211569_s_at	1.10142	7.57139	3.07998	0.00469438	0.184651	-2.08722	Rem_indfail	211569_s_at	down
RFX1	RFX1	CHR_HG109_PATCH	13961530	14007039	ENSG00000288283	226786_at	-0.56258	6.89041	-3.07931	0.00470224	0.184827	-2.08869	Rem_indfail	226786_at	up
RFX1	RFX1	19	13961530	14007039	ENSG00000132005	226786_at	-0.56258	6.89041	-3.07931	0.00470224	0.184827	-2.08869	Rem_indfail	226786_at	up
PRDM16	PRDM16	1	3069168	3438621	ENSG00000142611	220928_s_at	-0.278962	3.78232	-3.07779	0.00471997	0.185391	-2.09202	Rem_indfail	220928_s_at	up
SUOX	SUOX	12	55997180	56006641	ENSG00000139531	204067_at	-0.44491	3.98899	-3.07738	0.00472476	0.185446	-2.09291	Rem_indfail	204067_at	up
NECTIN2	NECTIN2	19	44846175	44889223	ENSG00000130202	225418_at	-0.618727	6.14106	-3.07655	0.0047345	0.185562	-2.09473	Rem_indfail	225418_at	up
TEDC2	TEDC2	16	2460086	2464963	ENSG00000162062	219556_at	0.563239	5.69307	3.07659	0.00473409	0.185562	-2.09466	Rem_indfail	219556_at	down
ELAC1	ELAC1	18	50967991	50988121	ENSG00000141642	222869_s_at	0.622814	3.8329	3.07529	0.00474928	0.186008	-2.09749	Rem_indfail	222869_s_at	down
CRACR2B	CRACR2B	11	826144	831991	ENSG00000177685	227429_at	-0.294899	4.5758	-3.07478	0.00475536	0.186113	-2.09862	Rem_indfail	227429_at	up
PFKM	PFKM	12	48105139	48146404	ENSG00000152556	210976_s_at	1.21363	6.14006	3.07416	0.00476267	0.186133	-2.09997	Rem_indfail	210976_s_at	down
SRR	SRR	17	2303383	2325260	ENSG00000167720	219204_s_at	1.3358	4.82055	3.07416	0.00476268	0.186133	-2.09998	Rem_indfail	219204_s_at	down
NAGA	NAGA	22	42058334	42070842	ENSG00000198951	202943_s_at	0.695851	5.51647	3.07356	0.00476974	0.186275	-2.10128	Rem_indfail	202943_s_at	down
NA	NA	NA	NA	NA	NA	215603_x_at	-0.409967	4.64861	-3.0731	0.00477516	0.186354	-2.10229	Rem_indfail	NA	up
AFTPH	AFTPH	2	64524305	64593005	ENSG00000119844	217939_s_at	-0.596264	8.00423	-3.07101	0.00479992	0.18652	-2.10685	Rem_indfail	217939_s_at	up
AUP1	AUP1	2	74526645	74529760	ENSG00000115307	220525_s_at	-0.516661	8.67343	-3.07121	0.00479758	0.18652	-2.10642	Rem_indfail	220525_s_at	up
DDIAS	DDIAS	11	82899975	82958277	ENSG00000165490	228281_at	0.948254	5.08615	3.07103	0.00479971	0.18652	-2.10682	Rem_indfail	228281_at	down
MAFB	MAFB	20	40685848	40689236	ENSG00000204103	218559_s_at	2.12423	6.63437	3.07073	0.0048033	0.18652	-2.10748	Rem_indfail	218559_s_at	down
SELENOO	SELENOO	22	50201011	50217616	ENSG00000073169	233167_at	-1.02083	4.69963	-3.07096	0.00480057	0.18652	-2.10697	Rem_indfail	233167_at	up
NA	NA	NA	NA	NA	NA	1558887_at	-0.659181	3.10539	-3.07109	0.00479898	0.18652	-2.10668	Rem_indfail	NA	up
NA	NA	NA	NA	NA	NA	228686_at	0.528159	3.50672	3.07137	0.00479567	0.18652	-2.10607	Rem_indfail	NA	down
ATPAF2	ATPAF2	17	17977409	18039209	ENSG00000171953	214330_at	-0.537038	4.97893	-3.07011	0.00481058	0.186538	-2.10881	Rem_indfail	214330_at	up
C1orf131	C1orf131	1	231223763	231241187	ENSG00000143633	226242_at	1.10319	6.71849	3.07039	0.00480725	0.186538	-2.1082	Rem_indfail	226242_at	down
TTC7A	TTC7A	2	46916157	47076137	ENSG00000068724	224912_at	-0.648468	7.03936	-3.0693	0.00482027	0.186781	-2.11059	Rem_indfail	224912_at	up
DNAJC3	DNAJC3	13	95677139	95794988	ENSG00000102580	208499_s_at	-0.950743	5.47906	-3.06757	0.00484098	0.186794	-2.11438	Rem_indfail	208499_s_at	up
PDE4B	PDE4B	1	65792514	66374579	ENSG00000184588	203708_at	-2.48801	5.74927	-3.06822	0.00483318	0.186794	-2.11295	Rem_indfail	203708_at	up
PLEKHG2	PLEKHG2	19	39412669	39428415	ENSG00000090924	225979_at	0.517114	5.03012	3.06756	0.00484109	0.186794	-2.1144	Rem_indfail	225979_at	down
PRDM10	PRDM10	11	129899706	130002835	ENSG00000170325	219515_at	-0.720485	4.40698	-3.06815	0.00483404	0.186794	-2.11311	Rem_indfail	219515_at	up
ZNF57	ZNF57	19	2900928	2918473	ENSG00000171970	1554628_at	1.22782	6.26668	3.06794	0.0048365	0.186794	-2.11356	Rem_indfail	1554628_at	down
NA	NA	NA	NA	NA	NA	239003_at	-0.327801	3.27797	-3.06789	0.0048372	0.186794	-2.11369	Rem_indfail	NA	up
GLIPR1	GLIPR1	12	75480753	75503863	ENSG00000139278	204221_x_at	-1.18288	4.4574	-3.06687	0.00484938	0.186918	-2.11591	Rem_indfail	204221_x_at	up
NA	NA	NA	NA	NA	NA	237451_x_at	-0.336544	3.58437	-3.06672	0.00485114	0.186918	-2.11623	Rem_indfail	NA	up
ARHGAP21	ARHGAP21	10	24583609	24723887	ENSG00000107863	241701_at	0.559996	3.96718	3.06448	0.00487818	0.187529	-2.12113	Rem_indfail	241701_at	down
IQGAP3	IQGAP3	1	156525405	156572604	ENSG00000183856	229538_s_at	0.770614	4.83512	3.0637	0.0048876	0.187529	-2.12284	Rem_indfail	229538_s_at	down
PCSK5	PCSK5	9	75890644	76362975	ENSG00000099139	205559_s_at	1.04275	4.40823	3.06397	0.00488431	0.187529	-2.12224	Rem_indfail	205559_s_at	down
ZBTB7A	ZBTB7A	19	4043303	4066899	ENSG00000178951	213299_at	-0.374063	4.08071	-3.06461	0.00487654	0.187529	-2.12084	Rem_indfail	213299_at	up
ZNF664	ZNF664	12	123971845	124015439	ENSG00000179195	224593_at	0.709156	8.95171	3.06404	0.00488343	0.187529	-2.12208	Rem_indfail	224593_at	down
NA	NA	NA	NA	NA	NA	202712_s_at	-0.272044	3.89306	-3.06478	0.00487458	0.187529	-2.12048	Rem_indfail	NA	up
BRCA1	BRCA1	17	43044295	43170245	ENSG00000012048	204531_s_at	1.12572	5.87095	3.06308	0.00489513	0.187608	-2.1242	Rem_indfail	204531_s_at	down
SKP2	SKP2	5	36151989	36196849	ENSG00000145604	210567_s_at	1.08403	6.58826	3.06296	0.00489651	0.187608	-2.12445	Rem_indfail	210567_s_at	down
NECTIN2	NECTIN2	19	44846175	44889223	ENSG00000130202	232078_at	-0.769829	3.88448	-3.06201	0.00490803	0.187918	-2.12652	Rem_indfail	232078_at	up
MMP11	MMP11	22	23768226	23784316	ENSG00000099953	203878_s_at	0.499638	5.56177	3.06141	0.00491535	0.188066	-2.12784	Rem_indfail	203878_s_at	down
MMP11	MMP11	CHR_HSCHR22_1_CTG7	23768226	23784316	ENSG00000275365	203878_s_at	0.499638	5.56177	3.06141	0.00491535	0.188066	-2.12784	Rem_indfail	203878_s_at	down
TSEN54	TSEN54	17	75515944	75524735	ENSG00000182173	241402_at	-0.853584	5.64498	-3.06014	0.00493079	0.188525	-2.1306	Rem_indfail	241402_at	up
KRT1	KRT1	12	52674736	52680407	ENSG00000167768	205900_at	2.72297	6.3406	3.05977	0.00493537	0.18855	-2.13142	Rem_indfail	205900_at	down
NA	NA	NA	NA	NA	NA	1568987_at	0.409366	4.72988	3.05952	0.00493835	0.18855	-2.13196	Rem_indfail	NA	down
CNOT4	CNOT4	7	135361795	135510127	ENSG00000080802	210866_s_at	-0.288397	3.28511	-3.05852	0.0049506	0.188869	-2.13414	Rem_indfail	210866_s_at	up
FAM81B	FAM81B	5	95391366	95450454	ENSG00000153347	240065_at	-0.283937	2.84854	-3.05816	0.00495507	0.188869	-2.13494	Rem_indfail	240065_at	up
RAMP1	RAMP1	2	237858893	237912106	ENSG00000132329	204916_at	-1.05382	5.46636	-3.05799	0.00495707	0.188869	-2.1353	Rem_indfail	204916_at	up
NA	NA	NA	NA	NA	NA	235134_at	0.928772	6.32677	3.05762	0.00496167	0.188913	-2.13612	Rem_indfail	NA	down
TSEN54	TSEN54	17	75515944	75524735	ENSG00000182173	225879_at	-0.675462	8.38378	-3.05717	0.00496721	0.188992	-2.1371	Rem_indfail	225879_at	up
ABI2	ABI2	2	203328280	203447728	ENSG00000138443	211793_s_at	0.649221	6.76407	3.05517	0.00499182	0.189023	-2.14146	Rem_indfail	211793_s_at	down
CYTH4	CYTH4	22	37282027	37315341	ENSG00000100055	211521_s_at	-0.699993	5.53032	-3.05571	0.00498511	0.189023	-2.14028	Rem_indfail	211521_s_at	up
PPP2CB	PPP2CB	8	30774457	30814314	ENSG00000104695	201375_s_at	0.72574	7.6145	3.05564	0.00498596	0.189023	-2.14043	Rem_indfail	201375_s_at	down
SLC16A1	SLC16A1	CHR_HG2104_PATCH	112911847	112957013	ENSG00000281917	1557918_s_at	0.770737	4.90759	3.05597	0.00498193	0.189023	-2.13971	Rem_indfail	1557918_s_at	down
SLC16A1	SLC16A1	1	112911847	112957593	ENSG00000155380	1557918_s_at	0.770737	4.90759	3.05597	0.00498193	0.189023	-2.13971	Rem_indfail	1557918_s_at	down
SMIM5	SMIM5	17	75633434	75641404	ENSG00000204323	229740_at	-0.383886	4.53273	-3.05652	0.00497519	0.189023	-2.13852	Rem_indfail	229740_at	up
UCN3	UCN3	10	5364966	5374692	ENSG00000178473	1552676_at	-0.314667	5.09717	-3.05648	0.0049757	0.189023	-2.13861	Rem_indfail	1552676_at	up
NA	NA	NA	NA	NA	NA	233151_s_at	-0.273158	4.34381	-3.05513	0.00499222	0.189023	-2.14153	Rem_indfail	NA	up
TLE1	TLE1	9	81583683	81689547	ENSG00000196781	228284_at	1.80211	6.24093	3.05403	0.00500586	0.189278	-2.14394	Rem_indfail	228284_at	down
NA	NA	NA	NA	NA	NA	225523_at	0.675332	8.37974	3.05404	0.00500569	0.189278	-2.14391	Rem_indfail	NA	down
MDH1	MDH1	2	63588609	63607197	ENSG00000014641	200978_at	0.767255	9.99612	3.05334	0.00501438	0.189469	-2.14544	Rem_indfail	200978_at	down
PLEKHA7	PLEKHA7	11	16777297	17014414	ENSG00000166689	228450_at	1.13042	4.24444	3.05292	0.00501958	0.189534	-2.14636	Rem_indfail	228450_at	down
FLOT1	FLOT1	CHR_HSCHR6_MHC_MCF_CTG1	30806191	30820021	ENSG00000224740	208748_s_at	0.910047	5.13866	3.05185	0.00503289	0.189831	-2.14869	Rem_indfail	208748_s_at	down
FLOT1	FLOT1	CHR_HSCHR6_MHC_SSTO_CTG1	30719960	30734994	ENSG00000230143	208748_s_at	0.910047	5.13866	3.05185	0.00503289	0.189831	-2.14869	Rem_indfail	208748_s_at	down
FLOT1	FLOT1	CHR_HSCHR6_MHC_MANN_CTG1	30772367	30787391	ENSG00000236271	208748_s_at	0.910047	5.13866	3.05185	0.00503289	0.189831	-2.14869	Rem_indfail	208748_s_at	down
FLOT1	FLOT1	CHR_HSCHR6_MHC_APD_CTG1	30791619	30794413	ENSG00000223654	208748_s_at	0.910047	5.13866	3.05185	0.00503289	0.189831	-2.14869	Rem_indfail	208748_s_at	down
FLOT1	FLOT1	CHR_HSCHR6_MHC_COX_CTG1	30717565	30732592	ENSG00000232280	208748_s_at	0.910047	5.13866	3.05185	0.00503289	0.189831	-2.14869	Rem_indfail	208748_s_at	down
FLOT1	FLOT1	CHR_HSCHR6_MHC_QBL_CTG1	30717229	30732250	ENSG00000206480	208748_s_at	0.910047	5.13866	3.05185	0.00503289	0.189831	-2.14869	Rem_indfail	208748_s_at	down
FLOT1	FLOT1	CHR_HSCHR6_MHC_DBB_CTG1	30717966	30732991	ENSG00000206379	208748_s_at	0.910047	5.13866	3.05185	0.00503289	0.189831	-2.14869	Rem_indfail	208748_s_at	down
FLOT1	FLOT1	6	30727709	30742732	ENSG00000137312	208748_s_at	0.910047	5.13866	3.05185	0.00503289	0.189831	-2.14869	Rem_indfail	208748_s_at	down
MROCKI	MROCKI	6	113868013	113873390	ENSG00000227502	1557359_at	-0.568624	2.94388	-3.05173	0.00503439	0.189831	-2.14896	Rem_indfail	1557359_at	up
MAGOHB	MAGOHB	12	10604193	10613609	ENSG00000111196	218894_s_at	1.14978	5.23964	3.05123	0.00504068	0.189937	-2.15006	Rem_indfail	218894_s_at	down
C8orf88	C8orf88	8	90958471	90985238	ENSG00000253250	228107_at	1.76527	6.48873	3.0491	0.00506722	0.190117	-2.15469	Rem_indfail	228107_at	down
CRACD	CRACD	4	56049098	56330609	ENSG00000109265	227230_s_at	-1.04488	3.52555	-3.04949	0.00506235	0.190117	-2.15385	Rem_indfail	227230_s_at	up
MCM4	MCM4	8	47960185	47978160	ENSG00000104738	222036_s_at	1.3496	7.07432	3.04889	0.00506979	0.190117	-2.15514	Rem_indfail	222036_s_at	down
NEIL3	NEIL3	4	177309874	177362936	ENSG00000109674	219502_at	1.23577	4.61412	3.0493	0.00506468	0.190117	-2.15425	Rem_indfail	219502_at	down
RPS19	RPS19	19	41860255	41872925	ENSG00000105372	202649_x_at	-0.261603	13.1195	-3.0498	0.00505842	0.190117	-2.15316	Rem_indfail	202649_x_at	up
ZFHX3	ZFHX3	16	72782885	73891871	ENSG00000140836	208033_s_at	-0.303854	3.85843	-3.05028	0.0050525	0.190117	-2.15213	Rem_indfail	208033_s_at	up
NA	NA	NA	NA	NA	NA	230738_at	0.434383	3.70434	3.05048	0.00505002	0.190117	-2.15169	Rem_indfail	NA	down
KLHL24	KLHL24	3	183635610	183684519	ENSG00000114796	221985_at	-1.14179	6.75948	-3.04785	0.00508292	0.190369	-2.15742	Rem_indfail	221985_at	up
LINC00391	LINC00391	13	94698725	94708475	ENSG00000238230	239634_at	-0.323746	3.30983	-3.0478	0.00508346	0.190369	-2.15752	Rem_indfail	239634_at	up
MAPK8	MAPK8	10	48306639	48439360	ENSG00000107643	210477_x_at	-0.502347	4.52378	-3.04628	0.00510265	0.190956	-2.16084	Rem_indfail	210477_x_at	up
SWAP70	SWAP70	11	9664077	9752993	ENSG00000133789	210369_at	-0.579551	4.50089	-3.0452	0.00511625	0.191335	-2.16319	Rem_indfail	210369_at	up
HHEX	HHEX	10	92689955	92695647	ENSG00000152804	204689_at	-1.88877	6.34403	-3.04427	0.00512806	0.191645	-2.16522	Rem_indfail	204689_at	up
NA	NA	NA	NA	NA	NA	1007_s_at	0.47573	5.47319	3.04388	0.00513292	0.191696	-2.16606	Rem_indfail	NA	down
NA	NA	NA	NA	NA	NA	202760_s_at	1.01108	9.67093	3.04328	0.00514058	0.191851	-2.16738	Rem_indfail	NA	down
MAP3K9	MAP3K9	14	70722526	70809534	ENSG00000006432	213927_at	0.641911	3.60083	3.04196	0.00515733	0.192344	-2.17025	Rem_indfail	213927_at	down
CFAP45	CFAP45	1	159872364	159900165	ENSG00000213085	220308_at	-0.35273	4.90946	-3.04016	0.00518026	0.193068	-2.17416	Rem_indfail	220308_at	up
KPNA6	KPNA6	1	32108056	32176563	ENSG00000025800	212101_at	-0.51449	6.74499	-3.03961	0.00518741	0.193071	-2.17538	Rem_indfail	212101_at	up
METRNL	METRNL	CHR_HSCHR17_1_CTG9	83077507	83097050	ENSG00000275031	225955_at	-1.74518	5.97779	-3.03878	0.005198	0.193071	-2.17718	Rem_indfail	225955_at	up
METRNL	METRNL	17	83079609	83095122	ENSG00000176845	225955_at	-1.74518	5.97779	-3.03878	0.005198	0.193071	-2.17718	Rem_indfail	225955_at	up
PLXNA1	PLXNA1	3	126982693	127037389	ENSG00000114554	221538_s_at	0.700009	4.93377	3.03925	0.00519197	0.193071	-2.17615	Rem_indfail	221538_s_at	down
POGLUT3	POGLUT3	11	108472112	108498384	ENSG00000178202	225128_at	1.27729	5.6963	3.03883	0.00519733	0.193071	-2.17706	Rem_indfail	225128_at	down
SGCB	SGCB	4	52020706	52038299	ENSG00000163069	205120_s_at	1.27901	5.45087	3.0395	0.00518876	0.193071	-2.1756	Rem_indfail	205120_s_at	down
TUBA1B	TUBA1B	12	49127782	49131397	ENSG00000123416	201090_x_at	0.629435	12.9084	3.03808	0.00520697	0.193273	-2.1787	Rem_indfail	201090_x_at	down
SPOPL	SPOPL	2	138501770	138573547	ENSG00000144228	225658_at	-1.46308	4.31115	-3.03734	0.00521642	0.193492	-2.1803	Rem_indfail	225658_at	up
NA	NA	NA	NA	NA	NA	210425_x_at	-1.51548	6.87614	-3.03665	0.00522532	0.193691	-2.1818	Rem_indfail	NA	up
ACCS	ACCS	11	44065925	44084237	ENSG00000110455	228264_at	-1.43354	6.02835	-3.03562	0.00523866	0.193923	-2.18405	Rem_indfail	228264_at	up
NA	NA	NA	NA	NA	NA	232928_at	-0.212046	3.59489	-3.03577	0.00523673	0.193923	-2.18372	Rem_indfail	NA	up
VEGFA	VEGFA	6	43770184	43786487	ENSG00000112715	210512_s_at	-2.17179	5.10361	-3.03441	0.00525428	0.194238	-2.18667	Rem_indfail	210512_s_at	up
NA	NA	NA	NA	NA	NA	209154_at	0.767724	9.01981	3.03466	0.00525103	0.194238	-2.18613	Rem_indfail	NA	down
SH2D1A	SH2D1A	X	124227868	124373197	ENSG00000183918	211210_x_at	1.21891	9.27007	3.03236	0.00528099	0.195093	-2.19115	Rem_indfail	211210_x_at	down
LMBR1	LMBR1	7	156668946	156893216	ENSG00000105983	236357_at	-0.228403	4.43001	-3.03066	0.00530313	0.195537	-2.19484	Rem_indfail	236357_at	up
RPP25L	RPP25L	9	34610486	34612104	ENSG00000164967	225403_at	0.393494	7.3578	3.03061	0.00530373	0.195537	-2.19494	Rem_indfail	225403_at	down
TMEM107	TMEM107	17	8172457	8176399	ENSG00000179029	239824_s_at	1.09201	5.842	3.0311	0.00529738	0.195537	-2.19388	Rem_indfail	239824_s_at	down
CASZ1	CASZ1	1	10636604	10796650	ENSG00000130940	233863_at	-0.400937	3.70381	-3.02946	0.0053188	0.195816	-2.19744	Rem_indfail	233863_at	up
MICOS10	MICOS10	1	19484403	19629821	ENSG00000173436	228096_at	0.377859	3.5386	3.02924	0.00532166	0.195816	-2.19791	Rem_indfail	228096_at	down
PPIA	PPIA	7	44796680	44824564	ENSG00000196262	211765_x_at	0.39347	13.0987	3.02916	0.00532273	0.195816	-2.19809	Rem_indfail	211765_x_at	down
RUVBL1	RUVBL1	3	128064778	128153914	ENSG00000175792	201614_s_at	1.49953	7.28265	3.02894	0.00532562	0.195816	-2.19857	Rem_indfail	201614_s_at	down
RUVBL1	RUVBL1	CHR_HSCHR3_9_CTG2_1	128064778	128160821	ENSG00000284901	201614_s_at	1.49953	7.28265	3.02894	0.00532562	0.195816	-2.19857	Rem_indfail	201614_s_at	down
TGFBRAP1	TGFBRAP1	2	105264391	105329735	ENSG00000135966	225653_at	-0.484933	6.2257	-3.02777	0.00534102	0.19625	-2.20111	Rem_indfail	225653_at	up
CYBA	CYBA	16	88643289	88651054	ENSG00000051523	203028_s_at	-0.829825	9.49714	-3.02722	0.00534828	0.196332	-2.20231	Rem_indfail	203028_s_at	up
TIAM1	TIAM1	21	31118416	31559977	ENSG00000156299	213135_at	1.35339	5.63022	3.02706	0.00535042	0.196332	-2.20266	Rem_indfail	213135_at	down
PRKAR1B	PRKAR1B	7	549197	727650	ENSG00000188191	212559_at	0.601107	6.12071	3.02622	0.0053615	0.196606	-2.20449	Rem_indfail	212559_at	down
LEF1	LEF1	4	108047545	108168956	ENSG00000138795	221557_s_at	0.540269	6.20073	3.02552	0.00537075	0.196682	-2.20601	Rem_indfail	221557_s_at	down
NA	NA	NA	NA	NA	NA	1552388_at	-1.12609	5.44068	-3.02573	0.0053679	0.196682	-2.20554	Rem_indfail	NA	up
TSSC4	TSSC4	11	2400488	2403878	ENSG00000184281	218612_s_at	-0.492762	6.50575	-3.02517	0.00537531	0.196717	-2.20676	Rem_indfail	218612_s_at	up
CZIB	CZIB	1	53214099	53220634	ENSG00000162384	203197_s_at	0.670831	7.78063	3.0248	0.00538026	0.196766	-2.20757	Rem_indfail	203197_s_at	down
TCEAL1	TCEAL1	X	103628704	103630953	ENSG00000172465	204045_at	-0.71538	6.85393	-3.02408	0.00538985	0.196986	-2.20914	Rem_indfail	204045_at	up
PTMA	PTMA	2	231706895	231713551	ENSG00000187514	200773_x_at	0.31932	12.718	3.02377	0.00539393	0.197003	-2.20981	Rem_indfail	200773_x_at	down
SYTL2	SYTL2	11	85694224	85811159	ENSG00000137501	225496_s_at	-0.628042	3.59356	-3.02321	0.00540138	0.197096	-2.21102	Rem_indfail	225496_s_at	up
NA	NA	NA	NA	NA	NA	243827_at	-0.933246	3.85887	-3.02304	0.00540368	0.197096	-2.2114	Rem_indfail	NA	up
KDM2A	KDM2A	11	67119263	67258082	ENSG00000173120	208989_s_at	-0.474441	7.08995	-3.02263	0.00540912	0.197162	-2.21228	Rem_indfail	208989_s_at	up
LANCL1	LANCL1	2	210431249	210477652	ENSG00000115365	202020_s_at	0.829948	8.60028	3.02142	0.00542529	0.197489	-2.21492	Rem_indfail	202020_s_at	down
RPA2	RPA2	1	27891524	27914746	ENSG00000117748	201756_at	1.12976	6.77245	3.0215	0.00542422	0.197489	-2.21474	Rem_indfail	201756_at	down
TUBA1B	TUBA1B	12	49127782	49131397	ENSG00000123416	213646_x_at	0.595838	12.9736	3.0206	0.00543624	0.197756	-2.21669	Rem_indfail	213646_x_at	down
MAPKAPK2	MAPKAPK2	1	206684905	206734281	ENSG00000162889	215050_x_at	-0.500238	6.56263	-3.01987	0.00544594	0.197977	-2.21826	Rem_indfail	215050_x_at	up
BAZ2A	BAZ2A	12	56595596	56636816	ENSG00000076108	215437_x_at	-0.425195	4.33039	-3.01871	0.00546158	0.198251	-2.22079	Rem_indfail	215437_x_at	up
CCDC57	CCDC57	17	82101460	82212830	ENSG00000176155	1554554_at	-0.346425	4.13025	-3.01742	0.00547886	0.198251	-2.22358	Rem_indfail	1554554_at	up
RC3H2	RC3H2	9	122844556	122905359	ENSG00000056586	231716_at	-0.767792	7.57506	-3.01763	0.00547606	0.198251	-2.22313	Rem_indfail	231716_at	up
SNRK-AS1	SNRK-AS1	3	43346923	43352152	ENSG00000234617	237942_at	-0.324023	3.56161	-3.01793	0.00547209	0.198251	-2.22249	Rem_indfail	237942_at	up
VRK3	VRK3	19	49976468	50025946	ENSG00000105053	218022_at	0.442903	8.03903	3.01756	0.00547697	0.198251	-2.22327	Rem_indfail	218022_at	down
YWHAQ	YWHAQ	2	9583967	9630997	ENSG00000134308	213699_s_at	0.42216	12.1534	3.01785	0.00547315	0.198251	-2.22266	Rem_indfail	213699_s_at	down
NA	NA	NA	NA	NA	NA	228235_at	0.485754	4.20887	3.01825	0.00546768	0.198251	-2.22178	Rem_indfail	NA	down
KLHL36	KLHL36	16	84648511	84667686	ENSG00000135686	219453_at	-0.787837	5.48629	-3.01666	0.00548923	0.19838	-2.22524	Rem_indfail	219453_at	up
LDHB	LDHB	12	21635342	21757857	ENSG00000111716	213564_x_at	0.477956	12.4469	3.01662	0.00548971	0.19838	-2.22532	Rem_indfail	213564_x_at	down
SIPA1	SIPA1	11	65638101	65650918	ENSG00000213445	204164_at	-0.605119	5.87227	-3.01552	0.00550455	0.198785	-2.2277	Rem_indfail	204164_at	up
MFSD10	MFSD10	4	2930561	2934834	ENSG00000109736	209215_at	-0.585413	6.89113	-3.01448	0.0055187	0.198811	-2.22996	Rem_indfail	209215_at	up
SDAD1	SDAD1	4	75940950	75990962	ENSG00000198301	228408_s_at	0.961747	6.21341	3.01484	0.00551381	0.198811	-2.22918	Rem_indfail	228408_s_at	down
TROAP	TROAP	12	49323236	49331731	ENSG00000135451	204649_at	0.813463	6.07472	3.01413	0.00552344	0.198811	-2.23072	Rem_indfail	204649_at	down
NA	NA	NA	NA	NA	NA	230127_at	-1.10981	3.01061	-3.01495	0.00551236	0.198811	-2.22895	Rem_indfail	NA	up
NA	NA	NA	NA	NA	NA	232726_at	-1.01569	3.77256	-3.01417	0.00552292	0.198811	-2.23064	Rem_indfail	NA	up
ANP32E	ANP32E	1	150218417	150236156	ENSG00000143401	221505_at	1.02207	9.78076	3.01253	0.0055453	0.199043	-2.2342	Rem_indfail	221505_at	down
TAX1BP1	TAX1BP1	7	27739331	27844564	ENSG00000106052	200977_s_at	-0.782042	9.329	-3.01247	0.005546	0.199043	-2.23431	Rem_indfail	200977_s_at	up
USP12	USP12	13	27066156	27171811	ENSG00000152484	215886_x_at	-0.582616	3.71156	-3.01232	0.00554807	0.199043	-2.23464	Rem_indfail	215886_x_at	up
NA	NA	NA	NA	NA	NA	211933_s_at	0.796084	9.93925	3.01268	0.00554325	0.199043	-2.23388	Rem_indfail	NA	down
NA	NA	NA	NA	NA	NA	1569473_s_at	-0.353567	5.34079	-3.01279	0.00554169	0.199043	-2.23363	Rem_indfail	NA	up
CAND1	CAND1	12	67269358	67319953	ENSG00000111530	243910_x_at	0.51971	5.88427	3.01053	0.00557254	0.19978	-2.23852	Rem_indfail	243910_x_at	down
CEP128	CEP128	14	80476983	80959517	ENSG00000100629	233859_at	0.772555	4.89719	3.00903	0.00559324	0.19978	-2.24179	Rem_indfail	233859_at	down
HIC2	HIC2	22	21417371	21451463	ENSG00000169635	212965_at	-0.513726	5.21766	-3.00911	0.00559213	0.19978	-2.24161	Rem_indfail	212965_at	up
PLEKHG2	PLEKHG2	19	39412669	39428415	ENSG00000090924	233986_s_at	0.414471	5.622	3.00984	0.00558211	0.19978	-2.24003	Rem_indfail	233986_s_at	down
PWWP2B	PWWP2B	10	132397168	132417859	ENSG00000171813	227999_at	-0.775343	5.01398	-3.00896	0.00559421	0.19978	-2.24194	Rem_indfail	227999_at	up
NA	NA	NA	NA	NA	NA	222429_at	0.63455	7.06858	3.01016	0.00557767	0.19978	-2.23933	Rem_indfail	NA	down
NA	NA	NA	NA	NA	NA	232472_at	-0.29102	3.04873	-3.00926	0.00558999	0.19978	-2.24127	Rem_indfail	NA	up
ANP32B	ANP32B	9	97983341	98015943	ENSG00000136938	201306_s_at	0.456011	12.1209	3.00676	0.00562446	0.200598	-2.24669	Rem_indfail	201306_s_at	down
CPM	CPM	12	68842197	68971570	ENSG00000135678	243403_x_at	-0.232228	3.23299	-3.00677	0.00562441	0.200598	-2.24668	Rem_indfail	243403_x_at	up
SNX3	SNX3	6	108211222	108261246	ENSG00000112335	200067_x_at	-0.651719	9.06331	-3.00504	0.00564838	0.20132	-2.25043	Rem_indfail	200067_x_at	up
MAN2B1	MAN2B1	19	12646511	12666742	ENSG00000104774	209166_s_at	-0.599752	7.68013	-3.00454	0.0056553	0.201364	-2.25151	Rem_indfail	209166_s_at	up
PAK6	PAK6	15	40217428	40277487	ENSG00000137843	1555310_a_at	-0.613034	4.30435	-3.00442	0.00565697	0.201364	-2.25177	Rem_indfail	1555310_a_at	up
ABCD3	ABCD3	1	94418389	94518666	ENSG00000117528	202850_at	1.17255	7.56905	3.00357	0.0056688	0.201654	-2.25361	Rem_indfail	202850_at	down
CABLES2	CABLES2	20	62388634	62407285	ENSG00000149679	226004_at	0.840573	5.75412	3.00299	0.00567689	0.20181	-2.25487	Rem_indfail	226004_at	down
ABCC5	ABCC5	3	183919934	184017939	ENSG00000114770	226363_at	1.11909	6.14621	3.00193	0.0056917	0.202129	-2.25716	Rem_indfail	226363_at	down
FBXO24	FBXO24	7	100583982	100601117	ENSG00000106336	221157_s_at	-0.248973	3.5071	-3.00181	0.00569335	0.202129	-2.25742	Rem_indfail	221157_s_at	up
NA	NA	NA	NA	NA	NA	238895_at	-0.243787	3.04703	-3.00155	0.00569695	0.202129	-2.25797	Rem_indfail	NA	up
SH2D1A	SH2D1A	X	124227868	124373197	ENSG00000183918	210116_at	1.27449	9.16148	3.00074	0.00570835	0.202402	-2.25974	Rem_indfail	210116_at	down
ABI2	ABI2	2	203328280	203447728	ENSG00000138443	207268_x_at	0.533615	6.83114	2.99776	0.00575018	0.20245	-2.26617	Rem_indfail	207268_x_at	down
BRD3OS	BRD3OS	9	134025481	134034666	ENSG00000235106	203245_s_at	0.93633	4.37286	2.99995	0.00571946	0.20245	-2.26145	Rem_indfail	203245_s_at	down
CLK3	CLK3	15	74598500	74645414	ENSG00000179335	202140_s_at	-0.6416	7.57141	-2.99816	0.00574458	0.20245	-2.26531	Rem_indfail	202140_s_at	up
GBF1	GBF1	10	102245371	102382899	ENSG00000107862	201439_at	-0.394598	5.91086	-2.99775	0.00575043	0.20245	-2.26621	Rem_indfail	201439_at	up
IFT88	IFT88	13	20567138	20691444	ENSG00000032742	204703_at	0.787593	5.87564	2.99876	0.00573614	0.20245	-2.26401	Rem_indfail	204703_at	down
NAGA	NAGA	22	42058334	42070842	ENSG00000198951	1555041_a_at	0.895498	6.31861	2.99959	0.00572443	0.20245	-2.26221	Rem_indfail	1555041_a_at	down
RAB11B-AS1	RAB11B-AS1	19	8374372	8390685	ENSG00000269386	1556123_a_at	0.73873	4.65008	2.99812	0.00574519	0.20245	-2.2654	Rem_indfail	1556123_a_at	down
RECQL4	RECQL4	8	144511288	144517845	ENSG00000160957	1553015_a_at	0.57014	6.49713	2.99925	0.00572917	0.20245	-2.26294	Rem_indfail	1553015_a_at	down
TMEM115	TMEM115	3	50354750	50359521	ENSG00000126062	216267_s_at	-0.532844	5.35187	-2.99908	0.00573159	0.20245	-2.26332	Rem_indfail	216267_s_at	up
VPS52	VPS52	CHR_HSCHR6_MHC_DBB_CTG1	33228191	33249968	ENSG00000228425	214585_s_at	0.277555	7.67011	2.99915	0.00573068	0.20245	-2.26317	Rem_indfail	214585_s_at	down
VPS52	VPS52	CHR_HSCHR6_MHC_QBL_CTG1	33179079	33200871	ENSG00000206286	214585_s_at	0.277555	7.67011	2.99915	0.00573068	0.20245	-2.26317	Rem_indfail	214585_s_at	down
VPS52	VPS52	CHR_HSCHR6_MHC_COX_CTG1	33171888	33193647	ENSG00000225590	214585_s_at	0.277555	7.67011	2.99915	0.00573068	0.20245	-2.26317	Rem_indfail	214585_s_at	down
VPS52	VPS52	CHR_HSCHR6_MHC_SSTO_CTG1	33390441	33412193	ENSG00000236014	214585_s_at	0.277555	7.67011	2.99915	0.00573068	0.20245	-2.26317	Rem_indfail	214585_s_at	down
VPS52	VPS52	CHR_HSCHR6_MHC_MCF_CTG1	33420661	33442416	ENSG00000224455	214585_s_at	0.277555	7.67011	2.99915	0.00573068	0.20245	-2.26317	Rem_indfail	214585_s_at	down
VPS52	VPS52	6	33250272	33272047	ENSG00000223501	214585_s_at	0.277555	7.67011	2.99915	0.00573068	0.20245	-2.26317	Rem_indfail	214585_s_at	down
VPS52	VPS52	CHR_HSCHR6_MHC_MANN_CTG1	33404140	33405839	ENSG00000223618	214585_s_at	0.277555	7.67011	2.99915	0.00573068	0.20245	-2.26317	Rem_indfail	214585_s_at	down
ZNF236	ZNF236	18	76822557	76972901	ENSG00000130856	219171_s_at	0.254611	2.92373	2.99855	0.00573903	0.20245	-2.26446	Rem_indfail	219171_s_at	down
STX2	STX2	12	130789600	130839266	ENSG00000111450	207346_at	0.306725	4.90155	2.99565	0.00578017	0.203319	-2.27075	Rem_indfail	207346_at	down
NA	NA	NA	NA	NA	NA	241816_at	-0.936703	6.01417	-2.99548	0.00578254	0.203319	-2.27111	Rem_indfail	NA	up
ATP2A1-AS1	ATP2A1-AS1	16	28878957	28879938	ENSG00000260442	230696_at	0.962027	5.93647	2.9946	0.00579501	0.203478	-2.27301	Rem_indfail	230696_at	down
LSM5	LSM5	7	32485338	32495283	ENSG00000106355	211747_s_at	0.821847	9.35419	2.99437	0.00579823	0.203478	-2.2735	Rem_indfail	211747_s_at	down
MTMR3	MTMR3	22	29883169	30030868	ENSG00000100330	226956_at	-0.507641	4.48967	-2.99478	0.00579252	0.203478	-2.27263	Rem_indfail	226956_at	up
CEP250	CEP250	20	35455164	35519280	ENSG00000126001	209495_at	0.449767	5.12654	2.99123	0.0058431	0.204	-2.28029	Rem_indfail	209495_at	down
CPEB2	CPEB2	4	15002481	15070153	ENSG00000137449	226939_at	-1.26985	4.10225	-2.99033	0.00585611	0.204	-2.28224	Rem_indfail	226939_at	up
EXO5	EXO5	1	40508741	40516038	ENSG00000164002	219567_s_at	0.714925	4.07463	2.99096	0.00584704	0.204	-2.28088	Rem_indfail	219567_s_at	down
FAHD2A	FAHD2A	2	95402708	95416616	ENSG00000115042	222056_s_at	0.986245	6.74322	2.99049	0.00585372	0.204	-2.28188	Rem_indfail	222056_s_at	down
HTR7P1	HTR7P1	12	13000420	13004830	ENSG00000183935	216099_at	-0.23869	3.21256	-2.99129	0.00584234	0.204	-2.28017	Rem_indfail	216099_at	up
MEIS3	MEIS3	19	47403124	47419527	ENSG00000105419	1569402_at	-0.260961	3.98624	-2.99221	0.00582906	0.204	-2.27817	Rem_indfail	1569402_at	up
NFYB	NFYB	12	104117086	104138241	ENSG00000120837	218129_s_at	1.23864	5.53018	2.99105	0.00584571	0.204	-2.28068	Rem_indfail	218129_s_at	down
SEPTIN8	SEPTIN8	5	132750819	132807241	ENSG00000164402	208999_at	1.68089	6.02918	2.99223	0.00582887	0.204	-2.27814	Rem_indfail	208999_at	down
SLIRP	SLIRP	14	77708071	77761104	ENSG00000119705	221434_s_at	0.753419	8.69426	2.99091	0.00584767	0.204	-2.28097	Rem_indfail	221434_s_at	down
NA	NA	NA	NA	NA	NA	232544_at	-0.36794	2.95242	-2.99059	0.00585239	0.204	-2.28168	Rem_indfail	NA	up
NA	NA	NA	NA	NA	NA	242471_at	0.465851	3.1584	2.99085	0.00584859	0.204	-2.28111	Rem_indfail	NA	down
NA	NA	NA	NA	NA	NA	237201_at	-0.245732	3.26808	-2.9902	0.00585789	0.204	-2.28251	Rem_indfail	NA	up
CYP2E1	CYP2E1	10	133520406	133561220	ENSG00000130649	1431_at	-0.465068	3.30215	-2.98859	0.00588111	0.204288	-2.28599	Rem_indfail	1431_at	up
FBXW9	FBXW9	19	12688053	12696631	ENSG00000132004	223419_at	-0.373767	5.52207	-2.9888	0.00587803	0.204288	-2.28553	Rem_indfail	223419_at	up
RREB1	RREB1	6	7107597	7251980	ENSG00000124782	215620_at	-0.424736	3.51433	-2.98905	0.00587449	0.204288	-2.285	Rem_indfail	215620_at	up
TRERF1	TRERF1	6	42224931	42452051	ENSG00000124496	238520_at	0.619843	3.74696	2.98913	0.00587335	0.204288	-2.28483	Rem_indfail	238520_at	down
BDH2	BDH2	4	103077592	103099870	ENSG00000164039	218285_s_at	0.767453	8.28265	2.98822	0.00588643	0.204343	-2.28679	Rem_indfail	218285_s_at	down
AMPD2	AMPD2	1	109616104	109632051	ENSG00000116337	212360_at	-0.618216	7.1797	-2.98702	0.00590382	0.204513	-2.28939	Rem_indfail	212360_at	up
C8orf88	C8orf88	8	90958471	90985238	ENSG00000253250	1557961_s_at	1.84656	5.36078	2.98659	0.00591001	0.204513	-2.29031	Rem_indfail	1557961_s_at	down
CASP2	CASP2	7	143288215	143307696	ENSG00000106144	209812_x_at	-0.471239	5.59155	-2.98674	0.00590786	0.204513	-2.28999	Rem_indfail	209812_x_at	up
DHFR	DHFR	5	80626226	80654983	ENSG00000228716	202534_x_at	1.70168	8.08504	2.98701	0.00590401	0.204513	-2.28942	Rem_indfail	202534_x_at	down
RIPOR1	RIPOR1	16	67518418	67546788	ENSG00000039523	45749_at	-0.617058	7.52421	-2.98758	0.00589564	0.204513	-2.28817	Rem_indfail	45749_at	up
GBP2	GBP2	1	89106132	89150456	ENSG00000162645	242907_at	-1.25678	3.62128	-2.98471	0.00593735	0.205206	-2.29437	Rem_indfail	242907_at	up
MARK4	MARK4	19	45079288	45305284	ENSG00000007047	221560_at	-0.396787	6.86607	-2.98444	0.0059413	0.205206	-2.29496	Rem_indfail	221560_at	up
RSBN1	RSBN1	1	113761832	113812476	ENSG00000081019	222790_s_at	-0.80981	7.13099	-2.98447	0.00594087	0.205206	-2.2949	Rem_indfail	222790_s_at	up
HNRNPD	HNRNPD	4	82352498	82374503	ENSG00000138668	229129_at	1.03861	5.43454	2.98261	0.00596805	0.205869	-2.29892	Rem_indfail	229129_at	down
ODR4	ODR4	1	186375838	186421378	ENSG00000157181	222720_x_at	-0.396444	4.22341	-2.98268	0.00596694	0.205869	-2.29875	Rem_indfail	222720_x_at	up
EFHD2	EFHD2	1	15409888	15430339	ENSG00000142634	217992_s_at	-0.633596	7.0617	-2.98174	0.00598077	0.205914	-2.30079	Rem_indfail	217992_s_at	up
POLR2G	POLR2G	11	62761565	62766710	ENSG00000168002	202306_at	0.551637	9.99664	2.98166	0.00598192	0.205914	-2.30096	Rem_indfail	202306_at	down
PSMB2	PSMB2	1	35599541	35641526	ENSG00000126067	200039_s_at	0.708117	9.72125	2.98196	0.00597748	0.205914	-2.3003	Rem_indfail	200039_s_at	down
SLC25A13	SLC25A13	7	96120220	96322147	ENSG00000004864	229081_at	-0.293666	3.51601	-2.98149	0.00598441	0.205914	-2.30133	Rem_indfail	229081_at	up
CEBPA	CEBPA	19	33299934	33302534	ENSG00000245848	204039_at	-0.666513	4.50982	-2.98119	0.00598875	0.205934	-2.30196	Rem_indfail	204039_at	up
CACNB3	CACNB3	12	48813794	48828941	ENSG00000167535	209530_at	0.725601	6.26316	2.98081	0.00599442	0.205999	-2.3028	Rem_indfail	209530_at	down
TFG	TFG	3	100709295	100748964	ENSG00000114354	221871_s_at	-0.576172	4.66044	-2.97995	0.00600696	0.206301	-2.30464	Rem_indfail	221871_s_at	up
ATF6	ATF6	1	161766298	161977574	ENSG00000118217	217550_at	-0.869299	5.86826	-2.97731	0.00604598	0.206474	-2.31034	Rem_indfail	217550_at	up
C17orf75	C17orf75	17	32324565	32350023	ENSG00000108666	203830_at	0.940946	4.82972	2.97751	0.00604299	0.206474	-2.3099	Rem_indfail	203830_at	down
CEP78	CEP78	9	78236062	78279690	ENSG00000148019	1557985_s_at	0.90286	5.50791	2.97797	0.00603627	0.206474	-2.30892	Rem_indfail	1557985_s_at	down
LAPTM4A	LAPTM4A	2	20032650	20051628	ENSG00000068697	200673_at	-1.01706	10.3773	-2.97791	0.00603717	0.206474	-2.30905	Rem_indfail	200673_at	up
SCT	SCT	11	626309	627181	ENSG00000070031	221198_at	-0.462082	4.53185	-2.97771	0.00604009	0.206474	-2.30948	Rem_indfail	221198_at	up
SCT	SCT	CHR_HSCHR11_1_CTG8	626689	627401	ENSG00000274473	221198_at	-0.462082	4.53185	-2.97771	0.00604009	0.206474	-2.30948	Rem_indfail	221198_at	up
TGFBRAP1	TGFBRAP1	2	105264391	105329735	ENSG00000135966	205210_at	-0.895737	6.05631	-2.97931	0.00601642	0.206474	-2.30602	Rem_indfail	205210_at	up
YPEL5	YPEL5	2	30146941	30160533	ENSG00000119801	217783_s_at	-0.810083	10.0603	-2.97772	0.00603992	0.206474	-2.30945	Rem_indfail	217783_s_at	up
NA	NA	NA	NA	NA	NA	229569_at	0.288177	3.52372	2.97742	0.00604435	0.206474	-2.3101	Rem_indfail	NA	down
NA	NA	NA	NA	NA	NA	239555_at	-0.586718	5.06211	-2.97851	0.00602827	0.206474	-2.30775	Rem_indfail	NA	up
AHI1	AHI1	6	135283407	135498434	ENSG00000135541	232461_at	-0.226094	2.78491	-2.97481	0.00608313	0.206744	-2.31573	Rem_indfail	232461_at	up
CD55	CD55	1	207321532	207386804	ENSG00000196352	201925_s_at	-1.60324	5.9882	-2.97428	0.00609108	0.206744	-2.31688	Rem_indfail	201925_s_at	up
CPT2	CPT2	1	53196792	53214197	ENSG00000157184	204263_s_at	0.707826	5.48137	2.97423	0.00609171	0.206744	-2.31697	Rem_indfail	204263_s_at	down
FRAT1	FRAT1	10	97319271	97321915	ENSG00000165879	219889_at	0.83747	5.98612	2.97522	0.00607696	0.206744	-2.31483	Rem_indfail	219889_at	down
JPT1	JPT1	17	75135248	75168281	ENSG00000189159	222396_at	0.823014	9.7118	2.97426	0.00609139	0.206744	-2.31692	Rem_indfail	222396_at	down
RBIS	RBIS	8	85214048	85220421	ENSG00000176731	226165_at	0.562381	9.33888	2.97596	0.00606599	0.206744	-2.31324	Rem_indfail	226165_at	down
TRIM35	TRIM35	8	27284886	27311272	ENSG00000104228	227102_at	0.426845	5.3036	2.97553	0.00607236	0.206744	-2.31417	Rem_indfail	227102_at	down
XRCC5	XRCC5	2	216107464	216206303	ENSG00000079246	208642_s_at	0.557152	10.0678	2.9753	0.00607577	0.206744	-2.31466	Rem_indfail	208642_s_at	down
NA	NA	NA	NA	NA	NA	240498_at	-0.962708	4.1295	-2.97642	0.00605925	0.206744	-2.31226	Rem_indfail	NA	up
NA	NA	NA	NA	NA	NA	1563621_at	-0.309487	3.73348	-2.97459	0.00608639	0.206744	-2.3162	Rem_indfail	NA	up
CROT	CROT	7	87345664	87399794	ENSG00000005469	243283_at	0.293534	2.99234	2.9726	0.00611606	0.207441	-2.32048	Rem_indfail	243283_at	down
RNASEH2A	RNASEH2A	19	12806584	12813640	ENSG00000104889	203022_at	1.44647	8.10174	2.97149	0.00613271	0.207867	-2.32287	Rem_indfail	203022_at	down
ST3GAL4	ST3GAL4	11	126355640	126440344	ENSG00000110080	203759_at	-0.461237	5.63551	-2.97126	0.0061362	0.207867	-2.32337	Rem_indfail	203759_at	up
LINC00674	LINC00674	17	68101874	68161227	ENSG00000237854	227567_at	-2.5116	6.16226	-2.97067	0.00614502	0.208037	-2.32464	Rem_indfail	227567_at	up
DNAJC4	DNAJC4	11	64230278	64234286	ENSG00000110011	206782_s_at	-0.525689	6.25381	-2.96833	0.00618042	0.208867	-2.32969	Rem_indfail	206782_s_at	up
FGFR1	FGFR1	8	38400215	38468834	ENSG00000077782	207937_x_at	0.570712	5.87941	2.96861	0.00617616	0.208867	-2.32908	Rem_indfail	207937_x_at	down
RRN3P2	RRN3P2	16	29074976	29116718	ENSG00000103472	243124_at	-0.870449	4.79078	-2.96829	0.006181	0.208867	-2.32977	Rem_indfail	243124_at	up
NA	NA	NA	NA	NA	NA	37117_at	-0.499544	3.22123	-2.96701	0.00620043	0.209394	-2.33253	Rem_indfail	NA	up
BCAS4	BCAS4	20	50794894	50877177	ENSG00000124243	239278_at	-0.863587	3.41046	-2.96525	0.00622705	0.210033	-2.3363	Rem_indfail	239278_at	up
NA	NA	NA	NA	NA	NA	209372_x_at	0.732527	6.63249	2.96537	0.00622529	0.210033	-2.33605	Rem_indfail	NA	down
UMODL1	UMODL1	21	42062959	42143453	ENSG00000177398	1553183_at	-2.60257	5.32395	-2.9641	0.00624462	0.210496	-2.33878	Rem_indfail	1553183_at	up
DHFR	DHFR	5	80626226	80654983	ENSG00000228716	202532_s_at	1.4618	7.23774	2.96372	0.00625052	0.210565	-2.33961	Rem_indfail	202532_s_at	down
MALT1	MALT1	18	58671465	58754477	ENSG00000172175	208309_s_at	-1.49001	5.555	-2.96284	0.00626394	0.210758	-2.3415	Rem_indfail	208309_s_at	up
MERTK	MERTK	2	111898607	112029561	ENSG00000153208	206028_s_at	-0.326282	3.08544	-2.96288	0.00626339	0.210758	-2.34142	Rem_indfail	206028_s_at	up
FRY	FRY	13	31846713	32299125	ENSG00000073910	204072_s_at	-0.478553	3.12919	-2.96116	0.00628969	0.210985	-2.34511	Rem_indfail	204072_s_at	up
GNPNAT1	GNPNAT1	14	52775193	52791668	ENSG00000100522	225853_at	1.08055	6.01073	2.96039	0.00630157	0.210985	-2.34677	Rem_indfail	225853_at	down
MAP7D3	MAP7D3	X	136213220	136256482	ENSG00000129680	219576_at	0.560888	5.05864	2.96132	0.00628731	0.210985	-2.34477	Rem_indfail	219576_at	down
NTN1	NTN1	17	9021510	9244000	ENSG00000065320	227816_at	-0.420036	3.63379	-2.96138	0.0062863	0.210985	-2.34463	Rem_indfail	227816_at	up
TAB2	TAB2	6	149218641	149411613	ENSG00000055208	212184_s_at	-0.911059	7.66798	-2.96083	0.00629486	0.210985	-2.34583	Rem_indfail	212184_s_at	up
TIMM8B	TIMM8B	11	112084800	112086798	ENSG00000150779	218357_s_at	1.04325	9.30177	2.96163	0.00628251	0.210985	-2.3441	Rem_indfail	218357_s_at	down
TNFRSF21	TNFRSF21	6	47231532	47309905	ENSG00000146072	214581_x_at	1.36264	6.05598	2.96085	0.0062945	0.210985	-2.34578	Rem_indfail	214581_x_at	down
NA	NA	NA	NA	NA	NA	239901_at	-1.13458	5.79407	-2.96047	0.00630039	0.210985	-2.3466	Rem_indfail	NA	up
BRCA1	BRCA1	17	43044295	43170245	ENSG00000012048	211851_x_at	0.634121	5.39399	2.95933	0.00631786	0.211185	-2.34904	Rem_indfail	211851_x_at	down
CDC6	CDC6	17	40287879	40304657	ENSG00000094804	203967_at	1.29673	4.14421	2.959	0.00632301	0.211185	-2.34975	Rem_indfail	203967_at	down
NPR3	NPR3	5	32689070	32791724	ENSG00000113389	219054_at	-1.30024	4.87569	-2.95928	0.00631874	0.211185	-2.34916	Rem_indfail	219054_at	up
ZNF331	ZNF331	19	53519527	53580269	ENSG00000130844	219228_at	-1.39401	7.33061	-2.95922	0.0063196	0.211185	-2.34928	Rem_indfail	219228_at	up
RBP3	RBP3	10	47348363	47357881	ENSG00000265203	210318_at	-0.299011	4.65375	-2.95851	0.00633063	0.211311	-2.35081	Rem_indfail	210318_at	up
BSDC1	BSDC1	1	32364633	32394731	ENSG00000160058	1559971_at	-0.557099	4.39547	-2.95754	0.00634557	0.211537	-2.35289	Rem_indfail	1559971_at	up
MYO1B	MYO1B	2	191245185	191425389	ENSG00000128641	212365_at	0.715116	5.01028	2.95749	0.00634644	0.211537	-2.35301	Rem_indfail	212365_at	down
STK4	STK4	20	44966479	45080021	ENSG00000101109	225364_at	-0.757533	7.55581	-2.95732	0.00634901	0.211537	-2.35336	Rem_indfail	225364_at	up
AKAP7	AKAP7	6	131135467	131283535	ENSG00000118507	205771_s_at	1.14725	5.88747	2.95641	0.00636319	0.21181	-2.35533	Rem_indfail	205771_s_at	down
CD79B	CD79B	17	63928740	63932336	ENSG00000007312	205297_s_at	-0.834394	6.35703	-2.95629	0.00636497	0.21181	-2.35557	Rem_indfail	205297_s_at	up
CLCN2	CLCN2	3	184346185	184361650	ENSG00000114859	213499_at	0.286352	4.47237	2.95438	0.00639476	0.212285	-2.35968	Rem_indfail	213499_at	down
DDX11	DDX11	12	31073860	31104799	ENSG00000013573	208159_x_at	0.79087	7.7505	2.95469	0.00638994	0.212285	-2.35902	Rem_indfail	208159_x_at	down
ELK3	ELK3	12	96194375	96269824	ENSG00000111145	221773_at	-1.74314	4.78883	-2.95444	0.00639391	0.212285	-2.35956	Rem_indfail	221773_at	up
FAM210A	FAM210A	18	13663347	13726663	ENSG00000177150	235022_at	-0.947738	4.3487	-2.95504	0.00638456	0.212285	-2.35828	Rem_indfail	235022_at	up
NEDD4L	NEDD4L	18	58044226	58401540	ENSG00000049759	212448_at	0.274134	4.32796	2.95386	0.00640286	0.212425	-2.36079	Rem_indfail	212448_at	down
COX16	COX16	14	70325081	70416984	ENSG00000133983	223191_at	0.718627	8.81306	2.95232	0.00642697	0.212837	-2.3641	Rem_indfail	223191_at	down
DENND11	DENND11	7	141656728	141702166	ENSG00000257093	223161_at	-1.12755	6.37793	-2.95253	0.00642373	0.212837	-2.36365	Rem_indfail	223161_at	up
DENND11	DENND11	CHR_HSCHR7_1_CTG6	141656728	141702156	ENSG00000262599	223161_at	-1.12755	6.37793	-2.95253	0.00642373	0.212837	-2.36365	Rem_indfail	223161_at	up
PAXX	PAXX	9	136992422	136993984	ENSG00000148362	226070_at	0.411148	6.84898	2.95281	0.00641932	0.212837	-2.36305	Rem_indfail	226070_at	down
MCTP2	MCTP2	15	94231538	94483952	ENSG00000140563	1554833_at	-0.717752	3.19785	-2.9518	0.00643513	0.212869	-2.36521	Rem_indfail	1554833_at	up
NA	NA	NA	NA	NA	NA	234900_at	-0.278046	3.45252	-2.95177	0.00643571	0.212869	-2.36529	Rem_indfail	NA	up
NA	NA	NA	NA	NA	NA	241388_at	0.761598	5.17001	2.95107	0.00644668	0.213103	-2.36679	Rem_indfail	NA	down
ERO1A	ERO1A	14	52639915	52695900	ENSG00000197930	222646_s_at	-1.11933	6.60247	-2.95054	0.00645508	0.213252	-2.36793	Rem_indfail	222646_s_at	up
PCDH9	PCDH9	13	66302834	67230445	ENSG00000184226	219737_s_at	1.4062	6.03634	2.95021	0.00646016	0.213291	-2.36863	Rem_indfail	219737_s_at	down
CASP9	CASP9	1	15490832	15526534	ENSG00000132906	203984_s_at	-0.688753	6.41739	-2.94845	0.00648809	0.213697	-2.37242	Rem_indfail	203984_s_at	up
DHODH	DHODH	16	72008588	72027664	ENSG00000102967	213632_at	0.466589	4.68779	2.94903	0.00647893	0.213697	-2.37118	Rem_indfail	213632_at	down
MAP3K2	MAP3K2	2	127298668	127388465	ENSG00000169967	226979_at	-0.610602	8.8245	-2.94859	0.00648581	0.213697	-2.37211	Rem_indfail	226979_at	up
MCL1	MCL1	1	150560895	150579738	ENSG00000143384	200797_s_at	-0.903182	9.83013	-2.94861	0.00648546	0.213697	-2.37206	Rem_indfail	200797_s_at	up
AKTIP	AKTIP	16	53491040	53504411	ENSG00000166971	223894_s_at	0.697135	4.60485	2.94663	0.00651694	0.214233	-2.37632	Rem_indfail	223894_s_at	down
CRACD	CRACD	4	56049098	56330609	ENSG00000109265	227231_at	-0.655434	2.78685	-2.94661	0.00651732	0.214233	-2.37637	Rem_indfail	227231_at	up
NSD2	NSD2	4	1871393	1982207	ENSG00000109685	209052_s_at	0.926641	5.81974	2.94624	0.00652321	0.214233	-2.37717	Rem_indfail	209052_s_at	down
RPL14	RPL14	3	40457292	40468587	ENSG00000188846	200074_s_at	-0.371526	12.203	-2.94714	0.00650877	0.214233	-2.37522	Rem_indfail	200074_s_at	up
TMEM167B	TMEM167B	1	109090764	109096934	ENSG00000215717	222495_at	-0.781886	8.74461	-2.94619	0.00652396	0.214233	-2.37727	Rem_indfail	222495_at	up
RRM1	RRM1	11	4094707	4138932	ENSG00000167325	201477_s_at	1.13131	8.50403	2.94548	0.0065353	0.214476	-2.37879	Rem_indfail	201477_s_at	down
DDX11	DDX11	12	31073860	31104799	ENSG00000013573	208149_x_at	0.85316	7.75685	2.94523	0.00653928	0.214478	-2.37933	Rem_indfail	208149_x_at	down
SPTAN1	SPTAN1	9	128552558	128633662	ENSG00000197694	215235_at	0.835924	8.43638	2.94485	0.00654529	0.214547	-2.38014	Rem_indfail	215235_at	down
SH2D1A	SH2D1A	X	124227868	124373197	ENSG00000183918	211209_x_at	1.15439	8.01947	2.94369	0.00656389	0.215027	-2.38263	Rem_indfail	211209_x_at	down
DLC1	DLC1	8	13083361	13604610	ENSG00000164741	220512_at	-0.485075	3.13612	-2.9434	0.0065685	0.21505	-2.38325	Rem_indfail	220512_at	up
NFKBIE	NFKBIE	6	44258166	44265788	ENSG00000146232	203927_at	-1.02981	6.00358	-2.94298	0.00657525	0.215142	-2.38415	Rem_indfail	203927_at	up
KLHDC7A	KLHDC7A	1	18480930	18485974	ENSG00000179023	1553437_at	-0.358284	3.98413	-2.94246	0.00658354	0.215156	-2.38526	Rem_indfail	1553437_at	up
RNF24	RNF24	20	3927309	4015558	ENSG00000101236	204668_at	-0.418903	3.9919	-2.94268	0.00658006	0.215156	-2.38479	Rem_indfail	204668_at	up
SKAP1	SKAP1	17	48133442	48430275	ENSG00000141293	205790_at	1.77984	5.71884	2.9417	0.00659575	0.215426	-2.38689	Rem_indfail	205790_at	down
RMND1	RMND1	6	151398898	151452158	ENSG00000155906	1555201_a_at	0.613064	5.63327	2.94014	0.00662095	0.21612	-2.39024	Rem_indfail	1555201_a_at	down
HS2ST1	HS2ST1	1	86914635	87109982	ENSG00000153936	203285_s_at	1.26695	6.33097	2.9397	0.00662798	0.21622	-2.39117	Rem_indfail	203285_s_at	down
COG4	COG4	16	70480568	70523560	ENSG00000103051	212189_s_at	0.675735	6.53691	2.93936	0.00663346	0.21627	-2.3919	Rem_indfail	212189_s_at	down
ATP1B1	ATP1B1	1	169105697	169310992	ENSG00000143153	201243_s_at	-1.40601	5.87532	-2.93746	0.00666437	0.216513	-2.39598	Rem_indfail	201243_s_at	up
FBXW4P1	FBXW4P1	22	23262767	23265005	ENSG00000230701	214623_at	-0.821411	5.74001	-2.93786	0.00665784	0.216513	-2.39512	Rem_indfail	214623_at	up
POFUT2	POFUT2	21	45263928	45287898	ENSG00000186866	209578_s_at	-0.607709	6.21931	-2.93774	0.00665983	0.216513	-2.39539	Rem_indfail	209578_s_at	up
POLD3	POLD3	11	74493851	74669117	ENSG00000077514	212836_at	0.87396	6.61877	2.93756	0.00666275	0.216513	-2.39577	Rem_indfail	212836_at	down
ROPN1L	ROPN1L	5	10441524	10472029	ENSG00000145491	233312_at	-0.212687	2.75855	-2.9372	0.00666863	0.216513	-2.39655	Rem_indfail	233312_at	up
SLC44A1	SLC44A1	9	105244622	105439171	ENSG00000070214	222364_at	-0.255963	2.98992	-2.93736	0.00666588	0.216513	-2.39618	Rem_indfail	222364_at	up
SMARCA4	SMARCA4	19	10960932	11079426	ENSG00000127616	208793_x_at	0.568812	7.58573	2.93752	0.00666336	0.216513	-2.39585	Rem_indfail	208793_x_at	down
C1orf112	C1orf112	1	169662007	169854080	ENSG00000000460	220840_s_at	1.14956	4.67349	2.93619	0.00668496	0.216785	-2.39869	Rem_indfail	220840_s_at	down
ESCO2	ESCO2	8	27771949	27812640	ENSG00000171320	241252_at	0.919871	3.40947	2.93624	0.0066842	0.216785	-2.3986	Rem_indfail	241252_at	down
ZBTB20	ZBTB20	3	114314500	115147288	ENSG00000181722	213158_at	-1.08235	5.07239	-2.93463	0.0067104	0.217481	-2.40203	Rem_indfail	213158_at	up
NA	NA	NA	NA	NA	NA	216342_x_at	-0.345979	11.8049	-2.93425	0.0067167	0.217557	-2.40286	Rem_indfail	NA	up
NCKIPSD	NCKIPSD	3	48673844	48686364	ENSG00000213672	233165_at	-0.282686	3.72832	-2.93397	0.00672122	0.217574	-2.40345	Rem_indfail	233165_at	up
COX6C	COX6C	8	99873200	99893707	ENSG00000164919	201754_at	0.514632	12.035	2.93309	0.00673567	0.217655	-2.40534	Rem_indfail	201754_at	down
RAB30-DT	RAB30-DT	11	83072052	83107789	ENSG00000246067	228612_at	0.821797	6.09204	2.93349	0.00672916	0.217655	-2.40449	Rem_indfail	228612_at	down
SPATA5	SPATA5	4	122923070	123319433	ENSG00000145375	241546_at	0.26987	3.6374	2.93324	0.00673314	0.217655	-2.40501	Rem_indfail	241546_at	down
IRF7	IRF7	11	612553	615983	ENSG00000185507	208436_s_at	-1.43429	6.07492	-2.93284	0.0067397	0.217657	-2.40586	Rem_indfail	208436_s_at	up
IRF7	IRF7	CHR_HSCHR11_1_CTG8	612805	616257	ENSG00000276561	208436_s_at	-1.43429	6.07492	-2.93284	0.0067397	0.217657	-2.40586	Rem_indfail	208436_s_at	up
ACO1	ACO1	9	32384603	32454769	ENSG00000122729	207071_s_at	0.769567	5.13396	2.93202	0.00675321	0.217762	-2.40762	Rem_indfail	207071_s_at	down
DGKH	DGKH	13	42040036	42256578	ENSG00000102780	216349_at	0.282764	3.76804	2.93206	0.00675267	0.217762	-2.40755	Rem_indfail	216349_at	down
ZNF302	ZNF302	19	34677639	34686397	ENSG00000089335	218490_s_at	1.06051	5.22569	2.93192	0.00675489	0.217762	-2.40784	Rem_indfail	218490_s_at	down
FGFR1	FGFR1	8	38400215	38468834	ENSG00000077782	222164_at	0.974333	6.28999	2.93117	0.00676719	0.217819	-2.40944	Rem_indfail	222164_at	down
TFPI	TFPI	2	187464230	187565760	ENSG00000003436	213258_at	-2.33998	5.91216	-2.931	0.00677004	0.217819	-2.40981	Rem_indfail	213258_at	up
NA	NA	NA	NA	NA	NA	230014_at	-1.13436	5.08107	-2.93093	0.00677127	0.217819	-2.40997	Rem_indfail	NA	up
NA	NA	NA	NA	NA	NA	207719_x_at	-1.3041	6.4301	-2.93084	0.00677261	0.217819	-2.41014	Rem_indfail	NA	up
UBTF	UBTF	17	44205033	44221626	ENSG00000108312	214881_s_at	0.798341	5.71261	2.93031	0.00678138	0.217973	-2.41128	Rem_indfail	214881_s_at	down
NAXD	NAXD	13	110615545	110639996	ENSG00000213995	217940_s_at	0.960039	7.28895	2.92727	0.00683187	0.219338	-2.4178	Rem_indfail	217940_s_at	down
NA	NA	NA	NA	NA	NA	232354_at	-0.851479	5.29316	-2.92735	0.00683049	0.219338	-2.41762	Rem_indfail	NA	up
NA	NA	NA	NA	NA	NA	235759_at	1.58695	4.88576	2.92697	0.00683675	0.219366	-2.41842	Rem_indfail	NA	down
HGS	HGS	17	81683326	81703138	ENSG00000185359	232627_at	-0.360136	3.8144	-2.92654	0.00684401	0.21947	-2.41936	Rem_indfail	232627_at	up
HDX	HDX	X	84317874	84502479	ENSG00000165259	1553646_at	-0.165967	2.63114	-2.92603	0.00685246	0.219612	-2.42044	Rem_indfail	1553646_at	up
CLSPN	CLSPN	1	35720218	35769978	ENSG00000092853	243840_at	0.428237	3.9924	2.9243	0.00688142	0.220411	-2.42414	Rem_indfail	243840_at	down
CYLD	CYLD	16	50742050	50801935	ENSG00000083799	221905_at	-1.03959	6.14792	-2.92316	0.0069005	0.220804	-2.42657	Rem_indfail	221905_at	up
TMF1	TMF1	3	69019827	69052339	ENSG00000144747	213024_at	-1.04547	3.93552	-2.92309	0.00690175	0.220804	-2.42673	Rem_indfail	213024_at	up
ARHGEF10	ARHGEF10	CHR_HSCHR8_8_CTG1	1823976	1958641	ENSG00000274726	1554703_at	-0.487823	3.30523	-2.92281	0.00690637	0.220822	-2.42732	Rem_indfail	1554703_at	up
ARHGEF10	ARHGEF10	8	1823926	1958641	ENSG00000104728	1554703_at	-0.487823	3.30523	-2.92281	0.00690637	0.220822	-2.42732	Rem_indfail	1554703_at	up
STOM	STOM	9	121338987	121370304	ENSG00000148175	201060_x_at	-1.02127	5.19217	-2.92215	0.00691747	0.221048	-2.42873	Rem_indfail	201060_x_at	up
RHBDD1	RHBDD1	2	226835581	226999215	ENSG00000144468	226948_at	0.530522	4.26659	2.92175	0.00692423	0.221135	-2.42959	Rem_indfail	226948_at	down
NA	NA	NA	NA	NA	NA	1553069_at	-0.301526	3.12123	-2.92148	0.00692877	0.22115	-2.43017	Rem_indfail	NA	up
GGCT	GGCT	7	30496621	30504841	ENSG00000006625	215380_s_at	0.898839	8.90542	2.92079	0.00694043	0.221393	-2.43164	Rem_indfail	215380_s_at	down
RPA1	RPA1	17	1829702	1900082	ENSG00000132383	201529_s_at	1.2448	7.90772	2.92004	0.00695314	0.221669	-2.43325	Rem_indfail	201529_s_at	down
EIF1AX	EIF1AX	X	20124525	20141838	ENSG00000173674	201017_at	-0.898316	7.1473	-2.91971	0.00695871	0.221718	-2.43395	Rem_indfail	201017_at	up
GAS7	GAS7	17	9910606	10198606	ENSG00000007237	202192_s_at	0.72538	8.05372	2.91819	0.00698438	0.222224	-2.43719	Rem_indfail	202192_s_at	down
HECTD1	HECTD1	14	31100117	31207804	ENSG00000092148	224481_s_at	-0.874515	7.75991	-2.91805	0.0069868	0.222224	-2.43749	Rem_indfail	224481_s_at	up
RFX5	RFX5	1	151340640	151347326	ENSG00000143390	202964_s_at	0.670698	6.99312	2.91851	0.00697891	0.222224	-2.4365	Rem_indfail	202964_s_at	down
PPIA	PPIA	7	44796680	44824564	ENSG00000196262	211978_x_at	0.366258	13.101	2.91725	0.00700035	0.222526	-2.43919	Rem_indfail	211978_x_at	down
HEATR5B	HEATR5B	2	36968383	37084372	ENSG00000008869	1569503_at	-0.271653	2.78905	-2.91633	0.00701601	0.222894	-2.44115	Rem_indfail	1569503_at	up
MALT1	MALT1	18	58671465	58754477	ENSG00000172175	210018_x_at	-1.32253	5.71842	-2.91571	0.00702663	0.223102	-2.44248	Rem_indfail	210018_x_at	up
RPL15	RPL15	3	23916591	23924374	ENSG00000174748	240806_at	-0.670681	5.80276	-2.91532	0.00703336	0.223186	-2.44332	Rem_indfail	240806_at	up
POLR1H	POLR1H	CHR_HSCHR6_MHC_MANN_CTG1	30054063	30060065	ENSG00000235176	228009_x_at	0.706251	8.36509	2.91501	0.00703866	0.223224	-2.44398	Rem_indfail	228009_x_at	down
POLR1H	POLR1H	CHR_HSCHR6_MHC_COX_CTG1	30048795	30054799	ENSG00000224859	228009_x_at	0.706251	8.36509	2.91501	0.00703866	0.223224	-2.44398	Rem_indfail	228009_x_at	down
POLR1H	POLR1H	6	30058899	30064909	ENSG00000066379	228009_x_at	0.706251	8.36509	2.91501	0.00703866	0.223224	-2.44398	Rem_indfail	228009_x_at	down
POLR1H	POLR1H	CHR_HSCHR6_MHC_DBB_CTG1	30049228	30055232	ENSG00000236949	228009_x_at	0.706251	8.36509	2.91501	0.00703866	0.223224	-2.44398	Rem_indfail	228009_x_at	down
POLR1H	POLR1H	CHR_HSCHR6_MHC_QBL_CTG1	30048487	30054477	ENSG00000206502	228009_x_at	0.706251	8.36509	2.91501	0.00703866	0.223224	-2.44398	Rem_indfail	228009_x_at	down
POLR1H	POLR1H	CHR_HSCHR6_MHC_MCF_CTG1	30137399	30143406	ENSG00000236808	228009_x_at	0.706251	8.36509	2.91501	0.00703866	0.223224	-2.44398	Rem_indfail	228009_x_at	down
POLR1H	POLR1H	CHR_HSCHR6_MHC_SSTO_CTG1	30049286	30055293	ENSG00000233795	228009_x_at	0.706251	8.36509	2.91501	0.00703866	0.223224	-2.44398	Rem_indfail	228009_x_at	down
POLR1H	POLR1H	CHR_HSCHR6_MHC_APD_CTG1	30051404	30057408	ENSG00000235443	228009_x_at	0.706251	8.36509	2.91501	0.00703866	0.223224	-2.44398	Rem_indfail	228009_x_at	down
CCNE1	CCNE1	19	29811991	29824312	ENSG00000105173	213523_at	0.86977	5.83597	2.9147	0.007044	0.223245	-2.44465	Rem_indfail	213523_at	down
PDE4D	PDE4D	5	58969038	60522120	ENSG00000113448	228962_at	-0.658474	3.28005	-2.91425	0.00705157	0.223245	-2.44559	Rem_indfail	228962_at	up
NA	NA	NA	NA	NA	NA	1568955_at	0.323397	2.88998	2.91437	0.00704965	0.223245	-2.44535	Rem_indfail	NA	down
BAHCC1	BAHCC1	17	81395457	81466332	ENSG00000266074	1559075_s_at	-0.219549	3.46589	-2.91331	0.00706779	0.2235	-2.44761	Rem_indfail	1559075_s_at	up
SBF2-AS1	SBF2-AS1	11	9758268	9811335	ENSG00000246273	242786_at	0.359883	3.78472	2.91344	0.00706555	0.2235	-2.44733	Rem_indfail	242786_at	down
NA	NA	NA	NA	NA	NA	213828_x_at	0.344434	13.3754	2.9125	0.00708174	0.223812	-2.44934	Rem_indfail	NA	down
PPP1R7	PPP1R7	2	241149576	241183652	ENSG00000115685	213465_s_at	0.592662	8.79784	2.91204	0.00708959	0.22393	-2.45031	Rem_indfail	213465_s_at	down
ABI2	ABI2	2	203328280	203447728	ENSG00000138443	225098_at	0.807866	8.38525	2.91169	0.00709556	0.22399	-2.45105	Rem_indfail	225098_at	down
ETV6	ETV6	12	11649674	11895377	ENSG00000139083	235056_at	-1.43958	7.2222	-2.91078	0.00711126	0.224356	-2.45299	Rem_indfail	235056_at	up
BRCA2	BRCA2	13	32315086	32400268	ENSG00000139618	208368_s_at	0.70513	3.94859	2.91029	0.00711976	0.224483	-2.45404	Rem_indfail	208368_s_at	down
COA1	COA1	7	43608456	43729717	ENSG00000106603	209445_x_at	0.676861	7.53884	2.90972	0.00712973	0.224483	-2.45527	Rem_indfail	209445_x_at	down
HS2ST1	HS2ST1	1	86914635	87109982	ENSG00000153936	203284_s_at	1.47942	5.71397	2.9098	0.00712824	0.224483	-2.45509	Rem_indfail	203284_s_at	down
ORC1	ORC1	1	52372829	52404423	ENSG00000085840	205085_at	1.19473	5.90777	2.9096	0.00713173	0.224483	-2.45552	Rem_indfail	205085_at	down
ALDH1A2	ALDH1A2	15	57953424	58497866	ENSG00000128918	207015_s_at	1.91414	6.62566	2.90817	0.0071566	0.225136	-2.45857	Rem_indfail	207015_s_at	down
MAML3	MAML3	4	139716753	140154184	ENSG00000196782	228508_at	-0.327561	4.73581	-2.9078	0.00716305	0.22521	-2.45936	Rem_indfail	228508_at	up
ARID3B	ARID3B	15	74541206	74598131	ENSG00000179361	218964_at	-0.626363	6.62927	-2.90422	0.00722561	0.226034	-2.467	Rem_indfail	218964_at	up
AUTS2	AUTS2	7	69598296	70793506	ENSG00000158321	243364_at	-0.792545	4.03974	-2.90346	0.00723885	0.226034	-2.4686	Rem_indfail	243364_at	up
NFKBIZ	NFKBIZ	3	101827991	101861022	ENSG00000144802	223217_s_at	-1.24966	8.37184	-2.90346	0.00723889	0.226034	-2.46861	Rem_indfail	223217_s_at	up
NUP35	NUP35	2	183117513	183161680	ENSG00000163002	225470_at	0.939205	6.69586	2.90452	0.00722023	0.226034	-2.46634	Rem_indfail	225470_at	down
PPHLN1	PPHLN1	12	42238447	42459715	ENSG00000134283	1555350_at	0.333189	3.61829	2.9042	0.0072258	0.226034	-2.46702	Rem_indfail	1555350_at	down
PTPN18	PTPN18	2	130356045	130375405	ENSG00000072135	203555_at	0.568262	5.9564	2.90387	0.00723162	0.226034	-2.46773	Rem_indfail	203555_at	down
SEC11A	SEC11A	15	84669538	84716460	ENSG00000140612	201290_at	-0.440725	9.75483	-2.90509	0.00721026	0.226034	-2.46513	Rem_indfail	201290_at	up
SFMBT1	SFMBT1	3	52903572	53046750	ENSG00000163935	213370_s_at	0.818211	5.06035	2.90443	0.00722186	0.226034	-2.46654	Rem_indfail	213370_s_at	down
SMCO4	SMCO4	11	93478472	93543391	ENSG00000166002	219806_s_at	1.23365	5.03928	2.90592	0.00719577	0.226034	-2.46336	Rem_indfail	219806_s_at	down
TOR1AIP2	TOR1AIP2	1	179839967	179877803	ENSG00000169905	240700_at	-0.346576	3.99601	-2.90488	0.00721396	0.226034	-2.46558	Rem_indfail	240700_at	up
UBE2K	UBE2K	4	39698109	39782792	ENSG00000078140	202347_s_at	-0.561533	7.79668	-2.90408	0.00722792	0.226034	-2.46728	Rem_indfail	202347_s_at	up
NA	NA	NA	NA	NA	NA	224515_at	-0.292932	3.76819	-2.90352	0.00723788	0.226034	-2.46849	Rem_indfail	NA	up
HDAC4	HDAC4	2	239048168	239401654	ENSG00000068024	204225_at	1.12806	5.51868	2.9032	0.00724339	0.226046	-2.46915	Rem_indfail	204225_at	down
DNTT	DNTT	10	96304409	96338564	ENSG00000107447	1566363_at	1.71514	11.216	2.90262	0.00725367	0.226238	-2.4704	Rem_indfail	1566363_at	down
ING2	ING2	4	183505058	183512429	ENSG00000168556	213544_at	0.283918	3.42355	2.90209	0.00726306	0.22629	-2.47153	Rem_indfail	213544_at	down
RAD9A	RAD9A	11	67317871	67398410	ENSG00000172613	204828_at	0.423284	6.07731	2.90205	0.00726362	0.22629	-2.4716	Rem_indfail	204828_at	down
CDK5RAP2	CDK5RAP2	9	120388875	120580170	ENSG00000136861	233540_s_at	0.951998	6.84738	2.90009	0.00729828	0.22724	-2.47578	Rem_indfail	233540_s_at	down
CBX5	CBX5	12	54230942	54280133	ENSG00000094916	226085_at	1.10112	8.27127	2.89832	0.00732974	0.228088	-2.47955	Rem_indfail	226085_at	down
NA	NA	NA	NA	NA	NA	238884_at	-0.483005	3.96046	-2.89809	0.00733384	0.228088	-2.48004	Rem_indfail	NA	up
ADH5	ADH5	4	99070978	99088801	ENSG00000197894	208848_at	1.08685	5.97856	2.89755	0.00734343	0.228256	-2.48119	Rem_indfail	208848_at	down
TECPR1	TECPR1	7	98214624	98252232	ENSG00000205356	227581_at	0.300994	6.12492	2.89681	0.00735656	0.228336	-2.48276	Rem_indfail	227581_at	down
NA	NA	NA	NA	NA	NA	235739_at	-0.807321	5.78476	-2.8967	0.00735854	0.228336	-2.48299	Rem_indfail	NA	up
NA	NA	NA	NA	NA	NA	243246_at	-0.361712	3.33483	-2.89685	0.00735594	0.228336	-2.48268	Rem_indfail	NA	up
MZB1	MZB1	5	139387467	139390081	ENSG00000170476	223565_at	1.0532	9.50178	2.89564	0.00737744	0.228524	-2.48524	Rem_indfail	223565_at	down
WAC	WAC	10	28532493	28623112	ENSG00000095787	219679_s_at	-0.780272	8.26632	-2.8958	0.0073747	0.228524	-2.48492	Rem_indfail	219679_s_at	up
NA	NA	NA	NA	NA	NA	212933_x_at	-0.28574	12.7653	-2.89543	0.00738132	0.228524	-2.48571	Rem_indfail	NA	up
NA	NA	NA	NA	NA	NA	235555_at	-0.167851	2.79319	-2.89567	0.00737691	0.228524	-2.48518	Rem_indfail	NA	up
PITPNM2	PITPNM2	12	122983480	123151090	ENSG00000090975	232950_s_at	0.72092	6.13918	2.89511	0.00738704	0.228572	-2.48639	Rem_indfail	232950_s_at	down
BTBD6	BTBD6	14	105248533	105251093	ENSG00000184887	225389_at	0.728064	7.08181	2.89459	0.00739639	0.228732	-2.4875	Rem_indfail	225389_at	down
BHLHB9	BHLHB9	X	102720688	102753540	ENSG00000198908	213709_at	0.71823	3.90451	2.89375	0.00741131	0.229064	-2.48926	Rem_indfail	213709_at	down
ERF	ERF	19	42247569	42255128	ENSG00000105722	203643_at	-0.610076	6.19742	-2.89339	0.00741776	0.229133	-2.49003	Rem_indfail	203643_at	up
KMT2C	KMT2C	7	152134922	152436644	ENSG00000055609	222413_s_at	-0.898997	6.89724	-2.89306	0.00742376	0.229189	-2.49074	Rem_indfail	222413_s_at	up
CBX5	CBX5	12	54230942	54280133	ENSG00000094916	212126_at	0.870899	7.28582	2.89179	0.00744667	0.229378	-2.49344	Rem_indfail	212126_at	down
TRNAU1AP	TRNAU1AP	1	28553085	28578545	ENSG00000180098	218977_s_at	0.580847	6.40575	2.89182	0.0074461	0.229378	-2.49337	Rem_indfail	218977_s_at	down
NA	NA	NA	NA	NA	NA	208646_at	-0.362484	12.2637	-2.89191	0.00744452	0.229378	-2.49319	Rem_indfail	NA	up
NA	NA	NA	NA	NA	NA	244592_at	-0.557691	4.73732	-2.89248	0.00743429	0.229378	-2.49198	Rem_indfail	NA	up
CLN8	CLN8	CHR_HSCHR8_7_CTG1	1755340	1786132	ENSG00000278220	222874_s_at	-0.40143	4.39217	-2.89087	0.00746328	0.229502	-2.49539	Rem_indfail	222874_s_at	up
CLN8	CLN8	8	1755778	1801711	ENSG00000182372	222874_s_at	-0.40143	4.39217	-2.89087	0.00746328	0.229502	-2.49539	Rem_indfail	222874_s_at	up
NA	NA	NA	NA	NA	NA	242225_at	-0.72923	4.50087	-2.89089	0.00746296	0.229502	-2.49536	Rem_indfail	NA	up
NA	NA	NA	NA	NA	NA	215742_at	-0.298154	3.13074	-2.89121	0.00745712	0.229502	-2.49467	Rem_indfail	NA	up
CISD3	CISD3	17	38730341	38735605	ENSG00000277972	226727_at	0.764611	6.69907	2.89017	0.00747599	0.229672	-2.49689	Rem_indfail	226727_at	down
CISD3	CISD3	CHR_HSCHR17_7_CTG4	38531022	38535831	ENSG00000274768	226727_at	0.764611	6.69907	2.89017	0.00747599	0.229672	-2.49689	Rem_indfail	226727_at	down
PLCG2	PLCG2	16	81739097	81962685	ENSG00000197943	230917_at	-0.976506	4.35999	-2.8901	0.00747721	0.229672	-2.49703	Rem_indfail	230917_at	up
INPP4A	INPP4A	2	98444854	98594392	ENSG00000040933	208363_s_at	0.479398	4.93789	2.88975	0.00748355	0.229738	-2.49777	Rem_indfail	208363_s_at	down
WDFY2	WDFY2	13	51584455	51767709	ENSG00000139668	1560112_at	-0.786848	4.45681	-2.88932	0.00749142	0.22985	-2.49869	Rem_indfail	1560112_at	up
KBTBD7	KBTBD7	13	41189834	41194569	ENSG00000120696	223412_at	0.888929	5.07325	2.88899	0.00749731	0.229902	-2.49938	Rem_indfail	223412_at	down
IFT22	IFT22	7	101310914	101321823	ENSG00000128581	222742_s_at	0.823745	7.15783	2.88854	0.00750549	0.230024	-2.50034	Rem_indfail	222742_s_at	down
PLIN3	PLIN3	19	4838341	4867694	ENSG00000105355	202122_s_at	-0.593062	8.79608	-2.88817	0.00751228	0.230103	-2.50113	Rem_indfail	202122_s_at	up
NA	NA	NA	NA	NA	NA	211940_x_at	0.375213	13.1469	2.88778	0.00751942	0.230193	-2.50197	Rem_indfail	NA	down
LINC00663	LINC00663	19	19757366	19776423	ENSG00000266904	1555363_s_at	-0.293236	3.03791	-2.88684	0.00753658	0.230589	-2.50397	Rem_indfail	1555363_s_at	up
ASPA	ASPA	17	3472374	3503405	ENSG00000108381	228807_at	0.212432	4.00279	2.88627	0.00754692	0.230641	-2.50517	Rem_indfail	228807_at	down
CISD1	CISD1	10	58269162	58289586	ENSG00000122873	218597_s_at	1.3594	5.43358	2.88566	0.00755803	0.230641	-2.50646	Rem_indfail	218597_s_at	down
DAPP1	DAPP1	4	99816827	99870190	ENSG00000070190	222859_s_at	-0.672657	4.27616	-2.8863	0.00754636	0.230641	-2.5051	Rem_indfail	222859_s_at	up
HMGN5	HMGN5	X	81113699	81201913	ENSG00000198157	221606_s_at	1.68297	5.54677	2.88604	0.00755108	0.230641	-2.50565	Rem_indfail	221606_s_at	down
NA	NA	NA	NA	NA	NA	244230_at	-0.397322	2.90908	-2.88559	0.00755936	0.230641	-2.50661	Rem_indfail	NA	up
AQP3	AQP3	9	33441156	33447596	ENSG00000165272	39249_at	0.722465	6.11021	2.88531	0.0075644	0.230666	-2.5072	Rem_indfail	39249_at	down
BAG1	BAG1	9	33247820	33264720	ENSG00000107262	229720_at	-0.67362	4.35427	-2.88482	0.0075734	0.230811	-2.50824	Rem_indfail	229720_at	up
GDAP1	GDAP1	8	74320613	74518007	ENSG00000104381	226271_at	0.513988	4.64047	2.8841	0.00758668	0.230865	-2.50978	Rem_indfail	226271_at	down
SNX3	SNX3	6	108211222	108261246	ENSG00000112335	210648_x_at	-0.552874	10.0691	-2.88446	0.00758007	0.230865	-2.50901	Rem_indfail	210648_x_at	up
WAC	WAC	10	28532493	28623112	ENSG00000095787	217742_s_at	-0.691332	8.32593	-2.88404	0.00758784	0.230865	-2.50991	Rem_indfail	217742_s_at	up
HNRNPLL	HNRNPLL	2	38561969	38603586	ENSG00000143889	1554453_at	1.17684	4.1082	2.88377	0.00759278	0.230887	-2.51048	Rem_indfail	1554453_at	down
HNRNPD	HNRNPD	4	82352498	82374503	ENSG00000138668	221480_at	1.05158	6.09606	2.88249	0.00761622	0.231214	-2.51319	Rem_indfail	221480_at	down
RGL4	RGL4	22	23688136	23699176	ENSG00000159496	235816_s_at	1.16832	6.40987	2.88262	0.00761385	0.231214	-2.51291	Rem_indfail	235816_s_at	down
RTF2	RTF2	20	56468585	56519449	ENSG00000022277	224128_at	-0.337435	4.0286	-2.88278	0.00761104	0.231214	-2.51259	Rem_indfail	224128_at	up
KLF3	KLF3	4	38664197	38701517	ENSG00000109787	219657_s_at	-0.700316	4.59536	-2.88201	0.00762515	0.23123	-2.51421	Rem_indfail	219657_s_at	up
LOC645188	NA	NA	NA	NA	NA	1560895_at	-0.220336	2.98138	-2.88155	0.00763366	0.23123	-2.51519	Rem_indfail	1560895_at	up
NSMCE4A	NSMCE4A	10	121957091	121975217	ENSG00000107672	211376_s_at	0.888972	7.52387	2.88185	0.0076281	0.23123	-2.51455	Rem_indfail	211376_s_at	down
XRCC6	XRCC6	22	41621163	41664048	ENSG00000196419	200792_at	0.396682	10.9928	2.88161	0.00763247	0.23123	-2.51505	Rem_indfail	200792_at	down
GRSF1	GRSF1	4	70815783	70839897	ENSG00000132463	215030_at	1.32157	5.63126	2.88021	0.00765843	0.231852	-2.51803	Rem_indfail	215030_at	down
ADD1	ADD1	4	2843844	2930076	ENSG00000087274	238939_at	-0.460468	3.68416	-2.87949	0.00767184	0.231856	-2.51956	Rem_indfail	238939_at	up
LOC730101	NA	NA	NA	NA	NA	213248_at	0.71798	4.30528	2.87969	0.00766812	0.231856	-2.51914	Rem_indfail	213248_at	down
MZB1	MZB1	5	139387467	139390081	ENSG00000170476	221286_s_at	0.923936	9.72161	2.87948	0.00767198	0.231856	-2.51958	Rem_indfail	221286_s_at	down
NA	NA	NA	NA	NA	NA	1558170_at	-0.226479	2.75341	-2.87929	0.00767552	0.231856	-2.51999	Rem_indfail	NA	up
NR4A2	NR4A2	2	156324437	156342348	ENSG00000153234	204621_s_at	-1.61299	5.46109	-2.879	0.00768088	0.23189	-2.5206	Rem_indfail	204621_s_at	up
FGF18	FGF18	5	171419647	171457626	ENSG00000156427	231382_at	-0.501391	3.76398	-2.87838	0.0076924	0.232109	-2.52191	Rem_indfail	231382_at	up
RNF24	RNF24	20	3927309	4015558	ENSG00000101236	204669_s_at	-0.741486	4.90962	-2.87746	0.00770951	0.232369	-2.52386	Rem_indfail	204669_s_at	up
NA	NA	NA	NA	NA	NA	208755_x_at	0.346981	13.364	2.87753	0.00770817	0.232369	-2.52371	Rem_indfail	NA	down
ADGRE2	ADGRE2	19	14732392	14778560	ENSG00000127507	232009_at	-0.316187	3.71231	-2.87535	0.00774891	0.232714	-2.52833	Rem_indfail	232009_at	up
MARCHF8	MARCHF8	CHR_HSCHR10_1_CTG2	45470650	45480390	ENSG00000278545	231933_at	-0.442629	4.03789	-2.87583	0.00774008	0.232714	-2.52733	Rem_indfail	231933_at	up
MARCHF8	MARCHF8	10	45454585	45594906	ENSG00000165406	231933_at	-0.442629	4.03789	-2.87583	0.00774008	0.232714	-2.52733	Rem_indfail	231933_at	up
NDUFA6	NDUFA6	CHR_HSCHR22_3_CTG1	42085525	42090955	ENSG00000277365	202000_at	0.689265	7.70496	2.87655	0.0077265	0.232714	-2.52579	Rem_indfail	202000_at	down
NDUFA6	NDUFA6	CHR_HSCHR22_2_CTG1	42085525	42090955	ENSG00000273397	202000_at	0.689265	7.70496	2.87655	0.0077265	0.232714	-2.52579	Rem_indfail	202000_at	down
NDUFA6	NDUFA6	CHR_HSCHR22_4_CTG1	42085526	42090894	ENSG00000281013	202000_at	0.689265	7.70496	2.87655	0.0077265	0.232714	-2.52579	Rem_indfail	202000_at	down
NDUFA6	NDUFA6	22	42085526	42090884	ENSG00000184983	202000_at	0.689265	7.70496	2.87655	0.0077265	0.232714	-2.52579	Rem_indfail	202000_at	down
NDUFA6	NDUFA6	CHR_HSCHR22_1_CTG1	42085525	42090955	ENSG00000272765	202000_at	0.689265	7.70496	2.87655	0.0077265	0.232714	-2.52579	Rem_indfail	202000_at	down
NUP160	NUP160	11	47778087	47848555	ENSG00000030066	214962_s_at	1.02709	5.54795	2.87589	0.00773879	0.232714	-2.52718	Rem_indfail	214962_s_at	down
RFXAP	RFXAP	13	36819222	36829104	ENSG00000133111	229431_at	1.0378	5.44668	2.87503	0.00775501	0.232714	-2.52902	Rem_indfail	229431_at	down
SEPHS1	SEPHS1	10	13317428	13348298	ENSG00000086475	208941_s_at	0.587742	7.45177	2.87508	0.00775401	0.232714	-2.5289	Rem_indfail	208941_s_at	down
NA	NA	NA	NA	NA	NA	244447_at	-1.31963	5.90771	-2.87631	0.007731	0.232714	-2.5263	Rem_indfail	NA	up
NA	NA	NA	NA	NA	NA	227837_at	-0.684789	7.48154	-2.87559	0.00774459	0.232714	-2.52784	Rem_indfail	NA	up
CD5	CD5	11	61102489	61127852	ENSG00000110448	230489_at	0.982052	7.18689	2.87406	0.00777312	0.233023	-2.53106	Rem_indfail	230489_at	down
GINS4	GINS4	8	41529218	41545030	ENSG00000147536	235029_at	0.411151	4.04151	2.87402	0.00777387	0.233023	-2.53115	Rem_indfail	235029_at	down
PPTC7	PPTC7	12	110533245	110583318	ENSG00000196850	225204_at	-0.637579	9.65268	-2.8738	0.00777807	0.233023	-2.53162	Rem_indfail	225204_at	up
NA	NA	NA	NA	NA	NA	239605_x_at	-0.328693	2.62999	-2.87277	0.00779753	0.233478	-2.53381	Rem_indfail	NA	up
NA	NA	NA	NA	NA	NA	234501_x_at	-0.192543	2.61751	-2.87166	0.00781848	0.233977	-2.53616	Rem_indfail	NA	up
SRSF7	SRSF7	2	38743599	38751494	ENSG00000115875	201129_at	1.26051	6.90724	2.87091	0.00783265	0.234243	-2.53775	Rem_indfail	201129_at	down
UCP2	UCP2	11	73974672	73982843	ENSG00000175567	208997_s_at	0.997427	7.94467	2.87051	0.00784024	0.234243	-2.5386	Rem_indfail	208997_s_at	down
NA	NA	NA	NA	NA	NA	238175_at	1.54934	4.17804	2.87069	0.00783677	0.234243	-2.53821	Rem_indfail	NA	down
SORT1	SORT1	1	109309568	109397918	ENSG00000134243	212807_s_at	0.782997	5.02375	2.86987	0.00785238	0.23425	-2.53996	Rem_indfail	212807_s_at	down
NA	NA	NA	NA	NA	NA	233400_at	-0.349737	2.92968	-2.86982	0.00785331	0.23425	-2.54006	Rem_indfail	NA	up
NA	NA	NA	NA	NA	NA	237104_at	-0.400882	3.34135	-2.86985	0.00785278	0.23425	-2.54	Rem_indfail	NA	up
NSMCE4A	NSMCE4A	10	121957091	121975217	ENSG00000107672	219067_s_at	0.931677	7.6084	2.86926	0.00786398	0.23444	-2.54125	Rem_indfail	219067_s_at	down
RP2	RP2	X	46837043	46882358	ENSG00000102218	1568782_at	-0.311639	3.09561	-2.86842	0.00787981	0.234784	-2.54301	Rem_indfail	1568782_at	up
HIC2	HIC2	22	21417371	21451463	ENSG00000169635	212966_at	-0.981621	6.05481	-2.86817	0.00788469	0.234801	-2.54355	Rem_indfail	212966_at	up
CCNE2	CCNE2	8	94879770	94896678	ENSG00000175305	211814_s_at	1.1314	4.08797	2.8672	0.00790306	0.23522	-2.54559	Rem_indfail	211814_s_at	down
NFRKB	NFRKB	11	129863636	129895590	ENSG00000170322	237209_s_at	-0.471717	6.28547	-2.86693	0.00790831	0.235248	-2.54617	Rem_indfail	237209_s_at	up
KRT14	KRT14	17	41582279	41586895	ENSG00000186847	209351_at	-0.293044	3.30307	-2.86644	0.00791767	0.235399	-2.54721	Rem_indfail	209351_at	up
CD4	CD4	12	6786858	6820799	ENSG00000010610	203547_at	0.91045	6.18033	2.86459	0.00795304	0.235937	-2.55112	Rem_indfail	203547_at	down
GTSE1	GTSE1	22	46296870	46330810	ENSG00000075218	215942_s_at	1.07213	5.23509	2.86462	0.0079525	0.235937	-2.55106	Rem_indfail	215942_s_at	down
NIPSNAP1	NIPSNAP1	22	29554808	29581327	ENSG00000184117	201709_s_at	0.57995	8.44574	2.86501	0.007945	0.235937	-2.55023	Rem_indfail	201709_s_at	down
SMIM20	SMIM20	4	25861830	25929813	ENSG00000250317	225014_at	1.26643	6.41836	2.8651	0.0079433	0.235937	-2.55004	Rem_indfail	225014_at	down
NA	NA	NA	NA	NA	NA	241039_at	-0.203251	2.85604	-2.86373	0.0079696	0.2363	-2.55294	Rem_indfail	NA	up
FAM30A	FAM30A	14	105880002	105932642	ENSG00000226777	206478_at	-2.17448	5.011	-2.86348	0.00797448	0.236317	-2.55348	Rem_indfail	206478_at	up
FAM30A	FAM30A	CHR_HSCHR14_3_CTG1	105918750	105933413	ENSG00000277059	206478_at	-2.17448	5.011	-2.86348	0.00797448	0.236317	-2.55348	Rem_indfail	206478_at	up
PPP1R14A	PPP1R14A	19	38251237	38256532	ENSG00000167641	227006_at	-0.250797	3.44961	-2.86149	0.00801295	0.237275	-2.55769	Rem_indfail	227006_at	up
UBE2H	UBE2H	7	129830732	129952960	ENSG00000186591	226637_at	-0.406998	3.28131	-2.86135	0.00801548	0.237275	-2.55797	Rem_indfail	226637_at	up
NA	NA	NA	NA	NA	NA	217400_at	0.199458	2.54683	2.86105	0.00802133	0.237319	-2.55861	Rem_indfail	NA	down
IRF5	IRF5	7	128937457	128950038	ENSG00000128604	239412_at	-1.04919	4.6781	-2.86071	0.00802786	0.237384	-2.55932	Rem_indfail	239412_at	up
MRPL14	MRPL14	6	44113451	44127452	ENSG00000180992	225201_s_at	0.851457	8.06698	2.85995	0.00804265	0.237693	-2.56093	Rem_indfail	225201_s_at	down
ACVR2B	ACVR2B	3	38453890	38493142	ENSG00000114739	236126_at	0.772036	6.07133	2.85908	0.00805966	0.237939	-2.56279	Rem_indfail	236126_at	down
CALHM6	CALHM6	6	116461370	116463771	ENSG00000188820	229543_at	-1.30159	3.92075	-2.85924	0.00805656	0.237939	-2.56245	Rem_indfail	229543_at	up
GLIPR1	GLIPR1	12	75480753	75503863	ENSG00000139278	204222_s_at	-1.41153	5.7681	-2.85844	0.00807195	0.238173	-2.56412	Rem_indfail	204222_s_at	up
DENND2D	DENND2D	1	111185969	111204535	ENSG00000162777	238524_at	0.854114	4.2427	2.8569	0.00810203	0.238288	-2.56738	Rem_indfail	238524_at	down
LPCAT2	LPCAT2	16	55509072	55586666	ENSG00000087253	239598_s_at	-1.48697	4.46572	-2.85736	0.00809307	0.238288	-2.56641	Rem_indfail	239598_s_at	up
PTPN23	PTPN23	3	47381011	47413435	ENSG00000076201	223150_s_at	-0.398566	6.17733	-2.85705	0.00809918	0.238288	-2.56707	Rem_indfail	223150_s_at	up
SNX3	SNX3	6	108211222	108261246	ENSG00000112335	208781_x_at	-0.586256	8.96228	-2.85782	0.00808415	0.238288	-2.56544	Rem_indfail	208781_x_at	up
TFDP2	TFDP2	3	141944428	142149544	ENSG00000114126	203588_s_at	1.08271	9.62021	2.85713	0.00809766	0.238288	-2.5669	Rem_indfail	203588_s_at	down
ZBTB43	ZBTB43	9	126805006	126838210	ENSG00000169155	204180_s_at	-0.910596	6.15805	-2.85704	0.00809933	0.238288	-2.56709	Rem_indfail	204180_s_at	up
CETN3	CETN3	5	90392257	90409766	ENSG00000153140	209662_at	1.44907	5.68719	2.85546	0.00813024	0.238377	-2.57042	Rem_indfail	209662_at	down
HSD17B10	HSD17B10	X	53431258	53434370	ENSG00000072506	202282_at	0.513892	8.9507	2.85519	0.00813556	0.238377	-2.57099	Rem_indfail	202282_at	down
RTL8C	RTL8C	X	135032355	135033546	ENSG00000134590	201828_x_at	1.61664	6.54016	2.85565	0.0081266	0.238377	-2.57003	Rem_indfail	201828_x_at	down
[truncated: 3,791 more rows]
