# Supplementary material for: β‐Catenin activity induces an RNA biosynthesis program promoting therapy resistance in T‐cell acute lymphoblastic leukemia
Source: EMBO Mol Med. 2023 Jan 4;15(2):e16554. doi: 10.15252/emmm.202216554 (PMC9906382; doi:10.15252/emmm.202216554)
Supplement: Supplementary file 6 — Dataset EV4 [file EMMM-15-e16554-s007.xlsx]

## Sheet: Legend
Dataset EV4. Functional enrichment of β-catenin targets datasets. Significantly overrepresented GO BP terms (adj.pval ≤ 0.05) in the following gene sets:
List of Gene Ontology Biological Process terms overrepresented for each β-catenin gene set (independent sheets).
Sheet 1. ChIP: 522 β-catenin bound genes obtained by ChIPseq
Sheet 2. RNAseq DEG DOWN: differentially expressed genes down-regulated (adj.pval ≤ 0.05) in the RNAseq of RPMI8402 upon β-catenin KD.
Sheet 3. RNAseq DEG UP: differentially expressed genes up-regulated (adj.pval ≤ 0.05) in the RNAseq of RPMI8402 upon β-catenin KD.
Sheet 4: bCat signature DOWN: β-catenin targets (obtained by the intersection of ChIPseq and RNAseq) differentially downregulated in the RNAseq of RPMI8402 upon β-catenin KD.
Sheet 5: bCat signature UP: β-catenin targets (obtained by the intersection of ChIPseq and RNAseq) differentially upwnregulated in the RNAseq of RPMI8402 upon β-catenin KD.
Sheet 6: Fig S3_ClusterGA
Sheet 7: Fig S3_ClusterGC
Sheet 8: Fig 3_ClusterG1
Sheet 9: Fig 3_ClusterG2
Sheet 10: Fig S4_UP: differentially expressed genes up-regulated (pval ≤ 0.05) in refractory vs remission patients of the discovery cohort.
Sheet 11: Fig S4_DOWN: differentially expressed genes down-regulated (pval ≤ 0.05) in refractory vs remission patients of the discovery cohort.

## Sheet: CHIP
Term	Overlap	P.value	Adjusted.P.value	Odds.Ratio	Combined.Score	Genes
gene expression (GO:0010467)	37/356	8.98101e-13	1.93271e-09	4.58186	127.094	FASTKD2;MRPS14;POLDIP3;RPL12;EIF4A3;DDX20;NOL9;SMG7;RPL10A;SMG5;HSPD1;RPS15;RBM4;RPL7A;RPS19;POLR2B;POLR2E;RPL37;RPS11;RPL17;RBM39;RPS9;RPS6;RPS3A;MAGOHB;MRPS7;TOPORS;MRPS18C;THAP1;RPS28;MCM3AP;HNRNPK;RPL27A;DRG1;RPL26;HNRNPH3;NUP37
nuclear-transcribed mRNA catabolic process, nonsense-mediated decay (GO:0000184)	20/113	1.25376e-11	1.34905e-08	8.30442	208.46	RPS9;RPL12;EIF4A3;RPS6;UPF3A;RPS3A;RPL10A;MAGOHB;SMG7;SMG5;RPS15;RPL7A;RPS28;RPS19;RPL27A;ETF1;RPL37;RPL26;RPS11;RPL17
cotranslational protein targeting to membrane (GO:0006613)	18/94	3.39688e-11	2.43669e-08	9.11748	219.782	SRP19;RPS9;RPL12;RPS6;RPS3A;RPL10A;RPS15;RPL7A;RPS28;RPS19;RPL27A;SSR1;RPL37;RPL26;SEC62;RPS11;SIL1;RPL17
nuclear-transcribed mRNA catabolic process (GO:0000956)	23/171	1.23244e-10	6.63055e-08	6.02001	137.358	RPS9;RPL12;EIF4A3;RPS6;UPF3A;RPS3A;RPL10A;MAGOHB;SMG7;RC3H2;SMG5;RPS15;PAN2;RPL7A;RPS28;RPS19;RPL27A;ATM;ETF1;RPL37;RPL26;RPS11;RPL17
cellular macromolecule biosynthetic process (GO:0034645)	31/314	2.42218e-10	9.25759e-08	4.28235	94.8162	MRPS14;RPL12;RPL10A;RPS15;RPL7A;RPS19;POLR2B;POLR2E;RPL37;RPS11;RPL17;POLE;RFC5;TIPIN;RPS9;RFC3;RPS6;RPS3A;NAP1L1;MRPS7;TOPORS;MRPS18C;THAP1;EEF1G;KIN;RPS28;GRWD1;RPL27A;DRG1;ATM;RPL26
cytoplasmic translation (GO:0002181)	17/93	2.58111e-10	9.25759e-08	8.5939	189.733	EIF4A2;RPS9;RPL12;RPS6;RPS3A;RPL10A;RPS15;RPL7A;RPS28;RPS19;RPL27A;DRG1;ETF1;RPL37;RPL26;RPS11;RPL17
ncRNA processing (GO:0034470)	24/201	5.92035e-10	1.82008e-07	5.25519	111.659	RPS9;NOP14;POP7;HELQ;IMP3;PIH1D1;RPL12;SRRT;RPS6;ADAT1;NOL9;RPL10A;RPS15;RPL7A;RPS28;LIN28A;RPS19;RPL27A;DHX37;RPL37;RPL26;NOL11;INTS9;RPL17
translation (GO:0006412)	24/214	2.12825e-09	5.725e-07	4.89233	97.6898	RPS9;NDUFA7;FASTKD2;MRPS14;RPL12;RPS6;RPS3A;MRPS7;RPL10A;MRPL57;MRPS18C;RPS15;EEF1G;RPL7A;RPS28;RPS19;NOA1;RPL27A;DRG1;ETF1;RPL37;RPL26;RPS11;RPL17
rRNA processing (GO:0006364)	21/173	5.24744e-09	1.25472e-06	5.32942	101.608	RPS9;NOP14;HELQ;IMP3;PIH1D1;RPL12;RPS6;MAK16;NAT10;NOL9;RPL10A;RPS15;RPL7A;RPS28;RPS19;RPL27A;DHX37;RPL37;RPL26;NOL11;RPL17
protein targeting to ER (GO:0045047)	16/103	1.0226e-08	2.15525e-06	7.04775	129.667	SRP19;RPS9;RPL12;RPS6;RPS3A;RPL10A;RPS15;RPL7A;RPS28;RPS19;RPL27A;RPL37;RPL26;SEC62;RPS11;RPL17
SRP-dependent cotranslational protein targeting to membrane (GO:0006614)	15/90	1.10166e-08	2.15525e-06	7.65404	140.252	SRP19;RPS9;RPL12;RPS6;RPS3A;RPL10A;RPS15;RPL7A;RPS28;RPS19;RPL27A;RPL37;RPL26;RPS11;RPL17
mRNA processing (GO:0006397)	27/300	2.56435e-08	4.59873e-06	3.83716	67.0697	DBR1;DDX46;POLDIP3;EIF4A3;SRRT;SUPT4H1;RNPC3;PNN;RBM4;PUF60;POLR2B;TRA2B;POLR2E;HNRNPA1;SRSF10;RBM15;CDC5L;MAGOHB;SUPT5H;LSM3;KIN;SFPQ;HNRNPK;HNRNPH3;AURKAIP1;SF1;SUGP1
rRNA metabolic process (GO:0016072)	19/162	4.93863e-08	8.17533e-06	5.10733	85.9236	RPS9;NOP14;HELQ;IMP3;PIH1D1;RPL12;RPS6;NOL9;RPL10A;RPS15;RPL7A;RPS28;RPS19;RPL27A;DHX37;RPL37;RPL26;NOL11;RPL17
mRNA splicing, via spliceosome (GO:0000398)	25/274	6.47602e-08	9.95457e-06	3.88455	64.2993	DBR1;DDX46;EIF4A3;SRRT;CELF4;DDX20;RNPC3;PNN;RBM4;PUF60;POLR2B;TRA2B;POLR2E;HNRNPA1;SRSF10;RBM15;CDC5L;MAGOHB;LSM3;WDR77;SFPQ;HNRNPK;HNRNPH3;SF1;SUGP1
ribosome biogenesis (GO:0042254)	20/192	1.60297e-07	2.29973e-05	4.47188	69.9681	LTV1;RPS9;NOP14;HELQ;IMP3;PIH1D1;RPL12;RPS6;NOL9;RPL10A;RPS15;RPL7A;RPS28;RPS19;RPL27A;DHX37;RPL37;RPL26;NOL11;RPL17
RNA splicing, via transesterification reactions with bulged adenosine as nucleophile (GO:0000377)	22/251	7.92103e-07	0.000106538	3.6985	51.9586	DBR1;RBM15;DDX46;EIF4A3;SRRT;CDC5L;RNPC3;MAGOHB;LSM3;PNN;RBM4;SFPQ;HNRNPK;PUF60;POLR2B;TRA2B;POLR2E;HNRNPH3;HNRNPA1;SRSF10;SF1;SUGP1
peptide biosynthetic process (GO:0043043)	17/162	1.22331e-06	0.000154856	4.48837	61.1045	RPS9;MRPS14;RPL12;RPS6;RPS3A;RPL10A;MRPS7;MRPS18C;RPS15;RPL7A;RPS28;RPS19;RPL27A;RPL37;RPL26;RPS11;RPL17
mitotic spindle organization (GO:0007052)	16/157	3.68553e-06	0.000430034	4.3365	54.2544	OFD1;CENPT;ARHGEF10;AHCTF1;NUDC;DCTN2;SMC1A;PMF1;CDC20;TAOK1;EFHC1;RCC1;SPDL1;LSM14A;MAD1L1;NUP37
regulation of mRNA splicing, via spliceosome (GO:0048024)	12/90	3.79677e-06	0.000430034	5.85219	73.0433	RBM4;RBM39;RBM15;HNRNPK;PUF60;TRA2B;CELF4;SAP18;METTL16;HNRNPA1;SRSF10;SF1
ribosomal small subunit biogenesis (GO:0042274)	8/40	7.52076e-06	0.000809234	9.45817	111.586	LTV1;RPS15;NOP14;RPS28;RPS19;RPS6;NOL11;MRPS7
RNA processing (GO:0006396)	16/179	1.96272e-05	0.00201132	3.74694	40.6115	RBM39;FASTKD2;SUPT4H1;DDX20;NOL9;RNPC3;MAGOHB;LSM3;RBM4;KIN;SFPQ;LIN28A;HNRNPK;CDK12;HNRNPH3;AURKAIP1
ribonucleoprotein complex assembly (GO:0022618)	13/136	5.83854e-05	0.00571115	4.01896	39.1786	CELF4;DDX20;MRPS7;WDR77;RPS15;RPS28;EIF5;RPS19;PUF60;DENR;SRSF10;LUC7L2;SF1
microtubule cytoskeleton organization involved in mitosis (GO:1902850)	12/128	0.000134407	0.0125758	3.92738	35.0112	CDC20;CENPT;AHCTF1;NUDC;DCTN2;TAOK1;EFHC1;RCC1;SPDL1;PMF1;MAD1L1;NUP37
ribonucleoprotein complex biogenesis (GO:0022613)	8/60	0.000158423	0.0142053	5.81443	50.8776	LTV1;RPS15;NOP14;RPS28;RPS19;RPS6;DHX37;RPL26
positive regulation of DNA biosynthetic process (GO:2000573)	8/61	0.00017823	0.015342	5.70443	49.2431	RFC5;RFC3;POLG2;ATM;CCT8;HNRNPA1;CCT5;WRAP53
transcription, DNA-templated (GO:0006351)	16/221	0.000240494	0.0199055	2.97279	24.7717	SUPT16H;CCNT1;SUPT4H1;SMARCA5;SUPT5H;PMF1;TOPORS;THAP1;POLR2B;NOCT;POLR1C;NFE2L3;POLR2E;DRG1;ZNF345;ATF4
maturation of SSU-rRNA (GO:0030490)	6/35	0.000261844	0.0208699	7.79832	64.3187	NOP14;RPS28;RPS19;DHX37;NAT10;NOL11
mitotic sister chromatid segregation (GO:0000070)	10/102	0.000334497	0.0252324	4.11557	32.9365	NUDC;DCTN2;CUL3;NCAPG2;NCAPG;INO80;SPDL1;PDS5A;SMC1A;SMC4
spindle assembly (GO:0051225)	9/84	0.000340028	0.0252324	4.53871	36.2484	OFD1;ARHGEF10;GOLGA8B;TUBGCP5;RCC1;HAUS3;INO80;SMC1A;LSM14A
cellular response to DNA damage stimulus (GO:0006974)	21/350	0.000377601	0.0270866	2.43967	19.2287	RFC5;ATF2;SMARCAL1;SHPRH;RFC3;STXBP4;PARP2;SUV39H1;XPC;ASH2L;INO80;PDS5A;SMC1A;MAPK14;TOPORS;YY1;KIN;TAOK1;SPRTN;GRB2;ATM
positive regulation of DNA-templated transcription, elongation (GO:0032786)	5/25	0.000409542	0.0284301	9.40909	73.3953	SUPT16H;CCNT1;SUPT4H1;CDK12;SUPT5H
regulation of alternative mRNA splicing, via spliceosome (GO:0000381)	7/54	0.000485304	0.0323623	5.61938	42.88	RBM4;RBM15;PUF60;TRA2B;CELF4;SAP18;HNRNPA1
positive regulation of viral transcription (GO:0050434)	5/26	0.000496262	0.0323623	8.96058	68.1757	CCNT1;POLR2B;SUPT4H1;POLR2E;SUPT5H
regulation of viral transcription (GO:0046782)	6/41	0.000635498	0.0402233	6.45947	47.5488	CCNT1;POLR2B;SUPT4H1;POLR2E;UBP1;SUPT5H
mitochondrial gene expression (GO:0140053)	6/42	0.00072528	0.0442913	6.27972	45.3958	NDUFA7;FASTKD2;MRPS14;NOA1;MRPS7;MRPL57
RNA metabolic process (GO:0016070)	11/133	0.000740932	0.0442913	3.41529	24.616	RBM4;RBM39;HNRNPK;DDX3X;FASTKD2;POLR2B;DDX20;POLR2E;NOL9;HNRNPH3;HNRNPA1
regulation of RNA splicing (GO:0043484)	8/76	0.000811651	0.0459633	4.44266	31.616	RBM39;HNRNPK;TRA2B;HNRNPH3;METTL16;SLC38A2;SRSF10;SF1
regulation of translation (GO:0006417)	13/178	0.000828671	0.0459633	2.98945	21.2122	EIF4A2;DDX3X;POLDIP3;EIF4A3;NSUN3;NAT10;UPF3A;RBM4;LIN28A;EIF5;ETF1;RPL26;LSM14A
ribosomal small subunit assembly (GO:0000028)	4/17	0.000832979	0.0459633	11.5622	81.982	RPS15;RPS28;RPS19;MRPS7

## Sheet: RNAseq DEG DOWN
Term	Overlap	P.value	Adjusted.P.value	Odds.Ratio	Combined.Score	Genes
ribosome biogenesis (GO:0042254)	81/192	3.38136e-21	1.70522e-17	4.47347	210.861	RPL30;RPL32;WDR3;RPLP1;RRP1;RPLP0;MRPL36;PWP2;RPL8;RPL10A;RPL9;RPL6;FBL;RPS14;RPS16;RPS19;RPL36;RPL38;RIOK2;RPL37;RRP12;EIF2A;IMP3;PIH1D1;RPL23;RPL22;RPS6;GTF3A;RPL13A;IMP4;URB2;EBNA1BP2;MRTO4;RPL37A;SBDS;RPL27;RPL29;RPL28;UBA52;NIP7;RPL12;RPL11;HEATR1;NOLC1;MRM2;NOL6;RRP7A;EMG1;EXOSC5;EXOSC4;BMS1;DHX37;RPL14;SURF6;RPL13;HEATR3;RPL15;RPS2;RPL17;EXOSC2;RPL19;NOP56;RPL41;NOP58;HELQ;NOP16;WDR18;RPL3…
rRNA processing (GO:0006364)	75/173	1.41728e-20	2.44123e-17	4.68503	214.12	RPL30;RPL32;WDR3;RPLP1;RRP1;RPLP0;THUMPD1;PWP2;RPL8;RPL10A;RPL9;RPL6;FBL;RPS14;RPS16;RPS19;RPL36;RPL38;RIOK2;RPL37;RRP12;IMP3;PIH1D1;RPL23;RPL22;RPS6;RPL13A;IMP4;EBNA1BP2;MRTO4;RPL37A;SBDS;NHP2;RPL27;RPL29;RPL28;UBA52;RPL12;RPL11;MAK16;HEATR1;NOLC1;MRM2;NOL6;RRP7A;EMG1;EXOSC5;EXOSC4;BMS1;DHX37;RPL14;RPL13;RPL15;RPS2;RPL17;EXOSC2;RPL19;NOP56;RPL41;NOP58;HELQ;WDR18;RPL35A;RPL23A;RRP1B;BYSL;RCL1;BOP…
rRNA metabolic process (GO:0016072)	72/162	1.45225e-20	2.44123e-17	4.89444	223.571	RPL30;RPL32;WDR3;RPLP1;RRP1;RPLP0;PWP2;RPL8;RPL10A;RPL9;RPL6;FBL;RPS14;RPS16;RPS19;RPL36;RPL38;RPL37;RRP12;IMP3;PIH1D1;RPL23;RPL22;RPS6;RPL13A;IMP4;EBNA1BP2;MRTO4;RPL37A;SBDS;RPL27;MAPT;RPL29;RPL28;UBA52;RPL12;RPL11;HEATR1;NOLC1;MRM2;DEDD2;NOL6;RRP7A;EMG1;EXOSC5;EXOSC4;BMS1;DHX37;RPL14;RPL13;RPL15;RPS2;RPL17;EXOSC2;RPL19;NOP56;RPL41;NOP58;HELQ;WDR18;RPL35A;RPL23A;RRP1B;BYSL;RCL1;BOP1;TBL3;RPS28;R…
cytoplasmic translation (GO:0002181)	51/93	5.7931e-20	7.30366e-17	7.39426	327.529	RPL30;RPL32;RPLP1;RPLP0;RPL10A;RPL8;RPL9;RPL6;RPS4X;RPS14;RPS16;RPS19;RPS18;RPL36;RPL38;RPL37;RPS12;RPS8;RPL23;RPS5;RPL22;RPS6;RPL13A;RPL37A;RPL27;RPL29;RPL28;UBA52;RPL12;RPL11;GSPT2;GSPT1;RPL14;RPL13;RPL15;RPS2;RPS27A;RPL17;RPL19;RPL41;RPL35A;RPL23A;RPS26;RPS28;RPS27;RPL27A;EIF3I;RPS20;RPS21;RPS24;RPS23
peptide biosynthetic process (GO:0043043)	70/162	3.35911e-19	3.388e-16	4.65115	197.848	RPL30;MRPS16;RPL32;MRPS14;RPLP1;MRPS12;RPLP0;MRPL36;RPL8;RPL10A;MRPL34;RPL9;MRPL35;RPL6;RPS4X;RPS14;MRPL3;RPS16;RPS19;RPS18;RPL36;RPL38;RPL37;GGT1;RPS12;RPS8;RPL23;RPS5;RPL22;RPS6;MRPS18B;RPL13A;MRPS21;MRPS7;EEF1A1;RPL37A;RPL27;RPL29;RPL28;MRPS36;RPL12;RPL11;SRBD1;GSPT2;GSPT1;MRPL11;MRPL55;CARNS1;RPL14;RPL13;RPL15;RPS2;RPS27A;RPL17;RPL19;GGT7;RPL41;MRPL28;RPL35A;RPL23A;MRPL23;WARS1;RPS26;RPS28;RP…
nuclear-transcribed mRNA catabolic process, nonsense-mediated decay (GO:0000184)	55/113	2.96372e-18	2.40499e-15	5.77725	233.17	RPL30;RPL32;RPLP1;RPLP0;RPL8;RPL10A;RPL9;RPL6;RPS4X;RPS14;RPS16;RPS19;RPS18;RPL36;RPL38;RPL37;RPS12;UPF1;RPS8;NCBP2;RPL23;RPS5;RPL22;RPS6;RPL13A;RPL37A;RPL27;RPL29;RPL28;UBA52;RPL12;RPL11;GSPT2;GSPT1;HELZ2;CTIF;RPL14;RPL13;RPL15;RPS2;RPS27A;RPL17;RPL19;RPL41;RPL35A;RPL23A;RPS26;RPS28;RPS27;RPL27A;RPS20;SKIV2L;RPS21;RPS24;RPS23
SRP-dependent cotranslational protein targeting to membrane (GO:0006614)	48/90	3.33827e-18	2.40499e-15	6.95187	279.751	RPL30;RPL32;RPLP1;RPL12;RPLP0;RPL11;RPL10A;RPL8;RPL9;RPL6;RPS4X;RPS14;RPS16;RPS19;RPS18;RPL36;RPL14;RPL13;RPL38;RPL37;RPL15;RPS2;RPS27A;RPL17;RPS12;RPL19;RPL41;RPS8;RPL23;RPS5;RPL22;RPS6;RPL13A;RPL35A;RPL23A;RPS26;RPS28;RPS27;RPL27A;RPL37A;RPL27;RPS20;RPL29;RPL28;UBA52;RPS21;RPS24;RPS23
cotranslational protein targeting to membrane (GO:0006613)	49/94	5.28092e-18	3.32896e-15	6.62478	263.55	RPL30;RPL32;RPLP1;RPLP0;RPL10A;RPL8;RPL9;RPL6;RPS4X;RPS14;RPS16;RPS19;RPS18;RPL36;RPL38;RPL37;RPS12;RPS8;RPL23;SSR2;RPS5;RPL22;RPS6;RPL13A;RPL37A;RPL27;RPL29;RPL28;UBA52;RPL12;RPL11;RPL14;RPL13;RPL15;RPS2;RPS27A;RPL17;RPL19;RPL41;RPL35A;RPL23A;RPS26;RPS28;RPS27;RPL27A;RPS20;RPS21;RPS24;RPS23
translation (GO:0006412)	80/214	3.45542e-17	1.93619e-14	3.65363	138.487	RPL30;MRPS16;RPL32;MRPS14;RPLP1;MRPS12;RPLP0;MRPL36;RPL8;MRPL34;APEH;RPL10A;RPL9;MRPL35;RPL6;EEF1B2;RPS4X;RPS14;TRMT112;MRPL3;RPS16;RPS19;RPS18;RPL36;RPL38;RPL37;RPS12;MRPS28;RPS8;RPL23;RPS5;RPL22;RPS6;MRPS18B;MRPS2;MRPS21;RPL13A;MRPS7;EEF1A1;PPA1;LARS1;RPL37A;RPL27;RPL29;RPL28;UBA52;MRPS36;KARS1;RPL12;RPL11;MRPS34;SRBD1;GSPT2;GSPT1;MRPL11;MRPL55;RPL14;RPL13;RPL15;RPS2;RPS27A;RPL17;RPL19;VARS1;RP…
protein targeting to ER (GO:0045047)	50/103	1.15565e-16	5.82792e-14	5.73897	210.601	RPL30;RPL32;RPLP1;RPLP0;RPL8;RPL10A;RPL9;RPL6;RPS4X;RPS14;RPS16;RPS19;RPS18;RPL36;RPL38;RPL37;RPS12;RPS8;RPL23;RPS5;RPL22;RPS6;RPL13A;RPL37A;RPL27;RPL29;RPL28;UBA52;RPL12;RPL11;RPL14;RPL13;RPL15;RPS2;RPS27A;RPL17;RPL19;RPL41;SGTA;RPL35A;RPL23A;RPS26;RPS28;RPS27;SPCS1;RPL27A;RPS20;RPS21;RPS24;RPS23
cellular macromolecule biosynthetic process (GO:0034645)	102/314	1.48014e-16	6.78578e-14	2.95433	107.683	RPL30;RPL32;RPL8;RPL10A;PWP1;RPL9;RPL6;EEF1B2;RPS14;RPS16;RPS19;RPS18;RPL36;RPL38;RPL37;RPS12;MEF2A;RPS8;RPL23;RPS5;RPL22;RPS6;MRPS18B;EEF1A1;GRWD1;RPL27;RPL29;RPL28;SET;RNASEH2A;GSPT2;GSPT1;MRPL11;TERT;ST3GAL4;ST3GAL2;RPL41;MRPL28;CDC6;MRPL23;EEF2;EXT1;RPS26;EXT2;RPS28;RPS27;FUBP3;RPL27A;RPS20;RPS21;RPS24;EIF4G2;RPS23;MRPS16;MRPS14;RPLP1;MRPS12;RPLP0;MRPL36;BRCA1;MRPL34;MRPL35;RPS4X;MRPL3;TOP1MT…
ncRNA processing (GO:0034470)	74/201	1.37164e-15	5.7643e-13	3.55967	121.822	RPL30;RPL32;RPLP1;WDR3;RRP1;RPLP0;PWP2;RPL8;RPL10A;RPL9;RPL6;RPS14;FBL;RPS16;RPS19;RPL36;RPL38;RPL37;RRP12;IMP3;PIH1D1;RPL23;RPL22;RPS6;RPL13A;IMP4;EBNA1BP2;MRTO4;RPL37A;SBDS;RPL27;RPL29;RPL28;UBA52;KARS1;RPL12;RPL11;HEATR1;NOLC1;MRM2;NOL6;RRP7A;EXOSC5;EMG1;EXOSC4;BMS1;DHX37;RPL14;RPL13;RPL15;RPS2;RPL17;EXOSC2;RPL19;NOP56;RPL41;NOP58;HELQ;INTS3;WDR18;RPL35A;RPL23A;RRP1B;BYSL;RCL1;BOP1;TBL3;RPS28;…
nuclear-transcribed mRNA catabolic process (GO:0000956)	65/171	1.2356e-14	4.79317e-12	3.73872	119.731	RPL30;RPL32;RPLP1;RPLP0;RPL8;RPL10A;RPL9;TENT4B;RPL6;RPS4X;RPS14;RPS16;RPS19;RPS18;RPL36;RPL38;RPL37;RPS12;UPF1;RPS8;NCBP2;RPL23;RPS5;RPL22;RPS6;RPL13A;MRTO4;RPL37A;RPL27;RPL29;RPL28;UBA52;RPL12;RPL11;PARN;GSPT2;GSPT1;HELZ2;CTIF;EXOSC5;EXOSC4;POLR2D;RPL14;RPL13;POLR2G;RPL15;RPS2;RPS27A;RPL17;RPL19;RPL41;LSM1;SAMD4A;RPL35A;RPL23A;NBDY;RPS26;RPS28;RPS27;RPL27A;RPS20;CNOT9;RPS21;RPS24;RPS23
gene expression (GO:0010467)	98/356	4.17084e-11	1.50239e-08	2.32268	55.5128	RPL30;RPL32;RPL8;RPL10A;PWP1;RPL9;RPL6;RPS14;RPS16;RPS19;RPS18;RPL36;RPL38;RPL37;RPS12;MEF2A;NUP210;RPS8;RPL23;RPS5;RPL22;RPS6;MRPS18B;THOC3;EEF1A1;RPL27;RPL29;RPL28;SRSF9;POM121;GSPT2;GSPT1;DEDD2;MRPL11;POM121C;TSPAN5;TASP1;NUP88;RPL41;NUP155;CPSF2;MRPL28;MRPL23;RPS26;RPS28;RPS27;FUBP3;RPL27A;MPHOSPH10;RPS20;RPS21;RPS24;RPS23;MRPS16;NXT1;MRPS14;RPLP1;MRPS12;RPLP0;MRPL36;MRPL34;MRPL35;DUSP11;RPS4…
cellular protein metabolic process (GO:0044267)	106/417	1.04601e-09	3.5167e-07	2.08364	43.0862	APP;RPL30;RPL32;UBE2L6;RPL8;RPL10A;RPL9;RPL6;RPS14;RPS16;CDH2;RPS19;RPS18;CHEK2;RPL36;RPL38;RPL37;MEN1;RPS12;RPS8;RPL23;RPS5;FBXO2;RPL22;RPS6;IGFBP2;MRPS18B;ADAM10;EEF1A1;MXRA8;YME1L1;RPL27;RPL29;RPL28;UBA52;GATA6;GSPT2;GSPT1;MRPL11;LTA4H;IGFBP6;RPL41;TMEM132A;MRPL28;ADA2;MRPL23;RPS26;RPS28;RPS27;RPL27A;RPS20;MAN2B1;MELTF;RPS21;RPS24;RPS23;MRPS16;MRPS14;PRKCSH;RPLP1;RPLP0;MRPS12;MRPL36;LAMC1;MRPL…
ribonucleoprotein complex biogenesis (GO:0022613)	25/60	2.16349e-07	6.81904e-05	4.31142	66.1647	NIP7;RPL11;MRPL36;EMG1;RPS16;RPS19;DHX37;RPL14;SURF6;HEATR3;RIOK2;RPL38;NOP16;RPS6;GTF3A;RPL35A;URB2;BYSL;BOP1;EBNA1BP2;RPS28;MRTO4;RBIS;RPS24;CUL4B
ribosome assembly (GO:0042255)	21/50	1.71101e-06	0.000507566	4.36626	57.9771	RPS5;RPLP0;RPL11;PPAN;MRPS2;RPL23A;PWP2;MRPS7;RPL6;NLE1;RRP7A;RPS14;TRAF7;BOP1;RPS28;RPS27;RPS19;C1QBP;SBDS;DHX37;EIF2A
ribosomal large subunit biogenesis (GO:0042273)	21/57	1.97861e-05	0.0055434	3.51583	38.0783	NOP16;NIP7;RPLP0;RPL11;MAK16;PPAN;GTF3A;RPL35A;RPL23A;RPL10A;RPL6;NLE1;TRAF7;BOP1;RSL1D1;EBNA1BP2;MRTO4;NHP2;RPL14;SURF6;HEATR3
translesion synthesis (GO:0019985)	17/42	2.95285e-05	0.00753661	4.09531	42.7148	RFC5;VCP;RFC3;RFC4;POLDIP2;RFC2;UBE2L6;ISG15;FAAP20;POLD3;PARP10;UBB;UBC;POLD2;POLI;RPS27A;UBA52
postreplication repair (GO:0006301)	18/46	2.98894e-05	0.00753661	3.8723	40.3417	RFC5;VCP;RFC3;RFC4;RFC2;NSMCE1;UBE2L6;ISG15;BRCA1;FAAP20;POLD3;PARP10;UBB;UBC;POLD2;POLI;RPS27A;UBA52
translational termination (GO:0006415)	29/96	4.73452e-05	0.0113696	2.61139	26.0044	MRPS16;MRPS14;MRPS36;MRPS12;MRPS34;MRPL36;MRPL15;MRPL34;APEH;MRPL12;MRPL35;GSPT2;GSPT1;MRPL55;MRPL11;TRMT112;MRPL3;MRPL40;MRPS28;MRPS26;MRPS27;MRPS25;MRPS18B;MRPL49;MRPS2;MRPS21;MRPL28;MRPS7;MRPL23
positive regulation of T cell activation (GO:0050870)	24/75	7.55929e-05	0.017328	2.83681	26.9217	TFRC;CD81;SIRPG;TNFRSF13C;HLA-A;THY1;GATA3;CD3E;CYRIB;AIF1;CCDC88B;ZAP70;CD40LG;CD6;MDK;ZMIZ1;IL23A;LCK;NCK2;CD28;SIRPA;LGALS9;ZP3;JAK3
nucleotide-excision repair, DNA incision, 5'-to lesion (GO:0006296)	15/37	8.45453e-05	0.0185375	4.10409	38.4891	RFC5;RFC3;RFC4;RFC2;CHD1L;GTF2H2;GTF2H5;POLD3;UBB;ERCC1;UBC;POLD2;RPS27A;UBA52;CUL4B
neutrophil degranulation (GO:0043312)	98/481	0.000146245	0.0307298	1.55304	13.7137	RAB3A;ATP8A1;RAB3D;APEH;PSMD7;LAMP1;FTH1;PSMD3;LAMP2;COTL1;SIRPA;CD93;KRT1;HLA-C;ADAM10;CYBA;ATP11A;MIF;OLFM4;ATAD3B;ARHGAP45;EEF1A1;DOK3;RAB37;PKP1;S100A9;FTL;VCP;HVCN1;COPB1;PLAC8;CNN2;TRPM2;CRACR2A;SYNGR1;PSAP;LTA4H;ATP6V1D;VAT1;HSPA8;TRAPPC1;JUP;XRCC5;RAB27A;ADA2;ARPC5;EEF2;BST2;MAN2B1;CDK13;ARHGAP9;GPI;SLC44A2;SNAP23;ITGB2;FAF2;PTPRJ;ITGAL;AP2A2;HEBP2;NAPRT;TIMP2;PGM2;CTSH;CTSG;CTSC;CTSB;DBN…
DNA synthesis involved in DNA repair (GO:0000731)	16/43	0.00016542	0.0332184	3.56723	31.0599	RFC5;VCP;RFC3;RFC4;RFC2;UBE2L6;ISG15;FAAP20;POLD3;PARP10;UBB;UBC;POLD2;POLI;RPS27A;UBA52
nucleotide-excision repair, DNA incision (GO:0033683)	15/39	0.000171263	0.0332184	3.76165	32.6222	RFC5;RFC3;RFC4;RFC2;CHD1L;GTF2H2;GTF2H5;POLD3;UBB;ERCC1;UBC;POLD2;RPS27A;UBA52;CUL4B
neutrophil activation involved in immune response (GO:0002283)	98/485	0.00020001	0.0357055	1.53662	13.0876	RAB3A;ATP8A1;RAB3D;APEH;PSMD7;LAMP1;FTH1;PSMD3;LAMP2;COTL1;SIRPA;CD93;KRT1;HLA-C;ADAM10;CYBA;ATP11A;MIF;OLFM4;ATAD3B;ARHGAP45;EEF1A1;DOK3;RAB37;PKP1;S100A9;FTL;VCP;HVCN1;COPB1;PLAC8;CNN2;TRPM2;CRACR2A;SYNGR1;PSAP;LTA4H;ATP6V1D;VAT1;HSPA8;TRAPPC1;JUP;XRCC5;RAB27A;ADA2;ARPC5;EEF2;BST2;MAN2B1;CDK13;ARHGAP9;GPI;SLC44A2;SNAP23;ITGB2;FAF2;PTPRJ;ITGAL;AP2A2;HEBP2;NAPRT;TIMP2;PGM2;CTSH;CTSG;CTSC;CTSB;DBN…
ribosomal small subunit assembly (GO:0000028)	9/17	0.000201065	0.0357055	6.76303	57.5661	RRP7A;RPS14;RPS28;RPS27;RPS19;XRCC5;RPS5;PWP2;MRPS7
nucleotide-excision repair, DNA gap filling (GO:0006297)	11/24	0.000205326	0.0357055	5.08881	43.2086	RFC5;POLD3;RFC3;RFC4;UBB;RFC2;UBC;POLD2;LIG4;RPS27A;UBA52
translational elongation (GO:0006414)	29/104	0.000226729	0.0381132	2.33175	19.5675	MRPS16;MRPS14;MRPS36;MRPS12;MRPS34;MRPL36;MRPL15;MRPL12;MRPL34;MRPL35;MRPL11;MRPL55;EEF1B2;MRPL3;MRPL40;RACK1;MRPS28;MRPS26;MRPS27;MRPS25;MRPS18B;MRPL49;MRPL28;MRPS2;MRPS21;EEF2;MRPL23;MRPS7;EEF1A1
ribosomal small subunit biogenesis (GO:0042274)	15/40	0.000238066	0.038728	3.61097	30.1262	WDR3;RPS5;RPS6;PWP2;MRPS7;RRP7A;RPS14;EMG1;RPS28;RPS16;RPS27;RPS19;SURF6;RIOK2;RPS24
neutrophil mediated immunity (GO:0002446)	98/488	0.000251586	0.0396483	1.52453	12.6349	RAB3A;ATP8A1;RAB3D;APEH;PSMD7;LAMP1;FTH1;PSMD3;LAMP2;COTL1;SIRPA;CD93;KRT1;HLA-C;ADAM10;CYBA;ATP11A;MIF;OLFM4;ATAD3B;ARHGAP45;EEF1A1;DOK3;RAB37;PKP1;S100A9;FTL;VCP;HVCN1;COPB1;PLAC8;CNN2;TRPM2;CRACR2A;SYNGR1;PSAP;LTA4H;ATP6V1D;VAT1;HSPA8;TRAPPC1;JUP;XRCC5;RAB27A;ADA2;ARPC5;EEF2;BST2;MAN2B1;CDK13;ARHGAP9;GPI;SLC44A2;SNAP23;ITGB2;FAF2;PTPRJ;ITGAL;AP2A2;HEBP2;NAPRT;TIMP2;PGM2;CTSH;CTSG;CTSC;CTSB;DBN…
ribonucleoprotein complex assembly (GO:0022618)	35/136	0.00030326	0.0463436	2.09099	16.9389	ISY1;GEMIN2;RPLP0;RPL11;SRSF1;PPAN;PWP2;PRPF19;RPL6;RRP7A;RPS14;RPS19;POLR2D;DENR;RPL38;TXNL4A;EIF4B;MCTS1;PRMT5;CPSF7;XRCC5;RPS5;RPL23A;EIF2S2;MRPS7;LSM4;NLE1;TRAF7;BOP1;RPS28;RPS27;CLNS1A;GEMIN4;SNRPF;SRSF9

## Sheet: RNAseq DEG UP
Term	Overlap	P.value	Adjusted.P.value	Odds.Ratio	Combined.Score	Genes
regulation of transcription by RNA polymerase II (GO:0006357)	329/2206	8.88854e-13	3.72781e-09	1.6131	44.7615	GABPB2;GFI1;ZNF292;JMJD1C;GABPB1;ELK3;ELK4;TIAL1;IL4I1;TBK1;RPS6KA5;ZXDB;DPF2;BBX;ZNF844;CCNL1;IER2;MEF2C;IFRD1;MED8;RFX3;ZNF12;DICER1;HCFC2;MED6;DDIT3;SUB1;ATF7;ZSCAN26;ZNF398;DHX9;TSHZ1;ZBTB1;MYNN;SUPT4H1;ZBTB4;RPAP2;HIF1A;MTDH;BRIP1;PPP3R1;MIER3;MIER2;ZNF704;RAD21;MIER1;HIVEP1;HIVEP2;ZNF148;ZNF267;EGR1;NFE2;ZNF264;ZNF143;CREBBP;XBP1;ZNF142;FZD5;PLK1;NFATC2;KTI12;NR1D2;NR1D1;ST18;MED13L;SETX;ZB…
regulation of transcription, DNA-templated (GO:0006355)	332/2244	1.94234e-12	3.72781e-09	1.59727	43.0738	NUP107;GFI1;ZNF292;JMJD1C;GPATCH3;ELK3;CCAR1;ELK4;TIAL1;RPS6KA5;ZXDB;GPBP1;DPF2;BBX;ZNF844;FBXO5;BTRC;CCNL1;TRIM22;CDK5RAP2;MEF2C;RBFOX2;SFMBT1;IFRD1;MED8;RFX3;ZNF12;HCFC2;MED6;DDIT3;SUB1;ZNF713;ATF7;PRKCQ;ZSCAN26;ZNF711;ZNF398;L3MBTL1;DHX9;TSHZ1;ZBTB1;MYNN;SUPT4H1;BAZ2A;BCL10;ZBTB4;HIF1A;MTDH;BRIP1;ZNF704;RAD21;ZNF703;HIVEP1;HIVEP2;ZNF148;ZNF267;SNX6;CDK17;EGR1;NFE2;ZNF264;ZNF143;CREBBP;ZNF142;N…
mitotic spindle organization (GO:0007052)	48/157	2.4764e-12	3.72781e-09	3.87479	103.551	GPSM2;NUP107;CDCA8;ABRAXAS2;TTK;WDR62;KIF11;AURKC;SKA1;SKA2;CENPC;CDC20;NUF2;ZNF207;CEP192;PIBF1;MAP9;DLGAP5;CLASP1;CLASP2;DYNC1H1;STIL;NDE1;PLK1;KIF23;KNL1;CKAP5;NDC80;RAB11A;EML4;SGO1;SGO2;DYNC1LI2;CLIP1;KIF18A;STAG1;CENPF;KIF4B;KIFC1;INCENP;PRC1;KIF4A;TAOK1;MAPRE1;CENPQ;ITGB3BP;PAFAH1B1;SPC25
microtubule cytoskeleton organization involved in mitosis (GO:1902850)	41/128	1.86347e-11	2.10386e-08	4.13748	102.221	GPSM2;SETD2;NUP107;CDCA8;TTK;WDR62;KIF11;AURKC;SKA1;SKA2;CENPC;CDC20;NUF2;NUSAP1;DLGAP5;CLASP1;CLASP2;DYNC1H1;STIL;NDE1;PLK1;KNL1;CKAP5;NDC80;EML4;SGO1;SGO2;DYNC1LI2;CLIP1;KIF18A;CENPF;ESPL1;KIF4B;INCENP;KIF4A;TAOK1;MAPRE1;CENPQ;ITGB3BP;PAFAH1B1;SPC25
G2/M transition of mitotic cell cycle (GO:0000086)	41/130	3.23839e-11	2.92491e-08	4.04405	97.6773	CEP57;CDKN1A;CCP110;ARPP19;PPP1CB;CCNB2;PCM1;HAUS8;PPME1;CNTRL;NEK2;CEP192;BTRC;PHLDA1;CLASP1;CDK5RAP2;PLK4;DYNC1H1;HSP90AA1;BORA;CEP135;PPP1R12A;NDE1;PLK1;CSNK1E;CDC25C;CKAP5;CDC25A;CCNA2;CENPJ;AKAP9;ALMS1;CDK1;FBXL3;PPP1R12B;MAPRE1;SFI1;CEP43;OPTN;TAF2;PAFAH1B1
cell cycle G2/M phase transition (GO:0044839)	41/131	4.24653e-11	3.19622e-08	3.99889	95.5028	CEP57;CDKN1A;CCP110;ARPP19;PPP1CB;CCNB2;PCM1;HAUS8;PPME1;CNTRL;NEK2;CEP192;BTRC;PHLDA1;CLASP1;CDK5RAP2;PLK4;DYNC1H1;HSP90AA1;BORA;CEP135;PPP1R12A;NDE1;PLK1;CSNK1E;CDC25C;CKAP5;CDC25A;CCNA2;CENPJ;AKAP9;ALMS1;CDK1;FBXL3;PPP1R12B;MAPRE1;SFI1;CEP43;OPTN;TAF2;PAFAH1B1
mitotic cell cycle phase transition (GO:0044772)	54/209	1.51366e-10	9.76525e-08	3.06663	69.3407	CEP57;CDKN1A;USP37;CDKN1B;CCNF;CCP110;PHF8;PPP1CB;PCM1;CDC23;PPME1;CNTRL;NEK2;BTRC;PHLDA1;CDK5RAP2;HSP90AA1;BORA;CEP135;PPP1R12A;CSNK1E;CDC25C;CKAP5;CDC25A;CCNA2;CCNE2;AKAP9;MAPRE1;PPP1R12B;SFI1;CACUL1;OPTN;PAFAH1B1;ARPP19;CCNB2;HAUS8;CEP192;EIF4E;CLASP1;CLASP2;PLK4;CDKN2D;DYNC1H1;NDE1;PLK1;CDC7;CDK6;CENPJ;ALMS1;CDK1;FBXL3;CEP43;TAF2;CDKN3
ciliary basal body-plasma membrane docking (GO:0097711)	31/95	3.14896e-09	1.64385e-06	4.23721	82.9485	CEP57;C2CD3;CCP110;TTBK2;PCM1;HAUS8;CNTRL;NEK2;CEP192;CEP97;CLASP1;CDK5RAP2;PLK4;DYNC1H1;HSP90AA1;CEP135;NDE1;PLK1;SCLT1;CSNK1E;CKAP5;RAB11A;AHI1;CENPJ;AKAP9;ALMS1;CDK1;MAPRE1;SFI1;CEP43;PAFAH1B1
regulation of G2/M transition of mitotic cell cycle (GO:0010389)	41/149	3.27605e-09	1.64385e-06	3.32905	65.0383	PSMD10;CEP57;PSMD12;CCP110;PCM1;HAUS8;PSMD2;CNTRL;NEK2;CEP192;FBXO5;CLASP1;STOX1;CDK5RAP2;PLK4;USP47;DYNC1H1;HSP90AA1;CEP135;NDE1;PLK1;CDC7;CSNK1E;CDC25C;CKAP5;CDC25A;RAB11A;RBX1;PSMB9;PSMA3;CENPF;PSMC3;CENPJ;AKAP9;PSMC2;ALMS1;CDK1;MAPRE1;SFI1;CEP43;PAFAH1B1
mitotic sister chromatid segregation (GO:0000070)	32/102	5.29261e-09	2.39014e-06	3.99961	76.2203	NCAPG;CDCA8;PDS5B;TENT4A;SMC4;SMC2;PHF8;NIPBL;CDC23;RAD21;POGZ;ZNF207;NUSAP1;PIBF1;DLGAP5;PLK1;H4-16;KLHL22;KIF23;NDC80;RAB11A;EML4;SGO1;SGO2;KIF18A;KIF18B;ESPL1;KIFC1;PRC1;CDK1;CHMP3;NCAPD3
regulation of cellular macromolecule biosynthetic process (GO:2000112)	89/468	1.02082e-08	4.19092e-06	2.077	38.217	USP37;NUP107;SPIN4;RNF14;PHF1;CHD7;JMJD1C;RORB;BRCA2;NR3C1;CCAR1;LYL1;HINT1;RPS6KA5;SUFU;GPBP1;ZNF280C;EP300;FBXO5;YAF2;MYBL1;FADS1;METTL18;TRIM22;NCOA2;MEF2C;ATRX;RFX3;ESCO2;HCFC2;SAP30;MED23;CCNA2;ZNF92;DDIT3;MTF2;IRF2;RABL3;ZNF713;ZSCAN26;PRKCQ;ATF7;MAPKAPK5;UBE2V1;ZNF398;USP13;KMT2D;MYCBP;PLAG1;CXXC1;SUPT4H1;TULP3;BAZ2A;RNF6;FOXO4;SPTY2D1;HIF1A;ZBTB4;TAF5L;NSD3;POLR2A;ORC3;NSD2;ZNF703;DVL2;ZK…
cellular response to DNA damage stimulus (GO:0006974)	71/350	2.19546e-08	8.26225e-06	2.24329	39.5588	TOP2A;BTG2;FEN1;CDKN1A;WDR48;MRE11;DYRK2;RIF1;PHF1;FMR1;SMC5;SMC6;NIPBL;HELB;ALKBH1;NBN;POLK;VAV3;USP47;DTX3L;NCOA6;PARP2;NSMCE3;USP3;CSNK1E;SIRT1;INIP;FOXP1;KIN;EID3;RNF169;DDIT3;ASF1A;STXBP4;UBA6;ZBTB1;PDS5B;ZBTB4;TANK;CDKN2AIP;ZBTB40;RAD51AP1;VCPIP1;WRN;MRNIP;SLX4;BCL2L11;UBR5;SUSD6;RBBP6;MCL1;MAPK3;BARD1;POLQ;UBE2B;NEK4;CCDC13;NFATC2;MAPK14;USP28;SETX;FAM111A;APC;TAOK1;SPRTN;CDK1;RAD17;GRB2;A…
regulation of primary metabolic process (GO:0080090)	36/130	2.43819e-08	8.46991e-06	3.3528	58.7727	PSMD10;IDI1;PSMD12;MVK;CHD9;HMGCR;ADIPOR1;OAZ3;PSMD2;LDLR;FDFT1;NCOA1;SREBF1;NCOA2;PRKAB2;CREBBP;HMGCS1;NCOA6;NR1D2;ELOVL6;NR1D1;LSS;SREBF2;PSMB9;NCOR2;SQLE;PSMA3;NCOR1;PSMC3;SP1;SCD;ID2;PSMC2;DHCR7;PLPP1;PPARD
regulation of cell cycle G2/M phase transition (GO:1902749)	27/85	6.09368e-08	1.96565e-05	4.06565	67.5444	CEP57;CCP110;PCM1;HAUS8;CNTRL;NEK2;CEP192;CLASP1;CDK5RAP2;PLK4;DYNC1H1;HSP90AA1;CEP135;ATAD5;NDE1;PLK1;CSNK1E;CKAP5;CENPF;CENPJ;AKAP9;ALMS1;CDK1;MAPRE1;SFI1;CEP43;PAFAH1B1
protein ubiquitination (GO:0016567)	94/525	8.22471e-08	2.34051e-05	1.92816	31.4551	DET1;RNF11;UBE3C;RNF14;UBE2D2;CCNF;UBE3B;TNFAIP1;UBE2Z;NPEPPS;NUB1;RNF114;CDC23;PSMD2;RNF19A;TRIM24;TRIM26;ARIH1;BTRC;TRIM22;FBXO9;TRIM23;FBXW4;NHLRC3;DTX3L;FBXW7;MSL2;RC3H1;SIRT1;FBXO11;RNF40;RBX1;PSMA3;H2BC15;GAN;TRAF6;H2BC11;TRIM58;UBE2V1;CBLL1;PSMD10;PSMD12;RNF34;TRIM52;UHRF2;UBA6;PELI2;UBR3;RNF6;BCL10;RNF7;RCHY1;CBL;HIF1A;UBE2J1;FBXL20;VCPIP1;HECTD2;TNKS2;RNF138;UBR5;HLTF;MARCHF8;MARCHF7;RBB…
protein phosphorylation (GO:0006468)	90/496	8.29234e-08	2.34051e-05	1.95863	31.9362	GSK3B;SMG1;GMFB;BMPR2;DYRK2;MAST2;PRKAG2;IKBKB;STK10;TBK1;SLK;RPS6KA5;TLK1;PDK3;NEK2;MAP3K9;PRKACB;JAK1;MAP3K5;MAP4K2;MAP2K1;MORC3;PRKCE;DYRK1A;LMTK2;PRPF4B;CSNK1E;OXSR1;NRBP1;CIT;UHMK1;CCNA2;INCENP;PRKCQ;MAPKAPK5;SGK3;ERG;TSSK4;SIK2;CILK1;CSNK1G1;PXK;USP15;TTK;AURKC;TTBK2;MAPK8;GRK2;STK38;GRK6;MAP3K20;ABL2;MAPK1;RICTOR;RIPK1;MAP4K3;PAK4;MAPK3;CDK17;PLK4;SMAD2;MAP3K3;CDK19;MAP3K1;NEK4;RYK;PLK1;LI…
cilium assembly (GO:0060271)	64/314	8.93519e-08	2.37361e-05	2.25252	36.5599	CEP57;GALNT11;C2CD3;GORAB;IFT172;CCP110;SNX10;PTPDC1;CDC14A;PCM1;CNTRL;BBS9;NEK2;BBS7;CEP97;TNPO1;IFT57;CDK5RAP2;RAB8B;ACTR3;HSP90AA1;CEP135;EXOC8;RFX3;OCRL;CSNK1E;TMEM80;CKAP5;AKAP9;EXOC6;EXOC5;MAPRE1;IFT46;SFI1;SSX2IP;EXOC2;CILK1;PAFAH1B1;HDAC6;TTBK2;HAUS8;ARL13B;KIF3A;POC1B;CEP192;PIBF1;CLASP1;PLK4;DYNC1H1;CCDC13;NDE1;PLK1;GBF1;SCLT1;RAB11A;RP1L1;AHI1;TTC30B;TMEM237;CENPJ;ALMS1;CDK1;TRIP11;CEP…
peptidyl-serine phosphorylation (GO:0018105)	39/156	1.34107e-07	3.3646e-05	2.91872	46.1876	GSK3B;SMG1;DYRK2;MAST2;TTK;TTBK2;IKBKB;MAPK8;TBK1;RPS6KA5;GRK2;STK38;PDK3;TLK1;MAPK1;RIPK1;RICTOR;MORC3;PRKCE;PLK1;DYRK1A;EIF2AK3;LMTK2;CDC7;CSNK1E;MAPK14;HIPK3;UHMK1;MAPK13;CDK1;MAPKAPK5;PRKCQ;ATM;SGK3;PKN2;MAP3K13;CSNK1A1L;CSNK1G1;TAF1
negative regulation of cellular macromolecule biosynthetic process (GO:2000113)	95/547	3.02691e-07	7.19449e-05	1.85685	27.8723	CREBZF;GSK3B;BTG2;CDKN1A;CDKN1B;BMPR2;FMR1;GFI1;MIDEAS;ZBTB21;NKAP;HMGB2;RSF1;DBI;RORB;NR3C1;TNF;ELK3;NIPBL;SCML2;PAIP2B;RPS6KA5;DPF2;ZNF568;CIR1;BTRC;YAF2;PIAS4;KLF10;TSC22D4;USP47;RBFOX2;RBM15;SFMBT1;EED;RFX3;ZNF12;ZBTB33;SIRT1;COMMD7;FOXP1;NCOR2;ZEB1;NCOR1;DDIT3;KAT6A;TRAF6;IRF1;CRY2;DEPDC1;EIF4E2;ZMYND11;PPARD;L3MBTL1;HDAC5;DDX6;SHC1;HDAC9;ZBTB4;GIGYF2;HDAC6;FXR1;BCLAF1;ZNF703;SAP18;SUDS3;ZNF…
negative regulation of transcription, DNA-templated (GO:0045892)	147/948	3.21203e-07	7.25277e-05	1.63187	24.3983	RIF1;GFI1;ZBTB21;RORB;NR3C1;TNF;ELK3;ELK4;RPS6KA5;DPF2;EP300;CIR1;ZNF568;BTRC;ZNF684;PIAS4;MEF2C;RBFOX2;SFMBT1;RFX3;DICER1;ZNF12;ZBTB33;HCFC2;SAP30;FOXP1;DDIT3;KAT6A;ZNF557;ZNF674;ZNF398;L3MBTL1;PSMD10;SHC1;ZBTB1;SUPT4H1;ZBTB4;MTDH;MIER3;MIER2;ZNF703;MIER1;TPR;HIVEP1;SUDS3;ZNF148;SNX6;ZBTB18;SMAD2;CBX7;CREBBP;PHF10;SMURF2;PLK1;NR1D2;NR1D1;PHC3;DLG1;SNW1;NR4A3;SP2;ID2;TNFSF4;CNOT2;SP3;BHLHE40;PAF1…
regulation of lipid metabolic process (GO:0019216)	27/92	3.72516e-07	7.66225e-05	3.62639	53.6814	IDI1;MVK;CHD9;PRKAG2;HMGCR;ADIPOR1;FDFT1;NCOA1;NCOA2;SREBF1;CREBBP;HMGCS1;NCOA6;ELOVL6;NR1D2;NR1D1;LSS;SREBF2;NCOR2;SQLE;NCOR1;SP1;SCD;ID2;DHCR7;PLPP1;PPARD
positive regulation of transcription, DNA-templated (GO:0045893)	176/1183	3.73272e-07	7.66225e-05	1.55889	23.0731	ZNF451;CRTC2;CCNT2;CRTC3;GABPB2;RORB;GPATCH3;NR3C1;GABPB1;TNF;ELK3;ELK4;IL4I1;TBK1;RPS6KA5;POGZ;NFATC2IP;DPF2;EP300;BTRC;IER2;MAP3K5;CDK5RAP2;MEF2C;MAP2K1;ANKRD49;DYRK1A;THOC1;RFX3;MED6;DDIT3;KAT6A;ZNF711;PHIP;UBE2V1;ERG;ASF1A;ZNF398;KMT2E;KMT2D;AKNA;KMT2A;CDCA4;SHC1;DHX9;KMT2C;SUPT4H1;FOXO4;NRF1;BCL10;HIF1A;RLF;NPAT;PPP3R1;HIVEP1;DVL2;RIPK1;ZBTB18;SMAD2;EGR1;NFE2;ZNF143;CREBBP;XBP1;NEK4;PHF10;FZ…
modification-dependent protein catabolic process (GO:0019941)	45/201	4.7786e-07	9.38268e-05	2.52774	36.7885	RNF11;RNF34;UBE3C;KLHL15;UBA6;RNF14;UBE2D2;USP33;UBR4;UBR3;RNF6;UBE3B;RNF7;RCHY1;CBL;CDC20;NUB1;RNF114;CDC23;PTTG1;RNF19A;RBBP6;ARIH1;BTRC;FBXW4;XBP1;HACE1;ANKIB1;UBE2B;SMURF2;DTX3L;PLK1;RC3H1;KLHL3;FBXO11;RNF40;KCTD6;MIB1;RBX1;RNF146;CNOT4;PSMC2;TTC3;RLIM;TAF1
phosphorylation (GO:0016310)	74/400	5.39176e-07	0.000101455	1.99866	28.8471	GSK3B;DGKE;GMFB;BMPR2;PANK3;DYRK2;MAST2;PRKAG2;PIK3CG;IKBKB;STK10;TBK1;RPS6KA5;GNPTAB;TLK1;PDK3;NEK2;MAP3K9;PRKACB;JAK1;MAP3K5;MAP4K2;MAP2K1;MORC3;PRKCE;DYRK1A;LMTK2;PRPF4B;CSNK1E;OXSR1;NRBP1;SGK3;ERG;TSSK4;SIK2;CILK1;PXK;AURKC;MAPK8;GRK2;STK38;GRK6;MAP3K20;MAPK1;MAP4K3;PAK4;MAPK3;CDK17;PLK4;CDK19;MAP3K1;NEK4;RYK;PLK1;LIMK1;EIF2AK3;EIF2AK2;BRAF;HIPK3;SRPK1;CDK8;SNRK;FER;CDK6;TAOK1;STK26;STK17B;CD…
regulation of nucleic acid-templated transcription (GO:1903506)	78/430	6.06178e-07	0.0001095	1.95211	27.9466	NUP107;SPIN4;RNF14;PHF1;CHD7;JMJD1C;RORB;BRCA2;NR3C1;CCAR1;LYL1;HINT1;RPS6KA5;SUFU;GPBP1;ZNF280C;EP300;YAF2;MYBL1;FADS1;TRIM22;NCOA2;MEF2C;ATRX;RFX3;HCFC2;SAP30;MED23;ZNF92;DDIT3;MTF2;IRF2;ZNF713;ZSCAN26;PRKCQ;ATF7;UBE2V1;ZNF398;USP13;KMT2D;MYCBP;PLAG1;CXXC1;SUPT4H1;TULP3;BAZ2A;RNF6;FOXO4;SPTY2D1;HIF1A;ZBTB4;TAF5L;NSD3;POLR2A;NSD2;ZNF703;DVL2;ZKSCAN5;ZNF664;APBB3;ZNF143;CREBBP;ZNF460;NFATC2;NFXL1…
protein modification by small protein conjugation (GO:0032446)	75/409	6.4539e-07	0.000112099	1.97724	28.1824	ZNF451;DET1;NUP107;RNF14;UBE2D2;CCNF;TNFAIP1;UBE2Z;IFIH1;NUB1;CDC23;KIAA1586;TRIM24;TRIM26;ARIH1;BTRC;TRIM22;FBXO9;TRIM23;PIAS4;DTX3L;FBXW7;NSMCE2;MSL2;SIRT1;FBXO11;RNF40;PIAS2;RBX1;PIAS1;H2BC15;GAN;NUP50;H2BC11;TRIM58;CBLL1;NUP58;RNF34;TRIM52;UHRF2;UBA6;DCUN1D1;UBR3;DCUN1D2;RNF6;BCL10;RNF7;RCHY1;CBL;HIF1A;VCPIP1;RNF138;TPR;HLTF;NAE1;BARD1;H2BC9;HACE1;CRBN;H2BC5;UBE2B;SMURF2;PLK1;KLHL2;WWP2;KLHL3…
regulation of myeloid cell differentiation (GO:0045637)	22/68	7.01999e-07	0.000117416	4.16957	59.08	L3MBTL1;KMT2E;KMT2D;NFE2;MEF2C;CREBBP;RBM15;KMT2A;KMT2C;H4-16;CNOT4;LGALS3;KAT2B;CDK6;NR4A3;AGO3;AGO1;EP300;PAF1;PRKCQ;H3-3A;TNRC6B
mitotic spindle assembly (GO:0090307)	17/44	7.62279e-07	0.000122945	5.4817	77.2204	ABRAXAS2;KIF23;KIF11;AURKC;RAB11A;STAG1;RACGAP1;PRC1;KIFC1;KIF4B;KIF4A;ZNF207;CEP192;PIBF1;CLASP1;MAP9;CLASP2
mitotic nuclear division (GO:0140014)	23/74	8.79489e-07	0.000136958	3.93255	54.8352	NDE1;PLK1;CDCA8;KLHL22;ABRAXAS2;KIF11;SMC4;RAB11A;NDC80;SGO1;SGO2;KIF18A;STAG1;KIF18B;ESPL1;KIFC1;ZNF207;NUSAP1;CEP192;PIBF1;CLASP1;MAP9;CLASP2
regulation of megakaryocyte differentiation (GO:0045652)	19/54	9.39038e-07	0.000141356	4.72872	65.6272	L3MBTL1;KMT2E;KMT2D;NFE2;MEF2C;RBM15;KMT2A;KMT2C;HMGB2;H4-16;CNOT4;KAT2B;NR4A3;AGO3;AGO1;EP300;PRKCQ;H3-3A;TNRC6B
peptidyl-serine modification (GO:0018209)	39/169	1.21821e-06	0.000177465	2.62493	35.7466	GSK3B;SMG1;DYRK2;MAST2;TTK;TTBK2;IKBKB;MAPK8;TBK1;RPS6KA5;GRK2;STK38;PDK3;TLK1;MAPK1;RICTOR;MORC3;PARP2;PRKCE;PLK1;DYRK1A;EIF2AK3;LMTK2;CDC7;CSNK1E;MAPK14;HIPK3;UHMK1;MAPK13;CDK1;MAPKAPK5;PRKCQ;ATM;SGK3;PKN2;MAP3K13;CSNK1A1L;CSNK1G1;TAF1
Fc-epsilon receptor signaling pathway (GO:0038095)	29/111	2.0113e-06	0.000283844	3.08759	40.4991	PSMD10;PSMD12;SHC1;BCL10;MALT1;IKBKB;PPP3CA;PPP3R1;MAPK8;PSMD2;MAPK1;BTRC;MAPK3;VAV3;MAP2K4;MAP3K1;NFATC2;GAB2;FOS;PSMB9;FER;PSMA3;NR4A3;PSMC3;TRAF6;PSMC2;PRKCQ;GRB2;SOS1
positive regulation of transcription by RNA polymerase II (GO:0045944)	138/908	2.27245e-06	0.000310981	1.58909	20.6497	ZNF451;CRTC2;CCNT2;CRTC3;GABPB2;RORB;NR3C1;GABPB1;TNF;ELK3;ELK4;IL4I1;TBK1;RPS6KA5;POGZ;NFATC2IP;DPF2;EP300;IER2;MEF2C;RFX3;MED6;DDIT3;SUB1;KAT6A;PHIP;ERG;KMT2D;AKNA;KMT2A;DHX9;KMT2C;SUPT4H1;FOXO4;NRF1;HIF1A;RLF;NPAT;PPP3R1;HIVEP1;DVL2;RIPK1;ZBTB18;SMAD2;EGR1;ZNF143;CREBBP;XBP1;PHF10;FZD5;NR1D2;NR1D1;ST18;SETX;AHI1;CDK8;SNW1;NR4A3;SP1;AGO1;AGO2;SP3;CAPRIN2;CREBRF;ATM;CSRNP1;CSRNP2;SETD3;BMPR2;HMG…
regulation of gene expression (GO:0010468)	159/1079	2.48105e-06	0.000329541	1.53566	19.8205	ZNF451;NUP107;JMJD1C;RORB;NR3C1;TNF;CCAR1;RPS6KA5;GPBP1;POGZ;EP300;TRIM26;DIP2A;ZNF326;FADS1;TRIM22;MEF2C;MAP2K1;FBXW7;RC3H1;RFX3;DICER1;ATG14;HCFC2;ATP1B1;SAP30;FOXP1;MARF1;ZNF92;DDIT3;ZNF713;ATF7;ZNF711;ZSCAN26;PRKCQ;MATR3;UBE2V1;ZNF398;NOTCH2;KMT2D;YTHDC1;SUPT4H1;BAZ2A;FOXO4;HNRNPLL;ZBTB4;HIF1A;TAF5L;ZFP36L1;NPAT;PDCD10;ZNF703;UBR5;DVL2;ZKSCAN5;ZNF148;ZNF664;EGR1;ZNF143;CREBBP;GLMN;EIF2AK3;NFX…
regulation of cytokinesis (GO:0032465)	24/84	2.76206e-06	0.000356384	3.48795	44.6441	SH3GLB1;PLK4;SETD2;PRKCE;PLK1;CCP110;PRPF40A;KIF23;AURKC;CDC14A;RAB11A;CIT;FLCN;ZFYVE26;RACGAP1;PRC1;PKP4;PKN2;KIF20A;KIF20B;GIT1;E2F7;MAP9;E2F8
sister chromatid segregation (GO:0000819)	14/34	2.95392e-06	0.000370553	6.08786	77.5129	TOP2A;PLK1;CDCA8;KLHL22;SMC4;NDC80;SGO1;SGO2;KIF18A;KIF18B;ESPL1;KIFC1;ZNF207;NUSAP1
regulation of mitotic cell cycle phase transition (GO:1901990)	41/188	3.07032e-06	0.000371762	2.44048	30.9787	PSMD10;CEP57;PSMD12;CCP110;CDC14A;ZFP36L1;CDC20;PCM1;CDC23;HAUS8;PSMD2;CNTRL;NEK2;CEP192;FBXO5;BTRC;CLASP1;CDK5RAP2;PLK4;DYNC1H1;HSP90AA1;CEP135;NDE1;PLK1;CSNK1E;CKAP5;PSMB9;ANLN;PSMA3;CENPF;PSMC3;ID2;CENPJ;AKAP9;PSMC2;ALMS1;CDK1;MAPRE1;SFI1;CEP43;PAFAH1B1
negative regulation of transcription by RNA polymerase II (GO:0000122)	109/684	3.1282e-06	0.000371762	1.67481	21.2284	ZNF451;RIF1;GFI1;ZBTB21;NR3C1;TNF;ELK4;DPF2;EP300;ZNF568;CIR1;ZNF684;MEF2C;DICER1;HCFC2;SAP30;FOXP1;DDIT3;ZNF557;ZNF674;ZNF398;PSMD10;ZBTB1;SUPT4H1;ZBTB4;MTDH;MIER3;MIER2;TPR;MIER1;HIVEP1;SUDS3;ZNF148;ZBTB18;SMAD2;CBX7;CREBBP;SMURF2;PLK1;NR1D2;NR1D1;DLG1;SNW1;NR4A3;SP2;CNOT2;ID2;BHLHE40;PAF1;MXD1;ZNF136;CC2D1A;EZH2;ZNF254;NKAP;PHF6;N4BP2L2;FLCN;NIPBL;VPS72;SUFU;LRRFIP1;KLF10;KLF11;EED;ATRX;PAX6;P…
protein deubiquitination (GO:0016579)	52/267	5.64206e-06	0.000653321	2.11966	25.6166	USP37;WDR48;USP31;USP33;CCP110;TNFAIP3;MYSM1;CDC20;IFIH1;PSMD2;OTUD6B;EP300;USP30;USP47;DDX58;USP3;YOD1;CDC25A;CCNA2;KAT2B;PSMA3;TRAF6;STAM2;BIRC3;PSMD10;USP13;PSMD12;USP15;INO80D;MINDY2;WDR20;ABRAXAS2;BRCC3;FOXO4;HIF1A;VCPIP1;RIPK1;SUDS3;BARD1;SMAD2;USP24;MBD6;SMURF2;USP28;PSMB9;PSMC3;APC;PSMC2;OTULIN;CDK1;OTUD1;OTUD3
negative regulation of nucleic acid-templated transcription (GO:1903507)	79/464	6.36446e-06	0.000718547	1.80518	21.5986	CREBZF;CDKN1B;GFI1;MIDEAS;ZBTB21;NKAP;HMGB2;RSF1;RORB;NR3C1;TNF;ELK3;NIPBL;SCML2;RPS6KA5;DPF2;ZNF568;CIR1;BTRC;YAF2;PIAS4;KLF10;TSC22D4;USP47;RBFOX2;RBM15;SFMBT1;EED;RFX3;ZNF12;ZBTB33;SIRT1;COMMD7;FOXP1;NCOR2;ZEB1;NCOR1;DDIT3;KAT6A;TRAF6;IRF1;CRY2;DEPDC1;ZMYND11;PPARD;L3MBTL1;HDAC5;SHC1;HDAC9;ZBTB4;HDAC6;BCLAF1;ZNF703;SAP18;SUDS3;ZNF148;ZNF224;SNX6;ZBTB18;SMAD2;SPEN;TCF7L2;PHF10;SMURF2;MBD2;NR1D2…
ubiquitin-dependent protein catabolic process (GO:0006511)	64/354	6.74977e-06	0.000743462	1.93743	23.0671	RNF11;UBE3C;UBXN2A;RNF14;UBE2D2;USP33;TNFAIP3;UBE3B;TNFAIP1;CDC20;NUB1;RNF114;CDC23;PTTG1;PSMD2;RNF19A;ARIH1;BTRC;FBXW4;NHLRC3;DTX3L;FBXW7;VPS37C;RC3H1;ARMC8;PPP2R5C;SIRT1;FBXO11;RNF40;KCTD6;RBX1;PSMA3;DDIT3;PSMD10;PSMD12;RNF34;KLHL15;UBA6;UBR4;UBR3;RNF6;RNF7;RCHY1;CBL;RBBP6;XBP1;HACE1;ANKIB1;CRBN;UBE2B;SMURF2;PLK1;KLHL22;KLHL3;WWP2;PSMB9;MIB1;RNF146;CNOT4;PSMC3;PSMC2;TTC3;RLIM;TAF1
regulation of cell cycle process (GO:0010564)	27/106	7.492e-06	0.000790881	2.9814	35.1855	L3MBTL1;SETD2;IHO1;CCP110;KIF11;MKI67;AURKC;FLCN;ZFYVE26;RACGAP1;NEK2;FBXO5;MAP9;GIT1;SH3GLB1;PLK4;DYNC1H1;BORA;PLK1;PRPF40A;CDC25C;RAB11A;APC;PRC1;KIF20A;CEP85;KIF20B
Fc receptor signaling pathway (GO:0038093)	28/112	7.53053e-06	0.000790881	2.90839	34.309	PSMD10;PSMD12;SHC1;BCL10;MALT1;IKBKB;PPP3CA;PPP3R1;MAPK8;PSMD2;MAPK1;BTRC;MAPK3;VAV3;MAP2K4;MAP3K1;NFATC2;GAB2;FOS;PSMB9;FER;PSMA3;PSMC3;TRAF6;PSMC2;PRKCQ;GRB2;SOS1
post-Golgi vesicle-mediated transport (GO:0006892)	24/89	8.31675e-06	0.000853601	3.21874	37.6504	MON2;EXOC8;VPS13C;GBF1;AP4E1;VPS13A;MYO5A;AP4B1;SORL1;SCFD1;RABIF;RAB14;KIF16B;DNAJC6;GOLGB1;EXOC6;AP4S1;STX4;EXOC5;ACBD3;GOLGA7;EXOC2;LLGL1;VAMP2
negative regulation of gene expression (GO:0010629)	59/322	1.00085e-05	0.00100441	1.96755	22.6506	CREBZF;BTG2;PHF1;FMR1;TNF;FLCN;PAIP2B;RPS6KA5;ITGB8;DIP2A;H3-3A;HELLS;MEF2C;MAP2K1;FBXW7;EED;H4-16;DICER1;PARP9;SIRT1;FOXP1;PTBP3;NCOR2;KAT2B;TWSG1;NCOR1;AEBP2;MTF2;SMCR8;TMBIM6;CD46;EIF4E2;DCP2;NOTCH2;DDX6;PPM1D;HIF1A;HDAC9;GIGYF2;FXR1;PDCD10;ZNF148;STOX1;SUZ12;EIF2AK3;ATP2B4;EIF2AK2;WWP2;PARP14;VEGFA;AGO3;ID2;AGO1;AGO2;CNOT8;EZH2;PHF19;TNRC6B;TAF1
protein modification by small protein removal (GO:0070646)	52/276	1.49127e-05	0.00146404	2.03346	22.5985	USP37;WDR48;USP31;USP33;CCP110;TNFAIP3;MYSM1;CDC20;IFIH1;SENP5;PSMD2;OTUD6B;EP300;USP30;USP47;DDX58;USP3;YOD1;CDC25A;CCNA2;KAT2B;PSMA3;TRAF6;STAM2;BIRC3;PSMD10;USP13;PSMD12;USP15;INO80D;WDR20;COPS7A;ABRAXAS2;BRCC3;FOXO4;HIF1A;VCPIP1;RIPK1;SUDS3;BARD1;SMAD2;USP24;MBD6;SMURF2;USP28;PSMB9;PSMC3;APC;PSMC2;CDK1;OTUD1;OTUD3
protein polyubiquitination (GO:0000209)	57/314	1.8618e-05	0.00178891	1.94396	21.1724	UBE3C;RNF14;UBE2D2;CCNF;TNFAIP3;UBE3B;NPEPPS;RNF114;CDC23;PSMD2;RNF19A;ARIH1;BTRC;TRIM22;FBXO9;FBXW4;NHLRC3;DTX3L;FBXW7;RC3H1;ZFP91;FBXO11;RBX1;PSMA3;TRAF6;UBE2V1;PSMD10;PSMD12;RNF34;PELI2;RNF6;UBE2J1;FBXL20;HECTD1;TNKS2;HECTD2;UBR5;MARCHF8;RBBP6;BARD1;HACE1;ANKIB1;UBE2B;SMURF2;FBXO38;LNPEP;KLHL3;WWP2;FBXO30;PSMB9;RNF146;PSMC3;PSMC2;TTC3;RLIM;FBXL3;TAF1
organelle assembly (GO:0070925)	72/425	1.91301e-05	0.00179982	1.79135	19.4617	GALNT11;TMEM41B;UBXN2A;IFT172;SNX10;PTPDC1;CDC14A;PCM1;POGZ;BBS9;NEK2;BBS7;DLGAP5;RAB8B;ACTR3;GABARAPL1;EXOC8;STARD9;VPS37C;RC3H1;RFX3;OCRL;ATG14;ATG12;PATL1;NCOR1;BIN2;CHMP3;EXOC6;EXOC5;MAPRE1;IFT46;SSX2IP;STAM2;EXOC2;CILK1;STX12;DDX6;CORO1A;HDAC6;CENPC;TTBK2;HAUS8;ARL13B;ATG101;KIF3A;TP53INP1;POC1B;PIBF1;SAC3D1;PLK4;DYNC1H1;YTHDF3;ABCA3;HPS1;GBF1;SCLT1;EIF2S1;RAB11A;MRPL22;SQLE;ANLN;AHI1;CENPF;…
mitotic cytokinesis (GO:0000281)	16/49	1.99556e-05	0.00183917	4.21773	45.6443	PLK1;CKAP2;KIF23;CIT;ANLN;SON;ESPL1;RACGAP1;APC;INCENP;KIF4B;KIF4A;NUSAP1;MITD1;KIF20A;CNTROB
regulation of autophagy (GO:0010506)	45/231	2.32211e-05	0.00209733	2.11646	22.5836	USP13;GSK3B;USP33;ITPR1;MTMR9;PRKAG2;VPS26A;HDAC6;MTDH;FLCN;MAPK8;DRAM1;ATG101;CASP3;TP53INP1;LEPR;EP300;ABL2;SLC38A9;PIP4K2C;DNM1L;EIF4E;TRIM22;ATP6V0A1;SNX6;MCL1;SH3GLB1;SREBF1;PRKAB2;FZD5;EXOC8;FBXW7;KLHL22;SREBF2;RMC1;RRAGC;RRAGB;RHEB;DDIT3;RRAGD;ATM;SMCR8;LAMTOR4;LAMTOR3;OPTN
cellular protein modification process (GO:0006464)	147/1025	2.5158e-05	0.00222772	1.48206	15.6955	ERO1A;GMFB;UBE2D2;CCNF;DCAF7;PPP1CB;STK10;PTAR1;NUB1;TBK1;RPS6KA5;PSMD2;PDK3;NEK2;MAP3K9;BTRC;PRKACB;MAP3K5;FBXO9;FBXW4;RAB2A;MORC3;MAP2K1;FBXW7;PRKCE;DYRK1A;LMTK2;PRPF4B;CSNK1E;JMJD7;FBXO11;NRBP1;KCTD6;RBX1;KCTD7;ERG;TSSK4;SIK2;PSMD10;PSMD12;PXK;DCUN1D1;KLHL11;COPS7A;HIF1A;MTMR6;MTMR7;MTM1;TGOLN2;GRK2;STK38;GRK6;ST8SIA4;MAP3K20;ABL2;NAE1;WDTC1;CDK17;PLK4;CDK19;YES1;NEK4;PLK1;EIF2AK3;EIF2AK2;KLHL…
positive regulation of cell cycle process (GO:0090068)	25/101	2.72742e-05	0.00235295	2.86721	30.1331	GPSM2;FEN1;AURKC;CDC14A;RACGAP1;RAD21;TPR;NUSAP1;MAP3K20;E2F7;E2F8;GEN1;PLK4;DYNC1H1;PRKCE;CEP295;ATRX;CDC7;KIF23;NDC80;CIT;PKP4;PHIP;PKN2;KIF20B
negative regulation of mitotic metaphase/anaphase transition (GO:0045841)	10/22	2.79897e-05	0.00235295	7.23663	75.8665	CDC20;CENPF;APC;PLK1;TPR;ZNF207;KLHL22;TTK;ATM;FBXO5
mitotic spindle elongation (GO:0000022)	6/8	2.86564e-05	0.00235295	26.016	272.131	RACGAP1;KIF4B;PRC1;KIF4A;KIF23;AURKC
mitotic spindle midzone assembly (GO:0051256)	6/8	2.86564e-05	0.00235295	26.016	272.131	RACGAP1;KIF4B;PRC1;KIF4A;KIF23;AURKC
histone modification (GO:0016570)	27/114	3.10355e-05	0.00250279	2.70604	28.0897	HDAC5;MIDEAS;BAZ2A;AURKC;HDAC9;HDAC6;NSD3;RPS6KA5;MIER3;MIER2;MIER1;EP300;SUDS3;BRD8;CREBBP;UBE2B;PARP2;USP3;SIRT1;CCNA2;PHF20L1;MORF4L1;INCENP;KAT6A;BRMS1L;RCOR3;EZH2
DNA repair (GO:0006281)	54/298	3.20801e-05	0.00254165	1.93831	20.0562	H2AW;DCLRE1A;BTG2;FEN1;SETD2;WDR48;MRE11;DCLRE1C;BRCA2;TENT4A;ALKBH1;NBN;POLK;PIAS4;USP47;DTX3L;PARP2;NSMCE3;USP3;H4-16;WRNIP1;CSNK1E;PARP9;SIRT1;INIP;EID3;UBE2V1;ASF1A;ZBTB1;BRCC3;PDS5B;RAD51AP1;VCPIP1;BRIP1;WRN;MAPK8;SLX4;RAD21;NSD2;BARD1;CDKN2D;MGME1;POLQ;UBE2B;FANCM;ERCC6L2;SETX;FAM111A;SPRTN;CDK1;RAD17;ATM;ERCC6;RAD9A
regulation of androgen receptor signaling pathway (GO:0060765)	13/36	3.57232e-05	0.00278148	4.91245	50.3021	NCOA2;KDM4C;RNF14;H4-16;RNF6;SIRT1;HDAC6;PIAS2;FOXP1;NCOR2;NCOR1;EP300;H3-3A
mRNA processing (GO:0006397)	54/300	3.8767e-05	0.00292716	1.92234	19.527	CCAR1;SART1;SNRPD2;RBMX2;PAPOLA;SNIP1;CTNNBL1;BCAS2;AQR;RBM15;THOC1;PRPF40A;PRPF4B;PLRG1;WBP11;CRNKL1;CDC40;SRRM1;KIN;SYF2;PRPF3;SRSF4;SLU7;RBM22;ZCCHC8;DHX9;YTHDC1;WBP4;DDX23;SUPT4H1;POLR2A;FIP1L1;RPRD1A;SMNDC1;SRSF11;SF3A3;SPEN;ZRSR2;CHTOP;PRPF38A;RNGTT;GPKOW;CDC5L;RPRD2;U2SURP;HNRNPL;SMU1;NUDT21;SNW1;SON;HNRNPF;RNPS1;SNRNP48;SUGP1
positive regulation of gene silencing by miRNA (GO:2000637)	11/27	3.88905e-05	0.00292716	5.97178	60.642	FXR1;DDX6;MAP2K1;DHX9;FMR1;AGO2;RIPK1;WTIP;EIF4E2;PUM2;TNRC6B
positive regulation of proteasomal protein catabolic process (GO:1901800)	22/86	4.73633e-05	0.00346559	2.99386	29.8118	PSMD10;USP13;DET1;GSK3B;ANKIB1;RNF14;FBXW7;FMR1;PLK1;TMTC3;CSNK1E;RCHY1;RBX1;PIAS1;NUB1;HECTD1;PSMC3;RNF19A;PSMC2;BBS7;ARIH1;TAF1
regulation of centriole replication (GO:0046599)	9/19	4.75789e-05	0.00346559	7.81265	77.7602	PLK4;KAT2B;STIL;CEP295;CENPJ;ALMS1;TRIM37;CDK5RAP2;MDM1
negative regulation of cell cycle process (GO:0010948)	18/64	5.95302e-05	0.00426728	3.40482	33.1256	SUZ12;RRM2;APAF1;EED;MGA;CCP110;CDC7;FOXO4;PHC3;RNF2;WAPL;ESPL1;NEK2;FBXO5;YAF2;E2F7;E2F8;EZH2
double-strand break repair (GO:0006302)	34/164	6.16319e-05	0.0043489	2.28279	22.1301	DCLRE1A;FEN1;MRE11;DCLRE1C;RIF1;HMGB2;SMC5;SMC6;BRCC3;BRCA2;TENT4A;RAD51AP1;ZFYVE26;BRIP1;WRN;MAPK8;SLX4;RNF138;RAD21;NSD2;NBN;GEN1;PIAS4;BARD1;POLQ;DTX3L;PARP2;NSMCE2;H4-16;PARP9;SETX;MORF4L1;MMS22L;ATM
cellular response to starvation (GO:0009267)	33/158	6.73925e-05	0.00462744	2.30379	22.1278	CDKN1A;BMPR2;USP33;PRKAG2;FLCN;WRN;MAPK8;PMAIP1;MAPK1;SLC38A9;FNIP1;FADS1;MAP3K5;MAPK3;SH3GLB1;KLF10;SREBF1;GABARAPL1;XBP1;EIF2AK3;EIF2AK2;ATG14;EIF2S1;SIRT1;SREBF2;RRAGC;RRAGB;RHEB;STK26;RRAGD;SIK2;LAMTOR4;LAMTOR3
regulation of gene expression, epigenetic (GO:0040029)	21/82	6.86057e-05	0.00462744	2.99736	28.7361	CREBZF;SUZ12;HDAC5;TBP;EED;PHF1;GLMN;H4-16;DEK;PPM1D;HDAC6;KAT2B;AEBP2;MTF2;EP300;POLR1F;ERCC6;POLR1H;H3-3A;PHF19;EZH2
sterol biosynthetic process (GO:0016126)	13/38	6.86533e-05	0.00462744	4.51895	43.3207	IDI1;MVK;HMGCS1;INSIG2;INSIG1;PRKAG2;MSMO1;HMGCR;LSS;ACAT2;SQLE;DHCR7;FDFT1
RNA splicing, via transesterification reactions with bulged adenosine as nucleophile (GO:0000377)	46/251	9.03352e-05	0.00599932	1.96184	18.2686	ZCCHC8;DHX9;YTHDC1;WBP4;DDX23;CCAR1;SART1;SNRPD2;POLR2A;FIP1L1;RBMX2;PAPOLA;SNIP1;SMNDC1;SRSF11;CTNNBL1;BCAS2;SF3A3;SPEN;ZRSR2;AQR;PRPF38A;RBM15;GPKOW;CDC5L;PRPF40A;PRPF4B;PLRG1;WBP11;CRNKL1;CDC40;U2SURP;SRRM1;HNRNPL;SMU1;NUDT21;SNW1;SYF2;HNRNPF;PRPF3;RNPS1;SRSF4;SNRNP48;SLU7;SUGP1;RBM22
secondary alcohol biosynthetic process (GO:1902653)	12/34	9.21629e-05	0.006032	4.73865	44.0313	IDI1;SQLE;MVK;HMGCS1;INSIG2;INSIG1;MSMO1;HMGCR;DHCR7;LSS;ACAT2;FDFT1
mRNA splicing, via spliceosome (GO:0000398)	49/274	0.000102099	0.00658682	1.90469	17.5033	CCAR1;SART1;SNRPD2;RBMX2;PAPOLA;SNIP1;CTNNBL1;BCAS2;AQR;RBM15;PRPF40A;PRPF4B;PLRG1;WBP11;CRNKL1;CDC40;SRRM1;SYF2;PRPF3;SRSF4;SLU7;RBM22;ZCCHC8;DHX9;YTHDC1;WBP4;DDX23;DDX20;POLR2A;FIP1L1;SMNDC1;SRSF11;SF3A3;SPEN;SRPK3;ZRSR2;PRPF38A;GPKOW;CDC5L;U2SURP;SRPK1;HNRNPL;SMU1;NUDT21;SNW1;HNRNPF;RNPS1;SNRNP48;SUGP1
chromatin organization (GO:0006325)	30/142	0.000113781	0.00723712	2.33572	21.2112	L3MBTL1;KDM5A;SETD5;HDAC5;SETD2;SMARCD2;PHF1;ZBTB1;SUPT4H1;HMGB2;BAZ2A;RSF1;MYSM1;CHD1;CHRAC1;HIRIP3;GATAD1;HMGN3;KDM6A;KDM4C;ATRX;BAZ1A;HCFC2;SIRT1;KAT2B;MTF2;BRWD1;EZH2;PHF19;FAM50A
negative regulation of gene expression, epigenetic (GO:0045814)	11/30	0.000121454	0.0075175	5.02803	45.3326	CREBZF;SUZ12;AEBP2;EED;PHF1;MTF2;H4-16;PPM1D;H3-3A;PHF19;EZH2
mitotic spindle assembly checkpoint signaling (GO:0007094)	9/21	0.000124848	0.0075175	6.50981	58.5129	CDC20;CENPF;APC;PLK1;TPR;ZNF207;KLHL22;TTK;ATM
mitotic spindle checkpoint signaling (GO:0071174)	9/21	0.000124848	0.0075175	6.50981	58.5129	CDC20;CENPF;APC;PLK1;TPR;ZNF207;KLHL22;TTK;ATM
spindle assembly checkpoint signaling (GO:0071173)	9/21	0.000124848	0.0075175	6.50981	58.5129	CDC20;CENPF;APC;PLK1;TPR;ZNF207;KLHL22;TTK;ATM
cholesterol biosynthetic process (GO:0006695)	12/35	0.000127098	0.00755228	4.53237	40.6579	IDI1;SQLE;MVK;HMGCS1;INSIG2;INSIG1;MSMO1;HMGCR;DHCR7;LSS;ACAT2;FDFT1
stress-activated MAPK cascade (GO:0051403)	17/62	0.000133714	0.00772249	3.28571	29.3079	MAP2K4;MAP4K2;SH2D3C;MAPK14;ZFP36L1;MAPK13;IKBKB;MAPK8;TRAF6;MAP3K20;MAPK1;UBE2V1;BTRC;MAP3K13;MAP4K3;MAP3K5;MAPK3
regulation of establishment of endothelial barrier (GO:1903140)	8/17	0.000135092	0.00772249	7.71289	68.7184	IKBKB;PPP1R12A;ZDHHC21;F11R;TNF;ADD1;VCL;VEGFA
regulation of Golgi organization (GO:1903358)	8/17	0.000135092	0.00772249	7.71289	68.7184	MAP2K1;PDCD10;AKAP9;MYO5A;MAPK1;STX5;RAB33B;MAPK3
RNA processing (GO:0006396)	35/179	0.000165715	0.00935462	2.12083	18.4624	ZCCHC8;TSEN34;TUT4;WBP4;DDX23;SUPT4H1;DDX20;TENT4A;SNRPD2;TENT2;BCAS2;SRSF11;SF3A3;ZRSR2;RNGTT;THOC1;PRPF4B;DICER1;SRRM1;SRPK1;HNRNPL;SETX;SMU1;KIN;NUDT21;SON;RRAGC;PRPF3;HNRNPF;RBMS1;SRSF4;RNPS1;SNRNP48;PPIG;SLU7
protein K11-linked deubiquitination (GO:0035871)	6/10	0.000178698	0.00996297	13.0065	112.244	VCPIP1;USP37;TNFAIP3;YOD1;USP30;OTUD3
histone deacetylation (GO:0016575)	14/47	0.0001984	0.0109265	3.68693	31.4319	HDAC5;MIDEAS;BAZ2A;HDAC9;SIRT1;HDAC6;ELK4;MORF4L1;MIER3;MIER2;BRMS1L;MIER1;SUDS3;RCOR3
negative regulation of neurotransmitter secretion (GO:0046929)	5/7	0.000208926	0.0113202	21.6695	183.617	RAP1B;PNKD;RAP1A;FMR1;SLC30A1
regulation of RNA splicing (GO:0043484)	19/76	0.000210561	0.0113202	2.90003	24.5509	TIA1;YTHDC1;DYRK1A;HNRNPLL;PTBP3;SRPK1;CLK1;HNRNPL;SETX;SON;POLR2A;ESRP2;HNRNPF;HABP4;METTL4;ZNF326;TMBIM6;RBM22;FAM50A
cellular senescence (GO:0090398)	10/27	0.000224601	0.0117253	5.10678	42.903	CDKN1A;MAP2K1;ID2;KAT6A;NSMCE2;SMC5;MAPKAPK5;SMC6;MAPK14;SIRT1
mitotic chromosome condensation (GO:0007076)	10/27	0.000224601	0.0117253	5.10678	42.903	PLK1;NUSAP1;H4-16;CDK1;NCAPG;NCAPD3;TENT4A;SMC4;PHF8;SMC2
covalent chromatin modification (GO:0016569)	7/14	0.000225886	0.0117253	8.67377	72.8204	SETD5;HELLS;PARP2;MBD2;SIRT1;AURKC;CHD1
gene silencing by miRNA (GO:0035195)	11/32	0.000235932	0.0119715	4.54866	37.9903	ZC3H7A;AGO3;PRKRA;AGO1;AGO2;SNIP1;DICER1;WTIP;CNOT8;PUM2;TNRC6B
positive regulation of telomere maintenance (GO:0032206)	11/32	0.000235932	0.0119715	4.54866	37.9903	MRE11;SLX4;TNKS2;ATRX;MAPK1;NEK2;MAPKAPK5;ATM;PRKCQ;NBN;MAPK3
negative regulation of centrosome duplication (GO:0010826)	6/11	0.000358585	0.0177953	10.4046	82.5436	KAT2B;CCNF;CENATAC;TRIM37;CDK5RAP2;MDM1
positive regulation of actin nucleation (GO:0051127)	6/11	0.000358585	0.0177953	10.4046	82.5436	NCKAP1;FCHSD2;WHAMM;WASF1;WASF2;WASF3
histone mRNA catabolic process (GO:0071044)	7/15	0.000385675	0.0189316	7.58912	59.6544	EXOSC10;XRN1;ERI1;TUT4;ATM;TENT2;DCP2
DNA damage response, signal transduction by p53 class mediator resulting in cell cycle arrest (GO:0006977)	15/56	0.000430318	0.0206319	3.17962	24.6452	BTG2;CDKN1A;CDKN1B;CNOT6L;CRADD;CDC25C;CNOT4;MUC1;CNOT2;CDK1;EP300;ATM;CNOT8;E2F7;E2F8
DNA damage response, signal transduction by p53 class mediator (GO:0030330)	18/74	0.000439092	0.0206319	2.79526	21.6096	BTG2;CDKN1A;SP100;CDKN1B;CNOT6L;CRADD;ATRX;CDC25C;CNOT4;MUC1;CNOT2;CDK1;EP300;ATM;NBN;CNOT8;E2F7;E2F8
establishment of mitotic spindle localization (GO:0040001)	10/29	0.000439374	0.0206319	4.56872	35.3169	GPSM2;ESPL1;NDE1;PLK1;NUSAP1;CLASP1;NDC80;CDK5RAP2;CLASP2;PAFAH1B1
production of miRNAs involved in gene silencing by miRNA (GO:0035196)	10/29	0.000439374	0.0206319	4.56872	35.3169	SMAD2;ZC3H7A;AGO3;PRKRA;TUT4;AGO1;AGO2;SNIP1;DICER1;PUM2
double-strand break repair via nonhomologous end joining (GO:0006303)	16/62	0.000443157	0.0206319	3.02357	23.3467	PIAS4;BARD1;DCLRE1A;POLQ;MRE11;DCLRE1C;RIF1;NSMCE2;HMGB2;H4-16;SMC5;BRCC3;NSD2;ATM;NBN;ERCC6
protein deacetylation (GO:0006476)	13/45	0.000463463	0.0213571	3.52905	27.0918	HDAC5;MIDEAS;BAZ2A;HDAC9;SIRT1;HDAC6;MORF4L1;MIER3;MIER2;BRMS1L;MIER1;SUDS3;RCOR3
positive regulation of Arp2/3 complex-mediated actin nucleation (GO:2000601)	5/8	0.000509379	0.0230035	14.4455	109.531	NCKAP1;FCHSD2;WASF1;WASF2;WASF3
SREBP signaling pathway (GO:0032933)	5/8	0.000509379	0.0230035	14.4455	109.531	SREBF1;INSIG2;INSIG1;ERLIN1;SREBF2
microtubule nucleation (GO:0007020)	8/20	0.00052647	0.0231473	5.7837	43.663	NDE1;CENPJ;AKAP9;TUBGCP3;TUBGCP4;TPPP;CLASP1;CLASP2
production of small RNA involved in gene silencing by RNA (GO:0070918)	8/20	0.00052647	0.0231473	5.7837	43.663	AGO3;ZC3H7A;PRKRA;AGO1;AGO2;SNIP1;DICER1;PUM2
microtubule nucleation by microtubule organizing center (GO:0051418)	4/5	0.000527938	0.0231473	34.6564	261.535	NIN;CENPJ;CEP192;TPPP
negative regulation of organelle assembly (GO:1902116)	11/35	0.000569463	0.0247278	3.97941	29.7294	KAT2B;SCFD1;FEZ2;CCP110;TRIM37;TMEM39A;SMCR8;CEP97;MTM1;CDK5RAP2;MDM1
membrane organization (GO:0061024)	42/242	0.00058538	0.0251769	1.83292	13.6429	SAR1B;UBXN2A;ARPC1A;CLTB;WASL;CBL;NAPG;TGOLN2;SLC9A3R1;DVL2;PIP5K1C;DNM1L;LDLR;AGFG1;REPS1;SH3GLB1;ACTR3;HACE1;OSBPL2;AP3D1;PLEKHA3;OCRL;SYP;EPN1;PLEKHA8;DNM3;CCDC88A;RABIF;NECAP1;SYNJ1;NPC1;TMEM33;DNAJC6;VAPB;REEP3;CHMP3;GRB2;MITD1;KIF20A;STAM2;VAMP2;VAMP3
microtubule polymerization (GO:0046785)	10/30	0.000598335	0.0254913	4.34004	32.209	NDE1;CENPJ;AKAP9;ZNF207;TUBGCP3;TPPP;TUBGCP4;CKAP5;CLASP1;CLASP2
signal transduction in response to DNA damage (GO:0042770)	14/52	0.000625947	0.0264185	3.20092	23.6107	ATRX;CDC5L;USP28;MAPK14;BRIP1;TIPRL;MAP3K20;RAD17;ATM;GRB2;NBN;ERCC6;E2F7;RAD9A
protein auto-ADP-ribosylation (GO:0070213)	6/12	0.000654276	0.0269947	8.67005	63.5687	PARP11;PARP6;TNKS2;PARP2;PARP12;PARP8
protein mono-ADP-ribosylation (GO:0140289)	6/12	0.000654276	0.0269947	8.67005	63.5687	PARP11;PARP6;PARP14;PARP9;PARP12;PARP8
regulation of cell cycle (GO:0051726)	49/296	0.000657532	0.0269947	1.73289	12.6969	CDKN1A;CDKN1B;SRA1;NUDT6;CDC14A;EP300;FBXO5;NBN;DLGAP5;LIN52;PHACTR4;MAP2K1;SIRT1;CDC25A;RNF40;UHMK1;KAT2B;IRF1;MADD;KIF20B;BIRC3;L3MBTL1;NOTCH2;TP53I13;UHRF2;IQGAP1;FOXO4;CCNB2;FIGNL1;ZNF703;TP53INP1;TP53BP2;MAP3K20;WHAMM;BARD1;CDKN2D;TCF7L2;PLK1;GBF1;CENPF;SON;CDK6;APC;ID2;FBXL3;HBP1;ATM;NF2;CDKN3
positive regulation of TOR signaling (GO:0032008)	12/41	0.000667597	0.027161	3.59343	26.2746	FLCN;RRAGC;RRAGB;RHEB;RRAGD;KLHL22;SLC38A9;RICTOR;SMCR8;FNIP1;LAMTOR4;LAMTOR3
regulation of mitotic cell cycle (GO:0007346)	33/178	0.000678374	0.027353	1.98379	14.4734	PSMD10;L3MBTL1;BTG3;PSMD12;BTG2;CDKN1B;SRA1;IQGAP1;MKI67;CDC20;SLC9A3R1;CDC23;PSMD2;NEK2;FBXO5;BTRC;EIF4E;DLGAP5;BORA;ANGEL2;PLK1;GBF1;CDC25C;SIRT1;RNF40;PSMB9;PSMA3;PSMC3;TAL1;PSMC2;CDK1;PKN2;KIF20B
Wnt signaling pathway, calcium modulating pathway (GO:0007223)	11/36	0.000744001	0.0297337	3.82002	27.5174	GNAO1;PPP3CA;TCF7L2;PPP3R1;FZD3;FZD5;AGO3;AGO1;FZD6;AGO2;TNRC6B
spindle assembly (GO:0051225)	19/84	0.00081302	0.032207	2.54197	18.0855	STARD9;ABRAXAS2;KIF11;RAB11A;STAG1;NCOR1;HAUS8;KIFC1;ZNF207;NEK2;CEP192;TUBGCP3;TUBGCP4;MAPRE1;PIBF1;CLASP1;MAP9;SAC3D1;CLASP2
positive regulation of histone methylation (GO:0031062)	9/26	0.000821448	0.0322579	4.59388	32.6369	CHTOP;SNW1;KMT2A;RIF1;PHF1;MTF2;PAF1;SIRT1;PHF19
Golgi to plasma membrane transport (GO:0006893)	13/48	0.000911625	0.0354905	3.22602	22.583	MACF1;EXOC8;GOLPH3L;GCC2;GGA2;GOLGA4;EXOC6;EXOC5;GOLGA7;LLGL1;VAMP2;EXOC2;OPTN
cellular response to nutrient levels (GO:0031669)	16/66	0.000930961	0.0358559	2.78106	19.4098	KLF10;SREBF1;XBP1;BMPR2;USP33;ATG14;SIRT1;SREBF2;FLCN;WRN;RRAGC;RRAGB;STK26;RRAGD;FNIP1;FADS1
cytoplasmic microtubule organization (GO:0031122)	14/54	0.000942424	0.0358559	3.04053	21.1835	DYNC1H1;CCDC13;RAB11A;CCDC88A;PCM1;CLIP1;DLG1;SLK;KATNAL1;FIGNL1;TUBGCP3;TPPP;TUBGCP4;CLASP1
G1/S transition of mitotic cell cycle (GO:0000082)	19/85	0.00094704	0.0358559	2.50331	17.4285	CDK17;CDKN2D;KLF11;USP37;CDKN1A;CDKN1B;RRM2;GFI1;CDC7;CDC25A;PHF8;NPAT;CDK6;CCNE2;FBXO5;CACUL1;EIF4E;CDK16;CDKN3
plasma membrane bounded cell projection assembly (GO:0120031)	46/278	0.00095314	0.0358559	1.73088	12.0396	GALNT11;IFT172;SNX10;PTPDC1;CDC14A;HDAC6;TTBK2;RAP1B;SLC9A3R1;PCM1;FGD6;RAP1A;ARL13B;KIF3A;PIP5K1A;BBS9;POC1B;BBS7;WHAMM;SRGAP2;VSTM5;PIBF1;RAB8B;PLK4;ACTR3;EXOC8;GBF1;SCLT1;RFX3;ANO6;OCRL;RAB11A;DNM3;CCDC88A;AHI1;TMEM237;CENPJ;STK26;EXOC6;EXOC5;IFT46;SSX2IP;EXOC2;VCL;CILK1;ARF6
centromere complex assembly (GO:0034508)	11/37	0.00096071	0.0358559	3.67289	25.5186	HELLS;CENPF;POGZ;HJURP;H4-16;RSF1;KNL1;CENPQ;DLGAP5;ITGB3BP;CENPC
regulation of macroautophagy (GO:0016241)	23/112	0.00102717	0.0375662	2.24869	15.4731	SH3GLB1;PRKAB2;SMG1;EXOC8;PRKAG2;VPS26A;SIRT1;HDAC6;MAPK8;TBK1;RRAGC;RRAGB;ATG101;RHEB;CASP3;RRAGD;SLC38A9;SMCR8;LAMTOR4;LAMTOR3;PAFAH1B2;ATP6V0A1;SNX6
astral microtubule organization (GO:0030953)	5/9	0.00104813	0.0375662	10.8335	74.3262	DLG1;CENPJ;TPPP;CLASP1;RAB11A
cellular response to sterol depletion (GO:0071501)	5/9	0.00104813	0.0375662	10.8335	74.3262	SREBF1;INSIG2;INSIG1;ERLIN1;SREBF2
regulation of endothelial cell development (GO:1901550)	5/9	0.00104813	0.0375662	10.8335	74.3262	IKBKB;PPP1R12A;ZDHHC21;TNF;VCL
small RNA loading onto RISC (GO:0070922)	5/9	0.00104813	0.0375662	10.8335	74.3262	AGO3;DHX9;AGO1;AGO2;DICER1
DNA damage checkpoint signaling (GO:0000077)	10/32	0.00105925	0.037666	3.94505	27.0243	BRIP1;TIPRL;MAP3K20;CDC5L;RAD17;ATM;NBN;ERCC6;USP28;RAD9A
phosphatidylinositol biosynthetic process (GO:0006661)	25/126	0.00107351	0.0378496	2.15448	14.7298	PI4K2B;SMG1;MTMR9;MTMR6;PIK3CG;MTMR7;MTM1;EFR3A;PIP5K1A;PIP4K2C;PIP5K1C;SOCS4;PLEKHA1;SACM1L;TTC7B;OCRL;PLEKHA3;FAM126B;PLEKHA8;PIGC;PIGB;DPM3;SYNJ1;RAB14;PIGA
response to UV (GO:0009411)	21/99	0.00108118	0.0378496	2.34186	15.9942	CDKN2D;USP47;CREBBP;FEN1;TP53I13;UBE2B;FMR1;NSMCE3;ZBTB1;USP28;EIF2S1;CDC25A;MAPK13;WRN;MAPK8;SPRTN;EP300;POLK;ERCC6;MAP4K3;TAF1
protein import into peroxisome membrane (GO:0045046)	8/22	0.00110603	0.0379329	4.9569	33.7415	ATAD1;ALDH3A2;ACBD5;ABCD2;ABCD3;PEX11B;PEX13;RAB8B
kinetochore organization (GO:0051383)	6/13	0.00110876	0.0379329	7.43106	50.5648	CENPF;POGZ;NUF2;NDC80;DLGAP5;CENPC
protein neddylation (GO:0045116)	6/13	0.00110876	0.0379329	7.43106	50.5648	DCUN1D1;UBA3;DCUN1D2;RNF7;NAE1;RBX1
chromosome organization (GO:0051276)	22/106	0.00112918	0.0381673	2.27848	15.4624	L3MBTL1;TOP2A;HDAC5;TCF7L2;PHF1;SUPT4H1;HMGB2;H4-16;CDCA8;COPS7A;SIRT1;NDC80;RBX1;GATAD1;NUF2;MTF2;BRWD1;HMGN3;H3-3A;EZH2;PHF19;FAM50A
regulation of DNA-templated transcription, initiation (GO:2000142)	15/61	0.00113699	0.0381673	2.83322	19.2074	TCF7L2;CDKN1A;MED8;MED27;PPM1D;MED15;MED6;MED23;SETX;CDK8;BCLAF1;AGO3;AGO1;CDK1;TNRC6B
regulation of intracellular signal transduction (GO:1902531)	66/437	0.00114096	0.0381673	1.55614	10.5442	MRE11;DYRK2;FAM13B;FAM13A;PRKAG2;TNF;FLCN;SPRED1;EP300;ITGAV;PIP4K2C;NBN;FBXO9;VAV3;PRKAB2;RALBP1;TBP;ARAP2;OCRL;PPP2R5C;DEPDC1B;RRAGC;RRAGB;KAT6A;TRAF6;MAPKAPK5;SOS1;OPTN;BIRC3;L3MBTL1;PHLPP1;RNF34;ARHGAP19;TAF1L;ARHGAP12;GNA13;WRN;BRIP1;RACGAP1;TP53INP1;TP53BP2;PIP5K1A;MAPK1;RICTOR;PIP5K1C;SRGAP2;FAM83D;PAK4;MAPK3;BARD1;CARD8;MAPK14;MYO9A;VEGFA;ARHGAP33;PEX5L;ARHGAP31;DLG1;TAOK1;CDK1;RAD17;ATM;…
negative regulation of intracellular signal transduction (GO:1902532)	35/198	0.00115429	0.0383292	1.87162	12.6601	PHLPP2;PSMD10;PHLPP1;RNF34;RTKN2;ITPR1;TNFAIP3;ADIPOR1;TANK;ARHGAP12;SLC9A3R1;FLCN;SPRED1;CASP8;RIPK1;FNIP1;MCL1;PLEKHA1;UBE2B;STAT1;CARD8;ATP2B4;NR1D1;NMI;PPP2R5C;WTIP;MAPK14;SIRT1;CIT;PPM1B;DDIT3;SPRY3;MAPKAPK5;ZMYND11;OTUD3
regulation of organelle organization (GO:0033043)	18/80	0.00117647	0.0387806	2.5239	17.0243	CLIC4;SAR1B;NEXN;MSN;MYO5A;F11R;RAB33B;MTM1;TMEM33;PDCD10;TAOK1;AKAP9;EP300;STX5;MAPK1;DNM1L;STOX1;MAPK3
negative regulation of G0 to G1 transition (GO:0070317)	11/38	0.00122701	0.0401533	3.53666	23.7069	SUZ12;RRM2;APAF1;EED;MGA;CDC7;FOXO4;YAF2;PHC3;RNF2;EZH2
cellular response to amino acid starvation (GO:0034198)	17/74	0.00124834	0.0405576	2.59224	17.3316	SH3GLB1;CDKN1A;EIF2AK3;EIF2AK2;EIF2S1;FLCN;MAPK8;RRAGC;RRAGB;RHEB;RRAGD;MAPK1;SLC38A9;LAMTOR4;LAMTOR3;MAP3K5;MAPK3
nucleosome organization (GO:0034728)	20/94	0.00135085	0.0435747	2.35029	15.5284	H2BC9;H2AW;NFE2;SETD2;SMARCD2;H2BC5;ATRX;HMGB2;H4-16;RSF1;SPTY2D1;NAP1L4;H2BC15;VPS72;H2BC21;H2BC11;PAF1;ANP32B;H3-3A;ASF1A
protein transport (GO:0015031)	57/369	0.00141582	0.0453465	1.59629	10.4717	RAB3C;GCC2;RAB22A;GOLGA4;ARL5B;TOM1;TLK1;TMED7;GOLGA7;TBC1D22B;TMED5;TRIM23;RAB8B;ARRDC3;GOLPH3L;LMTK2;AP3B1;ARL4A;RABL3;CHMP3;SLU7;OPTN;VAMP2;ARF6;MACF1;STX12;COPB2;RAB5B;COPA;RABGAP1;STXBP3;STX17;SAR1B;STXBP1;VPS26A;NAPG;HDAC6;GGA2;RAB21;NEURL1B;SCFD1;SNX27;KIF3A;STX5;STX4;SNX8;TBC1D15;ATP6V0A1;SNX6;TBC1D8B;SLC10A7;RIC1;CMTM6;AP3D1;CENPF;RAB14;RAB12
protein localization to centrosome (GO:0071539)	7/18	0.0014417	0.0455044	5.51844	36.1013	STIL;PCM1;C2CD3;GOLGB1;SNX10;CEP192;PIBF1
histone H3-K36 methylation (GO:0010452)	4/6	0.00145321	0.0455044	17.3272	113.216	SETD5;SETD2;SETD3;ASH1L
fibroblast growth factor receptor signaling pathway (GO:0008543)	17/75	0.00146106	0.0455044	2.54741	16.631	CEP57;TIA1;RBFOX2;FRS2;CBL;SHCBP1;TIAL1;SETX;SPRED1;POLR2A;RAB14;KIF16B;ESRP2;HNRNPF;MAPK1;GRB2;MAPK3
response to amino acid starvation (GO:1990928)	17/75	0.00146106	0.0455044	2.54741	16.631	SH3GLB1;CDKN1A;EIF2AK3;EIF2AK2;EIF2S1;FLCN;MAPK8;RRAGC;RRAGB;RHEB;RRAGD;MAPK1;SLC38A9;LAMTOR4;LAMTOR3;MAP3K5;MAPK3
protein localization to Golgi apparatus (GO:0034067)	9/28	0.00150013	0.0462128	4.10985	26.7231	GBP5;ARL5B;VPS13C;GBF1;VPS13A;GCC2;SORL1;OPTN;RAB33B
positive regulation of cell cycle G2/M phase transition (GO:1902751)	8/23	0.00154318	0.0462128	4.62618	29.9495	ATAD5;CDK1;CDC7;FBXO5;CDC25C;CDC25A;RAB11A;STOX1
regulation of protein export from nucleus (GO:0046825)	8/23	0.00154318	0.0462128	4.62618	29.9495	BARD1;GSK3B;TCF7L2;SP100;TPR;ANP32B;UHMK1;RBM22
regulation of telomere capping (GO:1904353)	8/23	0.00154318	0.0462128	4.62618	29.9495	TNKS2;MAPK1;MAPKAPK5;NEK2;ATM;PRKCQ;NBN;MAPK3
vesicle transport along microtubule (GO:0047496)	8/23	0.00154318	0.0462128	4.62618	29.9495	DYNC1H1;FYCO1;KIF3A;NDE1;BICDL1;KIF1C;TRAK2;PAFAH1B1
RNA 3'-end processing (GO:0031123)	16/69	0.0015452	0.0462128	2.6232	16.9789	CHTOP;TUT4;THOC1;RPRD2;TENT4A;CDC40;SRRM1;NUDT21;FIP1L1;PAPOLA;SRSF4;RNPS1;RPRD1A;TENT2;SLU7;SRSF11
chromosome condensation (GO:0030261)	12/45	0.00164442	0.0488567	3.15716	20.2386	TOP2A;INCENP;PLK1;NUSAP1;H4-16;CDK1;NCAPG;NCAPD3;TENT4A;SMC4;PHF8;SMC2

## Sheet: bCat signature DOWN
Term	Overlap	P.value	Adjusted.P.value	Odds.Ratio	Combined.Score	Genes
rRNA processing (GO:0006364)	13/173	1.54734e-13	9.9649e-11	24.327	717.575	HELQ;IMP3;PIH1D1;RPL12;RPS6;MAK16;RPL10A;RPS28;RPS19;RPL27A;DHX37;RPL37;RPL17
ncRNA processing (GO:0034470)	13/201	1.06557e-12	3.43114e-10	20.6745	569.944	HELQ;IMP3;PIH1D1;RPL12;RPS6;RPL10A;RPS28;RPS19;RPL27A;DHX37;RPL37;INTS9;RPL17
rRNA metabolic process (GO:0016072)	12/162	1.69387e-12	3.63617e-10	23.6072	639.849	RPS28;HELQ;RPS19;IMP3;PIH1D1;RPL12;RPL27A;RPS6;DHX37;RPL37;RPL10A;RPL17
ribosome biogenesis (GO:0042254)	12/192	1.26676e-11	2.03948e-09	19.6428	492.876	RPS28;HELQ;RPS19;IMP3;PIH1D1;RPL12;RPL27A;RPS6;DHX37;RPL37;RPL10A;RPL17
cellular macromolecule biosynthetic process (GO:0034645)	13/314	2.86517e-10	3.69034e-08	12.839	282.115	RFC5;RFC3;MRPS14;RPL12;RPS6;RPL10A;MRPS7;RPS28;RPS19;GRWD1;RPL27A;RPL37;RPL17
peptide biosynthetic process (GO:0043043)	10/162	8.19351e-10	8.79437e-08	18.8492	394.372	RPS28;RPS19;MRPS14;RPL12;RPL27A;RPS6;RPL37;RPL10A;MRPS7;RPL17
SRP-dependent cotranslational protein targeting to membrane (GO:0006614)	8/90	2.46053e-09	2.26368e-07	27.2607	540.387	RPS28;RPS19;RPL12;RPL27A;RPS6;RPL37;RPL10A;RPL17
cytoplasmic translation (GO:0002181)	8/93	3.20217e-09	2.49658e-07	26.2946	514.308	RPS28;RPS19;RPL12;RPL27A;RPS6;RPL37;RPL10A;RPL17
cotranslational protein targeting to membrane (GO:0006613)	8/94	3.489e-09	2.49658e-07	25.9876	506.073	RPS28;RPS19;RPL12;RPL27A;RPS6;RPL37;RPL10A;RPL17
protein targeting to ER (GO:0045047)	8/103	7.24324e-09	4.66464e-07	23.5149	440.744	RPS28;RPS19;RPL12;RPL27A;RPS6;RPL37;RPL10A;RPL17
translation (GO:0006412)	10/214	1.20679e-08	7.06523e-07	14.0075	255.395	RPS28;RPS19;MRPS14;RPL12;RPL27A;RPS6;RPL37;RPL10A;MRPS7;RPL17
nuclear-transcribed mRNA catabolic process, nonsense-mediated decay (GO:0000184)	8/113	1.51039e-08	8.10578e-07	21.2647	382.941	RPS28;RPS19;RPL12;RPL27A;RPS6;RPL37;RPL10A;RPL17
gene expression (GO:0010467)	11/356	1.49349e-07	7.3985e-06	9.17886	144.264	RPS28;MCM3AP;RPS19;MRPS14;RPL12;RPL27A;RPS6;RPL37;RPL10A;MRPS7;RPL17
nuclear-transcribed mRNA catabolic process (GO:0000956)	8/171	3.77286e-07	1.73552e-05	13.658	202.005	RPS28;RPS19;RPL12;RPL27A;RPS6;RPL37;RPL10A;RPL17
cellular protein metabolic process (GO:0044267)	10/417	5.56977e-06	0.000239129	6.94869	84.0663	RPS28;RPS19;MRPS14;RPL12;RPL27A;RPS6;RPL37;RPL10A;MRPS7;RPL17
ribosomal small subunit biogenesis (GO:0042274)	4/40	1.84925e-05	0.000744324	29.4593	321.051	RPS28;RPS19;RPS6;MRPS7
ribosomal small subunit assembly (GO:0000028)	3/17	3.87558e-05	0.00146816	56.1288	570.169	RPS28;RPS19;MRPS7
ribosome assembly (GO:0042255)	4/50	4.52261e-05	0.00161809	23.0435	230.523	RPS28;RPS19;DHX37;MRPS7
ribonucleoprotein complex biogenesis (GO:0022613)	4/60	9.29393e-05	0.00315015	18.919	175.636	RPS28;RPS19;RPS6;DHX37
maturation of SSU-rRNA (GO:0030490)	3/35	0.000354411	0.011412	24.5341	194.925	RPS28;RPS19;DHX37
positive regulation of DNA-directed DNA polymerase activity (GO:1900264)	2/9	0.000544712	0.0158897	73.8924	555.32	RFC5;RFC3
regulation of DNA-directed DNA polymerase activity (GO:1900262)	2/9	0.000544712	0.0158897	73.8924	555.32	RFC5;RFC3
gluconeogenesis (GO:0006094)	3/41	0.000567489	0.0158897	20.6541	154.375	MDH2;SLC25A11;ATF4
hexose biosynthetic process (GO:0019319)	3/44	0.000699074	0.0187585	19.1399	139.066	MDH2;SLC25A11;ATF4
purine nucleoside bisphosphate biosynthetic process (GO:0034033)	2/11	0.000827944	0.019748	57.4661	407.812	PPCDC;COASY
ribonucleoside bisphosphate biosynthetic process (GO:0034030)	2/11	0.000827944	0.019748	57.4661	407.812	PPCDC;COASY
coenzyme A biosynthetic process (GO:0015937)	2/11	0.000827944	0.019748	57.4661	407.812	PPCDC;COASY
antiviral innate immune response (GO:0140374)	2/14	0.00135938	0.0301877	43.0931	284.446	ATAD3A;AKAP1
coenzyme A metabolic process (GO:0015936)	2/14	0.00135938	0.0301877	43.0931	284.446	PPCDC;COASY
mitochondrial transport (GO:0006839)	3/56	0.00141426	0.0303595	14.7974	97.088	COX18;TIMM22;SLC25A4
negative regulation of immune effector process (GO:0002698)	2/16	0.00178344	0.034804	36.9332	233.758	RPS19;CD55
positive regulation of TORC1 signaling (GO:1904263)	2/16	0.00178344	0.034804	36.9332	233.758	RRAGA;PIH1D1
mitotic sister chromatid cohesion (GO:0007064)	2/16	0.00178344	0.034804	36.9332	233.758	PDS5A;SMC1A
glucose metabolic process (GO:0006006)	3/62	0.00189708	0.0359328	13.2886	83.2854	MDH2;SLC25A11;ATF4
ribonucleoprotein complex assembly (GO:0022618)	4/136	0.00207191	0.0381231	7.99556	49.4068	RPS28;RPS19;DENR;MRPS7
regulation of histone H3-K4 methylation (GO:0051569)	2/19	0.00252197	0.0451152	30.411	181.94	PIH1D1;MYB

## Sheet: bCat signature UP
Term	Overlap	P.value	Adjusted.P.value	Odds.Ratio	Combined.Score	Genes
signal transduction in response to DNA damage (GO:0042770)	4/52	4.77816e-05	0.0198369	22.6884	225.724	CDC5L;ATM;GRB2;MAPK14
cellular response to DNA damage stimulus (GO:0006974)	8/350	5.97496e-05	0.0198369	6.63819	64.5587	KIN;PARP2;STXBP4;TAOK1;SPRTN;GRB2;ATM;MAPK14
aggresome assembly (GO:0070842)	2/5	0.000145207	0.0321393	177.067	1564.8	TRIM37;HDAC6
inclusion body assembly (GO:0070841)	2/6	0.000217268	0.0360665	132.793	1120.03	TRIM37;HDAC6

## Sheet: FigS3_ClusterGA
Term	Overlap	P.value	Adjusted.P.value	Odds.Ratio	Combined.Score	Genes
rRNA processing (GO:0006364)	9/173	1.03301e-07	7.89219e-05	13.0544	209.988	RPS28;HELQ;RPS19;IMP3;RPL12;RPS6;MAK16;RPL37;NOL11
cotranslational protein targeting to membrane (GO:0006613)	7/94	2.55601e-07	9.41575e-05	18.7623	284.805	RPS28;RPS19;RPL12;RPS6;SSR1;RPL37;SEC62
ncRNA processing (GO:0034470)	9/201	3.69729e-07	9.41575e-05	11.1348	164.912	RPS28;HELQ;RPS19;IMP3;RPL12;RPS6;RPL37;NOL11;INTS9
rRNA metabolic process (GO:0016072)	8/162	8.14462e-07	0.000155562	12.2165	171.284	RPS28;HELQ;RPS19;IMP3;RPL12;RPS6;RPL37;NOL11
ribosome biogenesis (GO:0042254)	8/192	2.91427e-06	0.000445301	10.2091	130.124	RPS28;HELQ;RPS19;IMP3;RPL12;RPS6;RPL37;NOL11
protein targeting to ER (GO:0045047)	6/103	8.02662e-06	0.00102206	14.2491	167.181	RPS28;RPS19;RPL12;RPS6;RPL37;SEC62
nuclear-transcribed mRNA catabolic process, nonsense-mediated decay (GO:0000184)	6/113	1.36709e-05	0.00149208	12.9109	144.605	RPS28;RPS19;RPL12;RPS6;UPF3A;RPL37
ribosomal small subunit biogenesis (GO:0042274)	4/40	3.37528e-05	0.00322339	25.0909	258.347	RPS28;RPS19;RPS6;NOL11
SRP-dependent cotranslational protein targeting to membrane (GO:0006614)	5/90	5.95949e-05	0.00505894	13.403	130.383	RPS28;RPS19;RPL12;RPS6;RPL37
cytoplasmic translation (GO:0002181)	5/93	6.97132e-05	0.00532609	12.9441	123.89	RPS28;RPS19;RPL12;RPS6;RPL37
nuclear-transcribed mRNA catabolic process (GO:0000956)	6/171	0.000138948	0.00965055	8.34799	74.142	RPS28;RPS19;RPL12;RPS6;UPF3A;RPL37
maturation of SSU-rRNA (GO:0030490)	3/35	0.000554129	0.0352795	20.9368	156.986	RPS28;RPS19;NOL11

## Sheet: FigS3_ClusterGC
Term	Overlap	P.value	Adjusted.P.value	Odds.Ratio	Combined.Score	Genes
mitotic sister chromatid segregation (GO:0000070)	5/102	1.37239e-06	0.000598363	31.0294	418.864	NUDC;NCAPG;PDS5A;SMC1A;SMC4
positive regulation of DNA-directed DNA polymerase activity (GO:1900264)	2/9	0.000125483	0.0148371	158.373	1422.72	RFC5;RFC3
regulation of DNA-directed DNA polymerase activity (GO:1900262)	2/9	0.000125483	0.0148371	158.373	1422.72	RFC5;RFC3
DNA metabolic process (GO:0006259)	5/277	0.000169713	0.0148371	10.9681	95.2188	RFC5;RFC3;ATM;PDS5A;SMC1A
regulation of microtubule-based movement (GO:0060632)	2/11	0.000191251	0.0148371	123.167	1054.54	LAMP1;HDAC6
positive regulation of DNA biosynthetic process (GO:2000573)	3/61	0.000211051	0.0148371	29.4148	248.949	RFC5;RFC3;ATM
DNA repair (GO:0006281)	5/298	0.00023821	0.0148371	10.1712	84.8515	RFC5;RFC3;ATM;PDS5A;SMC1A
cellular macromolecule biosynthetic process (GO:0034645)	5/314	0.000303187	0.0165237	9.63666	78.0681	RFC5;RFC3;MRPS14;ATM;MRPS7
mitotic sister chromatid cohesion (GO:0007064)	2/16	0.000414782	0.0200939	79.1587	616.469	PDS5A;SMC1A
cellular response to DNA damage stimulus (GO:0006974)	5/350	0.000498101	0.0203314	8.61528	65.5167	RFC5;RFC3;ATM;PDS5A;SMC1A
regulation of histone H3-K4 methylation (GO:0051569)	2/19	0.000588944	0.0203314	65.1797	484.753	PIH1D1;MYB
error-prone translesion synthesis (GO:0042276)	2/21	0.000721534	0.0203314	58.3129	421.843	RFC5;RFC3
spindle assembly checkpoint signaling (GO:0071173)	2/21	0.000721534	0.0203314	58.3129	421.843	CDC20;ATM
mitotic spindle assembly checkpoint signaling (GO:0007094)	2/21	0.000721534	0.0203314	58.3129	421.843	CDC20;ATM
mitotic spindle checkpoint signaling (GO:0071174)	2/21	0.000721534	0.0203314	58.3129	421.843	CDC20;ATM
error-free translesion synthesis (GO:0070987)	2/22	0.000792737	0.0203314	55.3944	395.517	RFC5;RFC3
negative regulation of mitotic metaphase/anaphase transition (GO:0045841)	2/22	0.000792737	0.0203314	55.3944	395.517	CDC20;ATM
nucleotide-excision repair, DNA gap filling (GO:0006297)	2/24	0.0009449	0.0228876	50.3535	350.684	RFC5;RFC3
DNA replication (GO:0006260)	3/108	0.00112582	0.0258346	16.2098	110.052	RFC5;RFC3;ATM
mitotic chromosome condensation (GO:0007076)	2/27	0.00119736	0.0261024	44.3044	298.064	NCAPG;SMC4
sister chromatid segregation (GO:0000819)	2/34	0.00189776	0.0381097	34.6007	216.845	SMC1A;SMC4
regulation of TORC1 signaling (GO:1903432)	2/35	0.00201037	0.0381097	33.5505	208.33	PIH1D1;ATM
base-excision repair, gap-filling (GO:0006287)	2/35	0.00201037	0.0381097	33.5505	208.33	RFC5;RFC3
nucleotide-excision repair, DNA incision, 5'-to lesion (GO:0006296)	2/37	0.00224489	0.0407822	31.6302	192.915	RFC5;RFC3
nucleotide-excision repair, DNA incision (GO:0033683)	2/39	0.00249173	0.0434557	29.9174	179.348	RFC5;RFC3
translesion synthesis (GO:0019985)	2/42	0.00288488	0.0464866	27.6694	161.818	RFC5;RFC3
mitochondrial gene expression (GO:0140053)	2/42	0.00288488	0.0464866	27.6694	161.818	MRPS14;MRPS7
DNA synthesis involved in DNA repair (GO:0000731)	2/43	0.003022	0.0464866	26.9932	156.61	RFC5;RFC3
regulation of signal transduction by p53 class mediator (GO:1901796)	3/156	0.00321461	0.0464866	11.0975	63.7001	RFC5;RFC3;ATM
mitotic spindle organization (GO:0007052)	3/157	0.00327297	0.0464866	11.0249	63.0849	CDC20;NUDC;SMC1A
chromosome condensation (GO:0030261)	2/45	0.00330524	0.0464866	25.7351	147.005	NCAPG;SMC4
postreplication repair (GO:0006301)	2/46	0.00345135	0.0470247	25.149	142.569	RFC5;RFC3
base-excision repair (GO:0006284)	2/48	0.0037525	0.0495785	24.0531	134.345	RFC5;RFC3

## Sheet: Fig3_ClusterG1
Term	Overlap	P.value	Adjusted.P.value	Odds.Ratio	Combined.Score	Genes
SRP-dependent cotranslational protein targeting to membrane (GO:0006614)	6/90	1.50123e-09	1.77062e-07	71.0357	1443.23	RPS28;RPS19;RPL12;RPS6;RPL37;RPL10A
cytoplasmic translation (GO:0002181)	6/93	1.83318e-09	1.77062e-07	68.5759	1379.56	RPS28;RPS19;RPL12;RPS6;RPL37;RPL10A
rRNA processing (GO:0006364)	7/173	1.83679e-09	1.77062e-07	43.962	884.305	RPS28;RPS19;RPL12;MAK16;RPS6;RPL37;RPL10A
cotranslational protein targeting to membrane (GO:0006613)	6/94	1.95649e-09	1.77062e-07	67.7932	1359.4	RPS28;RPS19;RPL12;RPS6;RPL37;RPL10A
protein targeting to ER (GO:0045047)	6/103	3.40933e-09	2.46835e-07	61.4753	1198.57	RPS28;RPS19;RPL12;RPS6;RPL37;RPL10A
nuclear-transcribed mRNA catabolic process, nonsense-mediated decay (GO:0000184)	6/113	5.97284e-09	3.60361e-07	55.7019	1054.77	RPS28;RPS19;RPL12;RPS6;RPL37;RPL10A
peptide biosynthetic process (GO:0043043)	6/162	5.18124e-08	2.34451e-06	38.1115	639.345	RPS28;RPS19;RPL12;RPS6;RPL37;RPL10A
rRNA metabolic process (GO:0016072)	6/162	5.18124e-08	2.34451e-06	38.1115	639.345	RPS28;RPS19;RPL12;RPS6;RPL37;RPL10A
nuclear-transcribed mRNA catabolic process (GO:0000956)	6/171	7.14694e-08	2.87466e-06	36.0164	592.613	RPS28;RPS19;RPL12;RPS6;RPL37;RPL10A
ribosome biogenesis (GO:0042254)	6/192	1.4202e-07	5.14114e-06	31.9161	503.231	RPS28;RPS19;RPL12;RPS6;RPL37;RPL10A
ncRNA processing (GO:0034470)	6/201	1.86166e-07	6.12656e-06	30.4292	471.55	RPS28;RPS19;RPL12;RPS6;RPL37;RPL10A
translation (GO:0006412)	6/214	2.69368e-07	8.12593e-06	28.5087	431.256	RPS28;RPS19;RPL12;RPS6;RPL37;RPL10A
cellular macromolecule biosynthetic process (GO:0034645)	6/314	2.52228e-06	7.02359e-05	19.1552	246.917	RPS28;RPS19;RPL12;RPS6;RPL37;RPL10A
gene expression (GO:0010467)	6/356	5.19539e-06	0.000134338	16.8206	204.668	RPS28;RPS19;RPL12;RPS6;RPL37;RPL10A
cellular protein metabolic process (GO:0044267)	6/417	1.28085e-05	0.000309113	14.2796	160.865	RPS28;RPS19;RPL12;RPS6;RPL37;RPL10A
ribosomal small subunit biogenesis (GO:0042274)	3/40	1.86625e-05	0.000422238	70.2832	765.313	RPS28;RPS19;RPS6
ribonucleoprotein complex biogenesis (GO:0022613)	3/60	6.35342e-05	0.0013529	45.5767	440.45	RPS28;RPS19;RPS6
negative regulation of immune effector process (GO:0002698)	2/16	0.000192831	0.00387804	118.81	1016.26	RPS19;CD55
ribosomal small subunit assembly (GO:0000028)	2/17	0.000218367	0.00416047	110.883	934.673	RPS28;RPS19
positive regulation of transcription from RNA polymerase II promoter involved in cellular response to chemical stimulus (GO:1901522)	2/21	0.000336109	0.00608357	87.5219	700.007	RBPJ;ATF4
positive regulation of transcription from RNA polymerase II promoter in response to stress (GO:0036003)	2/24	0.000440686	0.00759659	75.5758	583.987	RBPJ;ATF4
maturation of LSU-rRNA (GO:0000470)	2/26	0.000518095	0.00852503	69.2708	524.058	MAK16;RPL10A
maturation of SSU-rRNA (GO:0030490)	2/35	0.000941721	0.0148219	50.3561	350.871	RPS28;RPS19
DNA-templated transcription, initiation (GO:0006352)	3/168	0.00131318	0.0198072	15.6593	103.904	POLR1C;NRBF2;RBPJ
negative regulation of cold-induced thermogenesis (GO:0120163)	2/47	0.00169462	0.024538	36.9056	235.468	RBPJ;ATF4
ribosome assembly (GO:0042255)	2/50	0.00191577	0.0266733	34.5938	216.475	RPS28;RPS19
negative regulation of metabolic process (GO:0009892)	2/56	0.00239689	0.0320896	30.7407	185.477	RBPJ;ATF4
ribosomal large subunit biogenesis (GO:0042273)	2/57	0.00248207	0.0320896	30.1803	181.041	MAK16;RPL10A
negative regulation of multicellular organismal process (GO:0051241)	3/214	0.00261906	0.032693	12.217	72.6292	RPS19;RBPJ;ATF4
positive regulation of gene expression (GO:0010628)	4/482	0.00326948	0.0386758	7.41575	42.4412	TFRC;POLR1C;RBPJ;ATF4
embryonic organ development (GO:0048568)	2/66	0.00331202	0.0386758	25.9245	148.034	RBPJ;ATF4
cellular response to amino acid starvation (GO:0034198)	2/74	0.00414402	0.0466669	23.0347	126.371	RRAGA;ATF4
response to amino acid starvation (GO:1990928)	2/75	0.00425416	0.0466669	22.718	124.037	RRAGA;ATF4

## Sheet: Fig3_ClusterG2
Term	Overlap	P.value	Adjusted.P.value	Odds.Ratio	Combined.Score	Genes
positive regulation of DNA-directed DNA polymerase activity (GO:1900264)	2/9	0.000112505	0.0152444	167.706	1524.87	RFC5;RFC3
regulation of DNA-directed DNA polymerase activity (GO:1900262)	2/9	0.000112505	0.0152444	167.706	1524.87	RFC5;RFC3
mitotic sister chromatid cohesion (GO:0007064)	2/16	0.000372057	0.0229814	83.8235	661.909	PDS5A;SMC1A
regulation of histone H3-K4 methylation (GO:0051569)	2/19	0.000528385	0.0229814	69.0208	520.809	PIH1D1;MYB
error-prone translesion synthesis (GO:0042276)	2/21	0.000647427	0.0229814	61.7492	453.394	RFC5;RFC3
error-free translesion synthesis (GO:0070987)	2/22	0.000711365	0.0229814	58.6588	425.178	RFC5;RFC3
mitotic sister chromatid segregation (GO:0000070)	3/102	0.000813675	0.0229814	18.2415	129.769	NUDC;PDS5A;SMC1A
nucleotide-excision repair, DNA gap filling (GO:0006297)	2/24	0.000848022	0.0229814	53.3209	377.117	RFC5;RFC3
protein insertion into mitochondrial membrane (GO:0051204)	2/24	0.000848022	0.0229814	53.3209	377.117	COX18;TIMM22
DNA metabolic process (GO:0006259)	4/277	0.00149632	0.0350043	9.01603	58.647	RFC5;RFC3;PDS5A;SMC1A
base-excision repair, gap-filling (GO:0006287)	2/35	0.00180557	0.0350043	35.5276	224.424	RFC5;RFC3
DNA repair (GO:0006281)	4/298	0.00195436	0.0350043	8.3631	52.1664	RFC5;RFC3;PDS5A;SMC1A
nucleotide-excision repair, DNA incision, 5'-to lesion (GO:0006296)	2/37	0.00201646	0.0350043	33.4941	207.878	RFC5;RFC3
chromatin organization (GO:0006325)	3/142	0.0021075	0.0350043	12.966	79.8997	MCM3AP;PIH1D1;MYB
nucleotide-excision repair, DNA incision (GO:0033683)	2/39	0.00223848	0.0350043	31.6804	193.313	RFC5;RFC3
cellular macromolecule biosynthetic process (GO:0034645)	4/314	0.00236291	0.0350043	7.925	47.9293	RFC5;RFC3;MRPS14;MRPS7
gluconeogenesis (GO:0006094)	2/41	0.00247154	0.0350043	30.0528	180.404	MDH2;SLC25A11
translesion synthesis (GO:0019985)	2/42	0.00259219	0.0350043	29.3	174.489	RFC5;RFC3
mitochondrial gene expression (GO:0140053)	2/42	0.00259219	0.0350043	29.3	174.489	MRPS14;MRPS7
DNA synthesis involved in DNA repair (GO:0000731)	2/43	0.00271557	0.0350043	28.5839	168.895	RFC5;RFC3
hexose biosynthetic process (GO:0019319)	2/44	0.00284167	0.0350043	27.902	163.599	MDH2;SLC25A11
rRNA metabolic process (GO:0016072)	3/162	0.00306132	0.0350269	11.3236	65.5514	HELQ;IMP3;PIH1D1
postreplication repair (GO:0006301)	2/46	0.00310201	0.0350269	26.631	153.813	RFC5;RFC3
base-excision repair (GO:0006284)	2/48	0.00337312	0.0363857	25.4706	144.976	RFC5;RFC3
cellular response to DNA damage stimulus (GO:0006974)	4/350	0.00349088	0.0363857	7.08743	40.0978	RFC5;RFC3;PDS5A;SMC1A
rRNA processing (GO:0006364)	3/173	0.00368254	0.0369618	10.585	59.3201	HELQ;IMP3;PIH1D1
mitochondrial transport (GO:0006839)	2/56	0.00456378	0.0441708	21.6885	116.892	COX18;TIMM22
ribosome biogenesis (GO:0042254)	3/192	0.0049264	0.0460364	9.51178	50.5375	HELQ;IMP3;PIH1D1
positive regulation of DNA biosynthetic process (GO:2000573)	2/61	0.00539271	0.0486593	19.8455	103.647	RFC5;RFC3
glucose metabolic process (GO:0006006)	2/62	0.00556619	0.0486593	19.5137	101.297	MDH2;SLC25A11

[truncated: 2 more sheets: FigS4_UP, FigS4_DOWN]
