# Supplementary material for: β‐Catenin activity induces an RNA biosynthesis program promoting therapy resistance in T‐cell acute lymphoblastic leukemia
Source: EMBO Mol Med. 2023 Jan 4;15(2):e16554. doi: 10.15252/emmm.202216554 (PMC9906382; doi:10.15252/emmm.202216554)
Supplement: Supplementary file 9 — Source Data for Figure 1 [file EMMM-15-e16554-s010.zip › Source_data_Fig1.xlsx]

## Sheet: Figure 1g
Figure 1g. Representative β-catenin ChIP-qPCR of indicated target genes in wt and TCF1/LEF1 long isoform double KO (DLKO) clones in RPMI8402 cells. Enrichment of each ChIP is normalized to its respective negative IgG control, indicated by a red-dashed line.
RT-qPCR data (β-catenin ChIP normalized to IgG control ChIP)
	Control			DLKO 1			DLKO 2
	Mean	SD	n (technical replicates)	Mean	SD	n (technical replicates)	Mean	SD	n (technical replicates)
CDK12	4.38873	0.137392	3	0.662877	0.0557423	3	1.81706	0.180926	3
DDX20	5.85766	0.878574	3	1.5905	0.21679	3	2.62823	0.331997	3
RBM39	4.16821	0.311206	3	1.12756	0.382943	3	1.56731	0.344939	3
RPL10A	6.59542	0.419955	3	3.71493	0.218527	3	3.95865	0.0194024	3
POLR1C	2.63692	0.357297	3	1.00627	0.113213	3	1.55553	0.271533	3
POLR2E	6.15307	0.811898	3	2.42288	0.0256953	3	3.19364	0.330293	3

## Sheet: Figure 1h
Figure 1h. Representative β-catenin ChIP-qPCR of indicated target genes in wt and Kaiso KO clones in RPMI8402 cells. Enrichment of each ChIP is normalized to its respective negative IgG control, indicated by a red-dashed line.
RT-qPCR data (β-catenin ChIP normalized to IgG control ChIP)
	Control			KKO 1			KKO 2
	Mean	SD	n (technical replicates)	Mean	SD	n (technical replicates)	Mean	SD	n (technical replicates)
CDK12	4.38873	0.137392	3	5.43524	0.383307	3	3.07375	0.259527	3
DDX20	5.85766	0.878574	3	3.57415	0.333809	3	1.46942	0.154068	3
RBM39	4.16821	0.311206	3	2.0313	0.7035	3	1.29814	0.265268	3
RPL10A	6.59542	0.419955	3	4.08702	0.220242	3	1.64719	0.00807333	3
POLR1C	2.63692	0.357297	3	1.96031	0.243217	3	1.60671	0.314714	3
POLR2E	6.15307	0.811898	3	5.58948	0.301207	3	1.90137	0.052826	3
