# Supplementary material for: β‐Catenin activity induces an RNA biosynthesis program promoting therapy resistance in T‐cell acute lymphoblastic leukemia
Source: EMBO Mol Med. 2023 Jan 4;15(2):e16554. doi: 10.15252/emmm.202216554 (PMC9906382; doi:10.15252/emmm.202216554)
Supplement: Supplementary file 10 — Source Data for Figure 2 [file EMMM-15-e16554-s012.zip]

Archive with 2 entries (2 files):
- Source_data_Fig2.xlsx
- __MACOSX/._Source_data_Fig2.xlsx
