# Supplementary material for: β‐Catenin activity induces an RNA biosynthesis program promoting therapy resistance in T‐cell acute lymphoblastic leukemia
Source: EMBO Mol Med. 2023 Jan 4;15(2):e16554. doi: 10.15252/emmm.202216554 (PMC9906382; doi:10.15252/emmm.202216554)
Supplement: Supplementary file 10 — Source Data for Figure 2 [file EMMM-15-e16554-s012.zip › Source_data_Fig2.xlsx]

## Sheet: Figure 2e
Figure 2e. Relative mRNA expression of β-catenin target genes in the RPMI8402 cell line (right panel) after knockdown of β-catenin (left panel) compared to control. Graph represents the mean and sd of 6 independent experiments.
RT-qPCR data (normalized to housekeeping genes (TBP + HPRT1)
	sh control									sh β-catenin
							Mean	SD	n							Mean	SD	n
β-catenin	1.0035	1.0003	1.00015	1.00081	1.00728	1.00186	1.00232	0.00272966	6	0.124679	0.0623409	0.103076	0.0487083	0.0737768	0.0684043	0.0801641	0.0282585	6
RPS19	1.00205	1.05	1.00049	1.00031	1.0014	1.00116	1.00923	0.0199816	6	0.68	0.5	0.84	0.55	0.33	0.4	0.55	0.186762	6
RPL12	1.00726	1.00578	1.00544	1.00038	1.10005	1.00392	1.02047	0.0390563	6	0.73	0.46	0.61	0.46	0.34	0.35	0.491667	0.152239	6
RPL10A	1.00071	1.00065	1.00014	1.00154	1.00019	1.00014	1.00056	0.000542515	6	0.45	0.37	0.66	0.37	0.22	0.34	0.401667	0.14689	6
POLR1C	1.00656	1.00195	1.00152	1.00438	1.02787	1.00005	1.00706	0.0104539	6	0.65	0.49	0.57	0.65	0.51	0.51	0.563333	0.0722957	6
MATR3	1.00048	1.00094	1.00392	1.01011	1.00022	1.00181	1.00291	0.00377269	6	0.83	0.73	0.73	0.7	0.74	0.6	0.721667	0.0741395	6

## Sheet: Figure 2f
Figure 2f. Relative mRNA expression of β-catenin target genes in the RPMI8402 cell line after treatment with the β-catenin inhibitor ICG-001 (10µM, overnight). Graph represents the mean and sd of 3 independent experiments.
RT-qPCR data (normalized to housekeeping genes (TBP + HPRT1)
	DMSO						ICG-001 10 µM
				Mean	SD	n				Mean	SD	n
RPS19	1.00574	1.00578	1.00544	1.00565	0.000187533	3	0.67	0.64	0.9	0.736667	0.142244	3
RPL12	1.01001	1.0007	1.00103	1.00391	0.00528151	3	0.78	0.78	0.56	0.706667	0.127017	3
RPL10A	1.00915	1.00191	1.00078	1.00395	0.00453978	3	0.73	0.72	0.74	0.73	0.01	3
POLR1C	1.00011	1.00023	1.0005	1.00028	0.000197638	3	0.6	0.65	0.8	0.683333	0.104083	3
MATR3	1.00174	1.00116	1.00078	1.00123	0.000479332	3	0.51	0.64	0.35	0.5	0.145258	3

## Sheet: Figure 2g
Figure 2g. Relative mRNA expression of β-catenin target genes in the RPMI8402 cell lines (right panel) after knockdown of ZBTB33/Kaiso (left panel) compared to control. Graph represents the mean and sd of 3 independent experiments.
RT-qPCR data (normalized to housekeeping genes (TBP + HPRT1)
	sh control						sh Kaiso
				Mean	SD	n				Mean	SD	n
Kaiso	1.00872	1.00247	1.00058	1.00392	0.00426283	3	0.0653046	0.00601731	0.10448	0.0586005	0.0495723	3
RPS19	1.00147	1.00041	1.00049	1.00079	0.000591747	3	0.81	0.65	0.58	0.68	0.117898	3
RPL12	1.00261	1.00066	1.00066	1.00131	0.00112486	3	0.88	0.59	0.56	0.676667	0.17673	3
RPL10A	1.0004	1.00002	1.00001	1.00014	0.000226176	3	0.57	0.55	0.49	0.536667	0.0416333	3
POLR1C	1.00177	1.00102	1.00194	1.00158	0.000490036	3	0.36	0.51	0.68	0.516667	0.160104	3
MATR3	1.00001	1.00123	1.00218	1.00114	0.0010925	3	0.71	0.78	0.81	0.766667	0.051316	3

## Sheet: Figure 2h
Figure 2h (bottom panels). Quantification of relative EU incorporation. Graph represents the mean and sd of 3 independent experiments.
Mean EU Fluorescence
	sh control	sh β-catenin	DMSO	ICG-001 10µM	DMSO	FH535 30µM
	1929	432	1012	439	387	225
	2215	13351	528	246	226	160
	584	263	907	217	907	378
Normalized data (ratio vs sh control or DMSO)
	sh control	sh β-catenin	DMSO	ICG-001 10µM	DMSO	FH535 30µM
	1	0.22358	1	0.433796	1	1
	1	0.61056	1	0.4659	1	0.707964
	1	0.45034	1	0.23925	1	0.4167
Mean		0.42816		0.379649		0.708221
SD		0.194441		0.122644		0.29165
n		3		3		3

## Sheet: Figure 2i
Figure 2i (bottom panels). Quantification of relative OPP incorporation. Graph represents the mean and sd of 3 independent experiments.
Mean EU Fluorescence
	sh control	sh β-catenin	DMSO	ICG-001 10µM	DMSO	FH535 30µM
	703	417	1836	745	1836	1181
	722	448	1051	592	1051	774
	384	243	1433	748	1433	1057
Normalized data (ratio vs sh control or DMSO)
	sh control	sh β-catenin	DMSO	ICG-001 10µM	DMSO	FH535 30µM
	1	0.5931	1	0.405773	1	0.643246
	1	0.6381	1	0.563273	1	0.736441
	1	0.61	1	0.521982	1	0.737613
Mean		0.613733		0.497009		0.705767
SD		0.0227311		0.0816655		0.0541478
n		3		3		3
