# Supplementary material for: β‐Catenin activity induces an RNA biosynthesis program promoting therapy resistance in T‐cell acute lymphoblastic leukemia
Source: EMBO Mol Med. 2023 Jan 4;15(2):e16554. doi: 10.15252/emmm.202216554 (PMC9906382; doi:10.15252/emmm.202216554)
Supplement: Supplementary file 11 — Source Data for Figure 5 [file EMMM-15-e16554-s002.zip › Source_data_Fig5.xlsx]

## Sheet: Figure 5a
Figure 5a. Effect of Vincristine (VCR) treatment on cell viability of RPMI8402 cells transduced with sh β-catenin or sh-control.
		Cell viability (% vs untreated)
Vincristine concentration (nM)	Logaritmic transformation of Vincristine concentration (nM)	sh control + VCR			sh β-cat + VCR
		Mean	SD	n	Mean	SD	n
50	1699	21	3.27	3	5	0.04	3
15	1176	49.23	6.43	3	18.9	6.9	3
1	0	82.13	7.21	3	54	9.8	3
0.05	-1301	100	0	3	100	0	3
	log(inhibitor) vs. response
		sh control + VCR	sh β-cat + VCR
	Best-fit values
	Bottom	0.5621	7844
	Top	94.89	104.6
	LogIC50	1164	-0.02435
	IC50	14.6	0.9455
	Span	94.32	96.8
	Std. Error
	Bottom	11.78	3297
	Top	3288	4804
	LogIC50	0.1729	0.1011
	Span	11.35	5473
	95% CI (asymptotic)
	Bottom	-26.09 to 27.21	0.3865 to 15.30
	Top	87.45 to 102.3	93.78 to 115.5
	LogIC50	0.7731 to 1.555	-0.2530 to 0.2043
	IC50	5.931 to 35.92	0.5585 to 1.600
	Span	68.64 to 120.0	84.42 to 109.2
	Goodness of Fit
	Degrees of Freedom	9	9
	R squared	0.9603	0.9733
	Sum of Squares	447.9	439.2
	Sy.x	7054	6986
	Number of points
	# of X values	12	12
	# Y values analyzed	12	12

## Sheet: Figure 5b
Figure 5b. Effect of Vincristine (VCR) treatment on cell viability of RPMI8402 cells transduced with sh β-catenin or sh-control.
		Cell viability (% vs untreated)
Vincristine concentration (nM)	Logaritmic transformation of Vincristine concentration (nM)	VCR + DMSO			VCR + ICG-001 0.5 μM			VCR + ICG-001 1 μM			VCR + ICG-001 2.5 μM			VCR + ICG-001 10 μM
		Mean	SD	n	Mean	SD	n	Mean	SD	n	Mean	SD	n	Mean	SD	n
50	1699	24.64	6.54	3	26.34	1.54	3	21.93	4.02	3	27.06	2.91	3	10.01	0.50	3
15	1176	51.34	6.43	3	39.7	4.24	3	35.79	2.3	3	30.45	0.30	3	18.24	4.01	3
1	0	80.17	4.12	3	72.21	3.17	3	57.6	4.31	3	38.75	1.82	3	24.31	5.72	3
0.05	-1301	100	0	3	100	0	3	100	0	3	100	0	3	100	0	3
	log(inhibitor) vs. response
		VCR + DMSO	VCR + ICG-001 0.5 μM	VCR + ICG-001 1 μM	VCR + ICG-001 2.5 μM	VCR + ICG-001 10 μM
	Best-fit values
	Bottom	7712	26.45	24.26	27.94	15.8
	Top	93.97	102.1	105.2	130.1	168.1
	LogIC50	1124	0.2051	-0.143	-0.922	-1209
	IC50	13.29	1604	0.7194	0.1197	0.06179
	Span	86.26	75.64	80.93	102.2	152.3
	Std. Error
	Bottom	12.14	2406	3114	0.9869	1626
	Top	3644	2289	3598	8273	57.3
	LogIC50	0.2041	0.08134	0.1056	0.1172	0.366
	Span	11.69	3097	4426	7846	56.52
	95% CI (asymptotic)
	Bottom	-19.76 to 35.18	20.26 to 32.63	16.26 to 32.27	25.61 to 30.27	12.22 to 19.38
	Top	85.73 to 102.2	96.20 to 108.0	95.94 to 114.4	110.5 to 149.7	42.00 to 294.3
	LogIC50	0.6619 to 1.585	-0.004019 to 0.4142	-0.4144 to 0.1283	-1.199 to -0.6447	-2.015 to -0.4035
	IC50	4.591 to 38.47	0.9908 to 2.595	0.3851 to 1.344	0.06321 to 0.2266	0.009668 to 0.3949
	Span	59.82 to 112.7	67.68 to 83.60	69.55 to 92.31	83.61 to 120.7	27.92 to 276.7
	Goodness of Fit
	Degrees of Freedom	9	9	9	9	9
	R squared	0.9461	0.9917	0.9855	0.997	0.9862
	Sum of Squares	539.3	61.35	120.7	30.66	224.5
	Sy.x	7741	3503	4914	2093	4518
	Number of points
	# of X values	12	12	12	12	12
	# Y values analyzed	12	12	12	12	12

## Sheet: Figure 5c (left)
Figure 5c (left). Effect of Methotrexate (MTX) treatment on cell viability of RPMI8402 cells transduced with sh β-catenin or sh-control.
		Cell viability (% vs untreated)
Methotrexate concentration (nM)	Logaritmic transformation of Methotrexate concentration (nM)	MTX + DMSO			MTX + ICG-001 0.5 μM			MTX + ICG-001 1 μM			MTX + ICG-001 2.5 μM			MTX + ICG-001 10 μM
		Mean	SD	n	Mean	SD	n	Mean	SD	n	Mean	SD	n	Mean	SD	n
50	1699	34.81	9.12	3	17.9	4.31	3	18.04	17.06	3	19.49	2.33	3	14.42	1.32	3
10	1	44.47	10.92	3	37.34	3.18	3	28.07	2.13	3	31.47	3.25	3	21.42	2.15	3
5	0.699	65.02	6.78	3	57.99	7.51	3	52.41	2.28	3	42.52	6.5	3	24.55	1.17	3
2.5	0.398	87.26	3.87	3	82.30	5.90	3	64.98	1.55	3	40.00	6.76	3	26.44	5.55	3
1	0	97.04	3.85	3	83.01	7.67	3	73.05	6.50	3	45.63	5.65	3	24.74	1.18	3
0.05	-1301	100	0	3	100	0	3	100	0	3	100	0	3	100	0	3
	log(inhibitor) vs. response
		MTX + DMSO	MTX + ICG-001 0.5 μM	MTX + ICG-001 1 μM	MTX + ICG-001 2.5 μM	MTX + ICG-001 10 μM
	Best-fit values
	Bottom	32.79	20.53	20.05	27.76	20.45
	Top	102.9	99.07	98.59	110.2	234.4
	LogIC50	0.8349	0.7707	0.485	-0.4612	-1529
	IC50	6837	5898	3055	0.3458	0.02958
	Span	70.06	78.54	78.54	82.45	214
	Std. Error
	Bottom	3945	4389	2336	2699	3006
	Top	4691	4287	2.85	6479	335.4
	LogIC50	0.1731	0.1264	0.0672	0.1522	1092
	Span	5021	5403	3415	6234	333.3
	95% CI (asymptotic)
	Bottom	24.56 to 41.02	11.18 to 29.88	15.07 to 25.03	21.97 to 33.55	13.90 to 27.01
	Top	93.07 to 112.6	89.93 to 108.2	92.51 to 104.7	96.31 to 124.1	-496.4 to 965.2
	LogIC50	0.4738 to 1.196	0.5012 to 1.040	0.3417 to 0.6282	-0.7877 to -0.1347	-3.909 to 0.8507
	IC50	2.977 to 15.70	3.171 to 10.97	2.196 to 4.248	0.1630 to 0.7334	0.0001234 to 7.090
	Span	59.59 to 80.53	67.03 to 90.06	71.26 to 85.82	69.08 to 95.82	-512.3 to 940.3
	Goodness of Fit
	Degrees of Freedom	15	15	15	15	15
	R squared	0.9079	0.9339	0.9731	0.9414	0.9585
	Sum of Squares	1610	986.4	369.2	693.8	620.9
	Sy.x	8973	8109	4961	7.04	7193
	Number of points
	# of X values	18	18	18	18	18
	# Y values analyzed	18	18	18	18	18

## Sheet: Figure 5c (central)
Figure 5c (central). Effect of L-Asparaginase (L-Asp) treatment on cell viability of RPMI8402 cells transduced with sh β-catenin or sh-control.
		Cell viability (% vs untreated)
L-Asparaginase concentration (IU/ml)	Logaritmic transformation of L-Asparaginase concentration (IU/ml)	L-ASP + DMSO			L-ASP + ICG-001 0.5 μM			L-ASP + ICG-001 1 μM			L-ASP + ICG-001 2.5 μM			L-ASP + ICG-001 10 μM
		Mean	SD	n	Mean	SD	n	Mean	SD	n	Mean	SD	n	Mean	SD	n
0.1	-1	23.95	2.11	3	19.33	3.27	3	19.72	3.65	3	18.99	5.55	3	15.24	4.74	3
0.001	-3	40.53	8.55	3	32.75	8.24	3	26.68	9.21	3	22.37	3.3	3	18.27	4.61	3
0.00001	-5	96.56	11.04	3	86.60	14.52	3	61.28	4079	3	37.02	11.55	3	22.21	6.94	3
0.0000001	-7	100	0	3	100	0	3	100	0	3	100	0	3	100	0	3
	log(inhibitor) vs. response
		L-ASP + DMSO	L-ASP + ICG-001 0.5 μM	L-ASP + ICG-001 1 μM	L-ASP + ICG-001 2.5 μM	L-ASP + ICG-001 10 μM
	Best-fit values
	Bottom	23.79	22.19	22.77	20.57	16.72
	Top	99.61	96.99	100.8	103.2	113.9
	LogIC50	-3551	-3804	-5008	-5604	-6221
	IC50	0.0002814	0.0001571	0.000009818	0.00000249	0.0000006009
	Span	75.82	74.8	77.98	82.62	97.14
	Std. Error
	Bottom	3895	4669	2343	2621	1921
	Top	2863	4604	3366	4.15	10.72
	LogIC50	0.1678	0.3656	0.08777	0.1492	0.3211
	Span	4643	5638	4072	4.67	9893
	95% CI (asymptotic)
	Bottom	14.98 to 32.61	11.63 to 32.75	17.48 to 28.07	14.64 to 26.50	12.37 to 21.06
	Top	93.14 to 106.1	86.57 to 107.4	93.14 to 108.4	93.80 to 112.6	89.61 to 138.1
	LogIC50	-3.930 to -3.171	-4.815 to -3.161	-5.207 to -4.809	-5.941 to -5.266	-6.947 to -5.495
	IC50	0.0001174 to 0.0006742	1.529e-005 to 0.0006897	6.215e-006 to 1.551e-005	1.145e-006 to 5.417e-006	1.129e-007 to 3.200e-006
	Span	65.32 to 86.32	62.04 to 87.55	68.77 to 87.19	72.05 to 93.18	74.76 to 119.5
	Goodness of Fit
	Degrees of Freedom	9	9	9	9	9
	R squared	0.9713	0.9514	0.9769	0.9723	0.987
	Sum of Squares	399.9	714.4	287.5	365.3	197
	Sy.x	6666	8909	5652	6371	4678
	Number of points
	# of X values	12	12	12	12	12
	# Y values analyzed	12	12	12	12	12

## Sheet: Figure 5c (right)
Figure 5c (right). Effect of Cytarabine (Ara-C) treatment on cell viability of RPMI8402 cells transduced with sh β-catenin or sh-control.
		Cell viability (% vs untreated)
Cytarabine concentration (IU/ml)	Logaritmic transformation of L-Cytarabine concentration (IU/ml)	Ara-C + DMSO			Ara-C + ICG-001 0.5 μM			Ara-C + ICG-001 1 μM			Ara-C + ICG-001 2.5 μM			Ara-C + ICG-001 10 μM
		Mean	SD	n	Mean	SD	n	Mean	SD	n	Mean	SD	n	Mean	SD	n
500	2699	19.67	5.75	3	23492	13	3	18802	8.5	3	19495	8.2	3	18635	5.32	3
200	2301	48413	7.72	3	34801	4.88	3	26.07	7.7	3	21965	8.3	3	18055	5.59	3
100	2	67286	8.5	3	48556	11	3	41398	12.82	3	34196	12.38	3	27.09	12.3	3
10	1	70109	14.31	3	54.88	12.2	3	43633	7.17	3	35774	6.2	3	25.7	6.1	3
5	0.699	99189	13313	3	90945	16	3	85188	10.16	3	76224	14.7	3	65225	17.5	3
1	0	100	0	3	100	0	3	100	0	3	100	0	3	100	0	3
	log(inhibitor) vs. response
		Ara-C + DMSO	Ara-C + ICG-001 0.5 μM	Ara-C + ICG-001 1 μM	Ara-C + ICG-001 2.5 μM	Ara-C + ICG-001 10 μM
	Best-fit values
	Bottom	-54.03	19.16	25.66	20.54	18.98
	Top	94.6	109.9	109.4	114.4	121.3
	LogIC50	2.31	1652	1086	0.8186	0.6233
	IC50	204.1	44891	12194	6585	4201
	Span	148.6	90.76	83.75	93.88	102.3
	Std. Error
	Bottom	70.44	7154	6.6	5514	4.94
	Top	4996	8247	10.69	11.67	14.29
	LogIC50	0.3701	0.1928	0.2276	0.1911	0.1883
	Span	68.42	7857	10.42	11.25	13.54
	95% CI (asymptotic)
	Bottom	-204.2 to 96.11	3.908 to 34.41	11.60 to 39.73	8.786 to 32.29	8.449 to 29.51
	Top	83.95 to 105.2	92.34 to 127.5	86.63 to 132.2	89.54 to 139.3	90.85 to 151.7
	LogIC50	1.521 to 3.099	1.172 to 1.994	0.5103 to 1.481	0.4112 to 1.226	0.2220 to 1.025
	IC50	33.19 to 1255	14.85 to 98.59	3.238 to 30.25	2.578 to 16.83	1.667 to 10.59
	Span	2.807 to 294.5	74.02 to 107.5	61.54 to 106.0	69.91 to 117.9	73.45 to 131.2
	Goodness of Fit
	Degrees of Freedom	15	15	15	15	15
	R squared	0.8448	0.8998	0.8347	0.8668	0.8745
	Sum of Squares	2368	1550	2555	2262	2144
	Sy.x	12.56	10.16	13.05	12.28	11.95
	Number of points
	# of X values	18	18	18	18	18
	# Y values analyzed	18	18	18	18	18

## Sheet: Figure 5e
Figure 5e. Cell viability of RPMI8402 cells as fold change relative to day 0.
Untreated
Days after treatment initiation	Mean	SD	n
0*	1.00	0.12	3
2	2.58	0.001	3
5	2.91	0.32	3
10	3.21	0.09	3
VCR - > medium
Days after treatment initiation	Mean	SD	n
0*	1.00	0.12	3
2**	1.18	0.12	3
5	0.93	0.17	3
10	0.62	0.01	3
VCR -> ICG-001
Days after treatment initiation	Mean	SD	n
0*	1.00	0.12	3
2**	1.18	0.12	3
5	0.16	0.06	3
10	0.07	0.1	3
VCR + ICG-001 -> medium
Days after treatment initiation	Mean	SD	n
0*	1.0	0.12	3
2**	0.58	0.12	3
5	0.45	0.17	3
10	0.43	0.14	3
VCR + ICG-001 -> ICG-001
Days after treatment initiation	Mean	SD	n
0*	1.00	0.12	3
2**	0.58	0.12	3
5	0.11	0.05	3
10	0.07	0.08	3
* Same value for all the conditions (starting point)
** Same value for recovery in ICG-001 or medium conditions.
** Same value for recovery in ICG-001 or medium conditions.

## Sheet: Figure 5f
Figure 5f. Percentage of viability of RPMI8402 cells after drug wash-out during recovery in the presence or absence of ICG-001 10 µM at the indicated time points (normalized to untreated cells at day 2).
Cell viability (%, normalized to untreated cells at day 2 after treatment initiation)
	VCR 15 nM						VCR 15 nM + ICG-001
	Recovery in medium			Recovery in ICG-001			Recovery in medium			Recovery in ICG-001
	Mean	SD	n	Mean	SD	n	Mean	SD	n	Mean	SD	n
3 days after washout	36.11	6.76	3	6.06	2522.52	3	17.65	6.72	3	4.20	1.97	3
8 days after washout	23.96	0.48	3	2.85	3.66	3	16.66	5.35	3	2.89	3.74	3

## Sheet: Figure 5h
Figure 5h. Cell viability of RPMI8402 cells transduced with sh β-catenin or sh-control as fold change relative to day 0
sh control untreated
Days after treatment initiation	Mean	SD	n
0*	1.00	0.31	3
2	1.92	2.36E-4	3
5	2.16	0.26	3
10	2.39	6.35E-2	3
sh control VCR 1 nM
Days after treatment initiation	Mean	SD	n
0*	1.00	0.31	3
2	1.55	9.05E-2	3
5	1.55	4.95E-2	3
10	1.44	4.13E-4	3
sh control VCR 15 nM
Days after treatment initiation	Mean	SD	n
0**	1.00	0.31	3
2	0.91	0.11	3
5	0.61	0.17	3
10	0.46	9.30E-2	3
sh β-catenin untreated
Days after treatment initiation	Mean	SD	n
0**	0.75	3.22E-2	3
2	0.52	4.03E-2	3
5	0.18	0.15	3
10	0.22	6.73E-2	3
sh β-catenin VCR 1 nM
Days after treatment initiation	Mean	SD	n
0**	0.75	3.22E-2	3
2	0.30	5.08E-2	3
5	5.05E-2	4.45E-2	3
10	7.06E-2	7.76E-2	3
sh β-catenin VCR 15 nM
Days after treatment initiation	Mean	SD	n
0**	0.75	3.22E-2	3
2	0.18	3.59E-2	3
5	3.59E-2	3.55E-2	3
10	5.66E-3	8.01E-3	3
* Same value for sh control conditions (starting point).
** Same value for sh β-catenin conditions (starting point).

## Sheet: Figure 5i
Figure 5i. Percentage of viability of RPMI8402 cells upon β-catenin knockdown after drug wash-out as compared to control at the indicated time points (normalized to untreated sh control at day 2).
Cell viability (%, normalized to untreated sh control at day 2 after treatment initiation)
	VCR 1 nM						VCR 15 nM
	sh control			sh β-catenin			sh control			sh β-catenin
	Mean	SD	n	Mean	SD	n	Mean	SD	n	Mean	SD	n
3 days after washout	80.95	2.58	3	2.63	2.34	3	32.03	9.16	3	1.87	1.85	3
8 days after washout	70.75	6.02	3	3.68	4.04	3	23.96	0.48	3	0.3	0.42	3
