# Supplementary material for: β‐Catenin activity induces an RNA biosynthesis program promoting therapy resistance in T‐cell acute lymphoblastic leukemia
Source: EMBO Mol Med. 2023 Jan 4;15(2):e16554. doi: 10.15252/emmm.202216554 (PMC9906382; doi:10.15252/emmm.202216554)
Supplement: Supplementary file 12 — Source Data for Figure 6 [file EMMM-15-e16554-s008.zip]

Archive with 6 entries (5 files):
- source_data_Fig6/
- __MACOSX/._source_data_Fig6
- source_data_Fig6/Source_data_Fig6.xlsx
- __MACOSX/source_data_Fig6/._Source_data_Fig6.xlsx
- source_data_Fig6/Fig6g_microscopy images.zip
- __MACOSX/source_data_Fig6/._Fig6g_microscopy images.zip
