# Supplementary material for: β‐Catenin activity induces an RNA biosynthesis program promoting therapy resistance in T‐cell acute lymphoblastic leukemia
Source: EMBO Mol Med. 2023 Jan 4;15(2):e16554. doi: 10.15252/emmm.202216554 (PMC9906382; doi:10.15252/emmm.202216554)
Supplement: Supplementary file 12 — Source Data for Figure 6 [file EMMM-15-e16554-s008.zip › source_data_Fig6/Source_data_Fig6.xlsx]

## Sheet: Figure 6b
Figure 6b. Percentage of RPMI8402 cells in PB at the indicated time points monitoring leukemic progression in the mouse model. RPMI8402 cells identified as human CD45+HLA-ABC+CD5+ by flow cytometry and gated on DAPI negative cells.
Days	Control 1	Control 2	Chemo + DMSO 1	Chemo + DMSO 2	Chemo + DMSO 3	Chemo + DMSO 4	Chemo + ICG-001 1	Chemo + ICG-001 2	Chemo + ICG-001 3	Chemo + ICG-001 4
0	0	0	0	0.02	0.01	0.08	0	0	0	0.05
7	0	0	0.49	0	0	0.06	0	0	0	0
14	0.77	1.15	0.79	0.17	1.05	1.64	1.69	0.48	0.36	0.43
19	1.51	1.08	0.3	0.91	1.37	6.97	0.2	0.18	0.4	0.41
21		2.01	1.65	1.89	2.2		0.09	0.49	0.22	0.19

## Sheet: Figure 6c
Figure 6c. Percentage of RPMI8402 cells PB, BM, spleen and liver at sacrifice. RPMI8402 cells identified as human CD45+HLA-ABC+CD5+ by flow cytometry and gated on DAPI negative cells.
	Control		Chemo + DMSO				Chemo + ICG-001
	Control 1	Control 2	Chemo + DMSO 1	Chemo + DMSO 2	Chemo + DMSO 3	Chemo + DMSO 4	Chemo + ICG-001 1	Chemo + ICG-001 2	Chemo + ICG-001 3	Chemo + ICG-001 4
PB (peripheral blood)	1.51	2.01	1.65	1.89	2.2	6.97	0.09	0.49	0.22	0.19
BM (bone marrow)	4.4	23	0.8	1	7	8.9	0.1	0.9	2.2	0.4
Spleen	5.02	23.2	2.74	3.39	5.45	3.15	0	0	0	0.06
Liver	11.1	37.2	13.7	16.4	26.4	26.2	0.088	0.41	0.6	2.47

## Sheet: Figure 6f
Figure 6f. Quantification of spleen (left panel) and liver (right panel) weight normalized to the mouse body weight at sacrifice.
	Control		Chemo + DMSO				Chemo + ICG-001
	Control 1	Control 2	Chemo + DMSO 1	Chemo + DMSO 2	Chemo + DMSO 3	Chemo + DMSO 4	Chemo + ICG-001 1	Chemo + ICG-001 2	Chemo + ICG-001 3	Chemo + ICG-001 4
Liver	5.13	8.94	6.84	6.94	6.63	6.07	4.52	4.19	4.98	4.39
Spleen	0.61	1.42	0.41	0.98	0.34	0.42	0.23	0.16	0.27	0.45

## Sheet: Figure 6h
Figure 6h. Percentage of liver area covered by cellular colonies per 10X micrograph
	Control		Chemo + DMSO				Chemo + ICG-001
	Control 1	Control 2	Chemo + DMSO 1	Chemo + DMSO 2	Chemo + DMSO 3	Chemo + DMSO 4	Chemo + ICG-001 1	Chemo + ICG-001 2	Chemo + ICG-001 3	Chemo + ICG-001 4
Image 1	16.08	60	32.2	35.6	21.13	17.98	0	0.5	1.15	0.25
Image 2	15.93	110	39.96	32.09	19	27.27	0	0.14	2.26	2.86
Image 3	8	49	43.01	31.14	48.75	22.48	0	0.84	4.44	0.77
Image 4	17.28	44	26.59	30.03	40.78	23.78	0	0	1.82	3.56
Image 5			56.32
Image 6			46.67
Mean per mouse	14.3225	52.875	39.616	32.215	32.415	22.8775	0	0.37	2.4175	1.86
